# Supplementary material for: Aluminum or Low pH – Which Is the Bigger Enemy of Barley? Transcriptome Analysis of Barley Root Meristem Under Al and Low pH Stress
Source: Front Genet. 2021 May 19;12:675260. doi: 10.3389/fgene.2021.675260 (PMC8244595; doi:10.3389/fgene.2021.675260)
Supplement: Supplementary file 1 [file Data_Sheet_1.zip]

Archive with 16 entries (16 files):
- Table 1.DOCX
- Table 10.XLSX
- Table 11.XLSX
- Table 12.XLSX
- Table 13.XLSX
- Table 14.DOCX
- Table 15.XLSX
- Table 16.docx
- Table 2.DOCX
- Table 3.DOCX
- Table 4.DOCX
- Table 5.XLSX
- Table 6.XLSX
- Table 7.XLSX
- Table 8.XLSX
- Table 9.XLSX
