# Supplementary material for: Aluminum or Low pH – Which Is the Bigger Enemy of Barley? Transcriptome Analysis of Barley Root Meristem Under Al and Low pH Stress
Source: Front Genet. 2021 May 19;12:675260. doi: 10.3389/fgene.2021.675260 (PMC8244595; doi:10.3389/fgene.2021.675260)
Supplement: Supplementary file 1 [file Data_Sheet_1.zip › Table 10.XLSX]

## Sheet: pH4_vs_pH6_down_long
The list of genes downregulated by low pH in the long-term experiment
Gene ID	annotation	baseMean	log2FoldChange	lfcSE	stat	pvalue	padj
HORVU.MOREX.r2.7HG0623240	Core-2/I-branching beta-1,6-N-acetylglucosaminyltransferase family protein	53.0247	-8.29399	1.53382	-5.40739	6.39495e-08	2.23029e-05
HORVU.MOREX.r2.3HG0263840	Salicylate O-methyltransferase	56.804	-7.01475	1.39906	-5.01391	5.33342e-07	0.000109699
HORVU.MOREX.r2.2HG0166070	Serine/threonine-protein kinase	7.86995	-5.79662	1.35011	-4.29346	1.75914e-05	0.00160749
HORVU.MOREX.r2.3HG0250120	Histone-lysine N-methyltransferase	5.15196	-5.74429	1.41614	-4.05629	4.98575e-05	0.00332297
HORVU.MOREX.r2.3HG0206230	transcription repressor	11.8016	-5.35542	1.30675	-4.09828	4.16234e-05	0.0029963
HORVU.MOREX.r2.2HG0159810	Leucine-rich repeat (LRR) family protein	5.26999	-5.24284	1.53528	-3.41491	0.000638027	0.0189293
HORVU.MOREX.r2.1HG0006350	Agamous MADS-box transcription factor	63.6204	-5.23634	0.924966	-5.66112	1.50387e-08	8.22168e-06
HORVU.MOREX.r2.7HG0599660	BTB/POZ domain containing protein, expressed	4.90884	-5.1949	1.43201	-3.62769	0.000285972	0.0108939
HORVU.MOREX.r2.7HG0542890	ABC transporter, putative	10.0243	-5.12588	1.36329	-3.75992	0.000169968	0.00774351
HORVU.MOREX.r2.5HG0406840	transcription factor-like protein	5.39359	-5.06561	1.54267	-3.28367	0.00102464	0.0252454
HORVU.MOREX.r2.6HG0524940	F-box family protein	7.05335	-4.74152	1.35767	-3.49241	0.000478689	0.0158086
HORVU.MOREX.r2.7HG0621880	Disease resistance protein RPM1	18.5881	-4.53205	0.727895	-6.22624	4.77769e-10	4.54881e-07
HORVU.MOREX.r2.2HG0157740	transmembrane protein, putative (DUF247)	15.522	-4.52969	1.10051	-4.11599	3.85519e-05	0.00282547
HORVU.MOREX.r2.3HG0192330	F-box family protein	6.10875	-4.52007	1.48205	-3.04988	0.00228935	0.0406576
HORVU.MOREX.r2.7HG0592850	Kelch repeat protein	6.76132	-4.36909	1.43694	-3.04054	0.00236154	0.0412276
HORVU.MOREX.r2.7HG0540750	Cytochrome P450 family protein, expressed	10.7363	-4.36394	1.22842	-3.55248	0.000381623	0.0133555
HORVU.MOREX.r2.6HG0522160	transmembrane protein, putative (DUF679)	7.22173	-4.34923	1.46942	-2.95984	0.00307803	0.0486045
HORVU.MOREX.r2.7HG0533030	2-oxoglutarate (2OG) and Fe(II)-dependent oxygenase superfamily protein	63.2629	-4.19955	0.806125	-5.20955	1.89298e-07	5.24536e-05
HORVU.MOREX.r2.3HG0255410	Calcium sensing receptor, chloroplastic	6.11031	-4.17259	1.35043	-3.08983	0.00200269	0.0374058
HORVU.MOREX.r2.5HG0349570	Fantastic four-like protein	7.5941	-4.12486	1.39245	-2.96229	0.00305355	0.0483112
HORVU.MOREX.r2.7HG0603810	26S proteasome non-ATPase regulatory subunit-like protein	3.96502	-4.08992	1.3903	-2.94176	0.00326353	0.0498601
HORVU.MOREX.r2.2HG0122130	40S ribosomal protein S24	6.69924	-3.87521	1.24308	-3.11743	0.00182438	0.0355636
HORVU.MOREX.r2.7HG0527510	Disease resistance protein RPP13	9.51466	-3.72262	1.14318	-3.25637	0.00112846	0.026823
HORVU.MOREX.r2.3HG0184840	Trypsin inhibitor	23.7978	-3.51273	0.812685	-4.32237	1.54359e-05	0.00145905
HORVU.MOREX.r2.3HG0194910	MICOS complex subunit MIC60	15.0377	-3.51104	1.09878	-3.19541	0.00139634	0.0299524
HORVU.MOREX.r2.4HG0283700	Outer membrane protein class 4	167.53	-3.47846	0.801403	-4.34046	1.42187e-05	0.001403
HORVU.MOREX.r2.6HG0493820	F-box family protein	11.4507	-3.42735	1.03367	-3.31571	0.000914092	0.0233463
HORVU.MOREX.r2.5HG0412480	Ethylene-responsive transcription factor	10.7479	-3.41457	1.08833	-3.13745	0.00170424	0.0341028
HORVU.MOREX.r2.2HG0081400	GDSL esterase/lipase	11.4343	-3.36549	0.829774	-4.05591	4.99399e-05	0.00332297
HORVU.MOREX.r2.4HG0337740	senescence-associated family protein, putative (DUF581)	13.2425	-3.29511	0.756231	-4.35728	1.31689e-05	0.00132686
HORVU.MOREX.r2.3HG0201550	Pentatricopeptide repeat-containing protein	6.57107	-3.1922	0.952295	-3.35211	0.000801974	0.0216288
HORVU.MOREX.r2.7HG0591250	Laccase	9.62936	-3.1842	0.829977	-3.83649	0.000124803	0.00644011
HORVU.MOREX.r2.2HG0144230	Heavy metal transport/detoxification superfamily protein, putative	16.5558	-3.15588	0.724653	-4.35503	1.3305e-05	0.00133234
HORVU.MOREX.r2.6HG0458410	Adenylate kinase, putative	15.6866	-3.04862	0.94957	-3.21052	0.00132495	0.0290832
HORVU.MOREX.r2.2HG0081560	Glutamyl-tRNA (Gln) amidotransferase subunit A	58.1991	-3.01942	0.474492	-6.36348	1.97234e-10	2.49353e-07
HORVU.MOREX.r2.5HG0352800	Glycosyltransferase	25.874	-2.99421	0.814728	-3.67511	0.000237748	0.00985486
HORVU.MOREX.r2.7HG0573050	Superoxide dismutase [Cu-Zn]	1812.89	-2.99172	0.2734	-10.9427	7.20513e-28	1.45745e-23
HORVU.MOREX.r2.7HG0599310	Diacylglycerol kinase	21.0513	-2.97337	0.970391	-3.06409	0.00218333	0.0396449
HORVU.MOREX.r2.1HG0001390	Transmembrane protein, putative (DUF247)	45.5584	-2.88202	0.567995	-5.07403	3.89488e-07	8.38144e-05
HORVU.MOREX.r2.4HG0340970	CoA ligase	9.74307	-2.81116	0.801219	-3.50861	0.000450463	0.0151866
HORVU.MOREX.r2.5HG0398720	Serine protease HtrA-like	13.2589	-2.78333	0.703884	-3.95424	7.6777e-05	0.00455439
HORVU.MOREX.r2.3HG0186380	Terpene synthase, putative	23.808	-2.71937	0.719124	-3.7815	0.000155887	0.00741948
HORVU.MOREX.r2.7HG0555200	Mitochondrial transcription termination factor-like	10.4104	-2.71692	0.848561	-3.20179	0.00136576	0.0295787
HORVU.MOREX.r2.6HG0507710	Basic blue protein	10.181	-2.65436	0.813884	-3.26135	0.00110885	0.0264945
HORVU.MOREX.r2.6HG0508040	Potassium transporter	79.6042	-2.64511	0.426782	-6.19781	5.72539e-10	5.03535e-07
HORVU.MOREX.r2.1HG0008020	keratin-associated protein, putative (DUF819)	26.6682	-2.64399	0.564798	-4.6813	2.85055e-06	0.000408943
HORVU.MOREX.r2.5HG0411350	Argininosuccinate lyase	16.7583	-2.61552	0.872942	-2.99621	0.00273355	0.0455097
HORVU.MOREX.r2.7HG0623830	receptor kinase 1	22.2731	-2.55315	0.670362	-3.80861	0.00013975	0.0069394
HORVU.MOREX.r2.6HG0493830	F-box/RNI-like superfamily protein	11.8989	-2.54575	0.857902	-2.96742	0.00300315	0.0477576
HORVU.MOREX.r2.5HG0425530	GDSL esterase/lipase	14.6482	-2.52628	0.839212	-3.0103	0.00260988	0.0445132
HORVU.MOREX.r2.4HG0328800	Major facilitator superfamily transporter	27.0591	-2.5249	0.838065	-3.01277	0.00258875	0.0443656
HORVU.MOREX.r2.1HG0059150	HXXXD-type acyl-transferase family protein	29.4785	-2.50001	0.757067	-3.30223	0.000959207	0.0240134
HORVU.MOREX.r2.2HG0126030	Glutaredoxin	13.6946	-2.41683	0.818894	-2.95133	0.00316408	0.0491575
HORVU.MOREX.r2.6HG0455380	ATP synthase subunit alpha	23.9178	-2.39195	0.647612	-3.69349	0.000221195	0.00932152
HORVU.MOREX.r2.3HG0183100	Teneurin-2	250.272	-2.38616	0.650545	-3.66793	0.00024452	0.00993202
HORVU.MOREX.r2.2HG0081440	GDSL esterase/lipase	13.9961	-2.37842	0.714702	-3.32785	0.000875176	0.0227254
HORVU.MOREX.r2.3HG0262430	Nuclear transcription factor Y subunit B	40.5144	-2.36801	0.614824	-3.85152	0.000117387	0.00615157
HORVU.MOREX.r2.7HG0623780	NBS-LRR disease resistance protein-like protein	210.333	-2.36066	0.401714	-5.87647	4.19109e-09	2.82591e-06
HORVU.MOREX.r2.5HG0370470	F-box/LRR protein	22.6425	-2.2611	0.647723	-3.49084	0.000481501	0.0158371
HORVU.MOREX.r2.1HG0001340	transmembrane protein, putative (DUF247)	20.8188	-2.23813	0.755516	-2.96238	0.00305267	0.0483112
HORVU.MOREX.r2.4HG0280320	Glycosyltransferase	23.5608	-2.23536	0.749432	-2.98274	0.00285685	0.0463226
HORVU.MOREX.r2.3HG0266360	B3 domain-containing protein	22.9572	-2.2332	0.516316	-4.32525	1.52358e-05	0.00145905
HORVU.MOREX.r2.7HG0556560	Basic blue protein	1610.74	-2.23239	0.301984	-7.39242	1.44184e-13	9.72182e-10
HORVU.MOREX.r2.5HG0390050	Rhodanese/Cell cycle control phosphatase superfamily protein	18.274	-2.18508	0.517955	-4.21868	2.45738e-05	0.00207512
HORVU.MOREX.r2.2HG0154020	Heavy metal transport/detoxification superfamily protein	59.5132	-2.16912	0.526157	-4.12257	3.74662e-05	0.00276593
HORVU.MOREX.r2.5HG0355270	Exostosin family protein	33.0461	-2.12065	0.648936	-3.26789	0.00108353	0.0260923
HORVU.MOREX.r2.3HG0251330	Glycerol-3-phosphate acyltransferase, expressed	39.8892	-2.00734	0.615399	-3.26185	0.00110688	0.0264945
HORVU.MOREX.r2.7HG0548680	Sentrin-specific protease	26.8721	-2.00587	0.501677	-3.99833	6.37923e-05	0.00401991
HORVU.MOREX.r2.3HG0240600	RING/U-box superfamily protein	22.3162	-1.99972	0.594432	-3.36409	0.000767974	0.0211355
HORVU.MOREX.r2.6HG0522600	receptor kinase 1	23.1438	-1.9484	0.581686	-3.34957	0.000809357	0.0217356
HORVU.MOREX.r2.6HG0478610	Argonaute family protein	20.396	-1.94637	0.561469	-3.46656	0.000527158	0.0169529
HORVU.MOREX.r2.7HG0602850	MYB transcription factor	28.4977	-1.91653	0.574887	-3.33375	0.000856827	0.0224094
HORVU.MOREX.r2.7HG0584850	3'-N-debenzoyl-2'-deoxytaxol N-benzoyltransferase	15.1585	-1.90769	0.641345	-2.97451	0.00293456	0.0472619
HORVU.MOREX.r2.5HG0438530	Trypsin inhibitor	898.282	-1.9072	0.400798	-4.75851	1.9503e-06	0.000296622
HORVU.MOREX.r2.3HG0196680	Pentatricopeptide repeat-containing protein	22.8444	-1.90584	0.595144	-3.20232	0.00136325	0.0295787
HORVU.MOREX.r2.2HG0157440	Nudix hydrolase	162.187	-1.90296	0.350371	-5.43127	5.59545e-08	1.9857e-05
HORVU.MOREX.r2.1HG0064370	(R)-specific enoyl-CoA hydratase	43.396	-1.84798	0.601752	-3.07099	0.00213349	0.0390209
HORVU.MOREX.r2.7HG0544300	ATP-dependent zinc metalloprotease FtsH 1	19.3221	-1.84571	0.502079	-3.67613	0.000236802	0.00983579
HORVU.MOREX.r2.1HG0011230	Pentatricopeptide repeat-containing protein	15.4831	-1.7695	0.600745	-2.94551	0.00322422	0.0496994
HORVU.MOREX.r2.6HG0516060	MYB-related transcription factor	60.9918	-1.7311	0.41925	-4.12905	3.64273e-05	0.00270901
HORVU.MOREX.r2.5HG0445920	Protein kinase	307.098	-1.6985	0.492946	-3.4456	0.000569789	0.0175755
HORVU.MOREX.r2.7HG0547600	Pathogenesis-related protein 1	109.279	-1.69334	0.348653	-4.85679	1.19301e-06	0.00020451
HORVU.MOREX.r2.5HG0385670	Asparagine synthetase	643.12	-1.68851	0.525994	-3.21014	0.00132673	0.0290832
HORVU.MOREX.r2.3HG0197160	FACT complex subunit SSRP1	29.0106	-1.65924	0.452433	-3.66736	0.000245067	0.00993431
HORVU.MOREX.r2.4HG0308410	RING finger protein 5	31.3291	-1.64599	0.435616	-3.77855	0.000157745	0.00742064
HORVU.MOREX.r2.2HG0094720	Superoxide dismutase [Cu-Zn]	5174.56	-1.63557	0.202145	-8.09106	5.91484e-16	5.98227e-12
HORVU.MOREX.r2.1HG0069130	Protein unc-80 homolog	46.2817	-1.63474	0.53731	-3.04245	0.00234659	0.0411842
HORVU.MOREX.r2.7HG0618740	AP2-like ethylene-responsive transcription factor	20.1251	-1.61323	0.495176	-3.25789	0.00112246	0.0267118
HORVU.MOREX.r2.3HG0259570	LPS-assembly protein LptD	26.8528	-1.60706	0.495251	-3.24493	0.00117478	0.027467
HORVU.MOREX.r2.5HG0401830	Superoxide dismutase [Cu-Zn]	344.276	-1.58742	0.321684	-4.93472	8.02643e-07	0.000150332
HORVU.MOREX.r2.1HG0009290	Receptor-like protein kinase	39.0292	-1.5832	0.479591	-3.30115	0.000962888	0.0240461
HORVU.MOREX.r2.3HG0194280	MYB transcription factor	36.9766	-1.58228	0.503986	-3.13953	0.00169216	0.0339911
HORVU.MOREX.r2.5HG0391850	Transmembrane protein, putative (DUF247)	50.8161	-1.57783	0.39619	-3.9825	6.81941e-05	0.0042444
HORVU.MOREX.r2.7HG0623630	DUF241 domain protein (DUF241)	46.8873	-1.55675	0.511817	-3.04163	0.00235305	0.0411936
HORVU.MOREX.r2.4HG0341830	CoA ligase	55.0722	-1.55369	0.480115	-3.23608	0.00121182	0.027995
HORVU.MOREX.r2.5HG0447700	Pentatricopeptide repeat-containing protein	21.722	-1.54237	0.457473	-3.37151	0.000747582	0.0209025
HORVU.MOREX.r2.3HG0184860	Trypsin inhibitor	1376.17	-1.50195	0.280878	-5.34734	8.92565e-08	2.91207e-05
HORVU.MOREX.r2.1HG0042660	Heavy metal transport/detoxification protein	56.6065	-1.47924	0.439435	-3.36622	0.000762066	0.0211017
HORVU.MOREX.r2.3HG0241080	Dynein light chain	237.686	-1.47584	0.421253	-3.50345	0.000459279	0.0153559
HORVU.MOREX.r2.3HG0233650	AP2/B3 transcription factor family protein	58.7312	-1.47275	0.378148	-3.89464	9.83466e-05	0.00541547
HORVU.MOREX.r2.6HG0518850	Embryogenesis transmembrane protein-like	72.1004	-1.46879	0.466905	-3.1458	0.00165633	0.0334709
HORVU.MOREX.r2.3HG0191950	Transferase family protein	78.5599	-1.46361	0.492053	-2.9745	0.00293469	0.0472619
HORVU.MOREX.r2.4HG0312960	Auxin-repressed/dormancy-associated protein	118.678	-1.46085	0.445072	-3.28227	0.00102976	0.0253407
HORVU.MOREX.r2.4HG0330730	Pentatricopeptide repeat-containing protein	23.2906	-1.45654	0.473512	-3.07604	0.00209771	0.03861
HORVU.MOREX.r2.2HG0144660	Beta-glucosidase	93.6076	-1.44923	0.292543	-4.9539	7.27413e-07	0.000140134
HORVU.MOREX.r2.1HG0045280	Beta-amylase	439.456	-1.44873	0.376447	-3.84844	0.000118875	0.00618148
HORVU.MOREX.r2.5HG0441530	Serine/threonine-protein kinase	40.9128	-1.44562	0.457772	-3.15795	0.00158884	0.0326284
HORVU.MOREX.r2.2HG0156090	CsAtPR5	41.3317	-1.4404	0.40147	-3.58782	0.000333459	0.0121099
HORVU.MOREX.r2.4HG0324720	Phosphatidylinositol-4-phosphate 5-kinase, putative	47.6172	-1.43953	0.372471	-3.86481	0.000111175	0.00593361
HORVU.MOREX.r2.5HG0354780	Pentatricopeptide repeat-containing protein	36.4375	-1.4389	0.403501	-3.56604	0.000362421	0.0128841
HORVU.MOREX.r2.4HG0292710	Basic blue protein	655.267	-1.42153	0.236608	-6.00794	1.87901e-09	1.35745e-06
HORVU.MOREX.r2.4HG0314570	Villin	42.4795	-1.40262	0.475997	-2.9467	0.00321185	0.0495949
HORVU.MOREX.r2.3HG0183620	Dipeptidyl peptidase family member 6	870.915	-1.39925	0.29785	-4.69781	2.62963e-06	0.00038545
HORVU.MOREX.r2.3HG0186540	Leucine--tRNA ligase	74.409	-1.39302	0.401802	-3.46694	0.000526428	0.0169529
HORVU.MOREX.r2.5HG0401250	Superoxide dismutase [Cu-Zn]	160.39	-1.38918	0.325512	-4.26766	1.97533e-05	0.0017303
HORVU.MOREX.r2.6HG0495510	GRAM domain-containing protein / ABA-responsive	215.393	-1.3646	0.286146	-4.76889	1.85241e-06	0.000286035
HORVU.MOREX.r2.7HG0583380	Glycosyltransferase	49.4352	-1.3628	0.429051	-3.1763	0.00149166	0.0311707
HORVU.MOREX.r2.4HG0280480	Mitogen-activated protein kinase kinase kinase 1	44.0147	-1.33669	0.396405	-3.37203	0.000746173	0.0209025
HORVU.MOREX.r2.1HG0075790	Sister chromatid cohesion 1 protein 1	32.4741	-1.33293	0.38073	-3.50099	0.000463527	0.0154214
HORVU.MOREX.r2.3HG0182270	telomeric DNA binding protein 1	826.979	-1.32921	0.329868	-4.02952	5.58917e-05	0.00364702
HORVU.MOREX.r2.1HG0027180	Vacuolar protein sorting-associated protein 20	63.5229	-1.32181	0.409932	-3.22447	0.00126205	0.0283281
HORVU.MOREX.r2.7HG0601050	Basic helix-loop-helix transcription factor	48.9953	-1.28616	0.359453	-3.57809	0.000346108	0.0125019
HORVU.MOREX.r2.3HG0250130	Early response to dehydration 15-like protein	446.133	-1.2806	0.374992	-3.41502	0.00063777	0.0189293
HORVU.MOREX.r2.1HG0042230	Peptide transporter	71.2176	-1.25298	0.412507	-3.03748	0.00238567	0.0415296
HORVU.MOREX.r2.4HG0341290	Thiol-disulfide oxidoreductase LTO1	26.0261	-1.23774	0.418823	-2.95528	0.00312381	0.0489246
HORVU.MOREX.r2.3HG0243900	homeobox leucine zipper protein	52.8578	-1.2099	0.379919	-3.18462	0.00144944	0.0306376
HORVU.MOREX.r2.6HG0462060	50S ribosomal protein L3	62.9346	-1.20649	0.338516	-3.56406	0.000365167	0.0129276
HORVU.MOREX.r2.1HG0021680	Pentatricopeptide repeat-containing protein	382.191	-1.20636	0.263693	-4.57487	4.76523e-06	0.000627755
HORVU.MOREX.r2.4HG0289460	Amino acid permease	44.5645	-1.15461	0.379044	-3.04612	0.00231816	0.0409178
HORVU.MOREX.r2.5HG0438540	Late embryogenesis abundant (LEA) hydroxyproline-rich glycoprotein family	73.9253	-1.14027	0.363405	-3.13773	0.00170262	0.0341028
HORVU.MOREX.r2.5HG0418950	F-box/kelch-repeat protein	67.875	-1.11181	0.37056	-3.00036	0.00269664	0.0451928
HORVU.MOREX.r2.6HG0504810	P-loop containing nucleoside triphosphate hydrolases superfamily protein	93.4419	-1.10788	0.290853	-3.80908	0.000139487	0.0069394
HORVU.MOREX.r2.3HG0255760	Transmembrane protein 62	120.71	-1.10668	0.257527	-4.29733	1.72869e-05	0.00158945
HORVU.MOREX.r2.4HG0304070	Ribosomal RNA large subunit methyltransferase E	77.2194	-1.10539	0.353938	-3.1231	0.00178956	0.034975
HORVU.MOREX.r2.7HG0552170	2,3-bisphosphoglycerate-dependent phosphoglycerate mutase	64.952	-1.09845	0.354397	-3.09949	0.00193853	0.0367159
HORVU.MOREX.r2.4HG0287960	receptor kinase 1	781.285	-1.09144	0.362342	-3.01217	0.00259386	0.0443897
HORVU.MOREX.r2.4HG0327900	Flap endonuclease 1	68.4062	-1.08784	0.337063	-3.22742	0.00124913	0.0283281
HORVU.MOREX.r2.7HG0621110	Heme oxygenase 1	257.27	-1.0745	0.357687	-3.00403	0.00266429	0.0449111
HORVU.MOREX.r2.6HG0495500	F-box/LRR protein	127.92	-1.06953	0.312968	-3.41739	0.000632257	0.018923
HORVU.MOREX.r2.6HG0460230	cyclin-dependent kinase inhibitor	114.408	-1.06847	0.346326	-3.08515	0.00203451	0.0378254
HORVU.MOREX.r2.5HG0394610	Major facilitator superfamily transporter	69.3732	-1.06833	0.346997	-3.07878	0.00207848	0.0383613
HORVU.MOREX.r2.2HG0091330	Thioredoxin, putative	503.427	-1.05975	0.272627	-3.88717	0.00010142	0.00552971
HORVU.MOREX.r2.6HG0481570	ATP-dependent RNA helicase DBP9	88.8577	-1.04727	0.253448	-4.13208	3.59494e-05	0.00268334
HORVU.MOREX.r2.2HG0099670	Transposon protein, putative, CACTA, En/Spm sub-class, expressed	170.126	-1.03798	0.347602	-2.98611	0.00282548	0.0460826
HORVU.MOREX.r2.4HG0324090	50S ribosomal protein L4	42.659	-1.03529	0.340389	-3.04148	0.00235415	0.0411936
HORVU.MOREX.r2.2HG0157650	SHR5-receptor-like kinase	637.619	-1.03104	0.249175	-4.13783	3.50613e-05	0.0026551
HORVU.MOREX.r2.3HG0271770	Uridylate kinase	74.5936	-1.0273	0.304169	-3.37739	0.000731772	0.0207025
HORVU.MOREX.r2.7HG0564090	tRNA/rRNA methyltransferase family protein	52.6143	-1.01509	0.27593	-3.67881	0.000234324	0.00977929
HORVU.MOREX.r2.6HG0475150	Copper-transporting ATPase	269.154	-1.01019	0.24059	-4.1988	2.6833e-05	0.00217983
HORVU.MOREX.r2.2HG0135830	Alpha-amylase	217.616	-1.00176	0.222258	-4.5072	6.56884e-06	0.000800448
