# Supplementary material for: Aluminum or Low pH – Which Is the Bigger Enemy of Barley? Transcriptome Analysis of Barley Root Meristem Under Al and Low pH Stress
Source: Front Genet. 2021 May 19;12:675260. doi: 10.3389/fgene.2021.675260 (PMC8244595; doi:10.3389/fgene.2021.675260)
Supplement: Supplementary file 1 [file Data_Sheet_1.zip › Table 11.XLSX]

## Sheet: Al_vs_pH4_up_long
The list of genes upregulated by Al in the long-term experiment
Gene ID	annotation	baseMean	log2FoldChange	lfcSE	stat	pvalue	padj
HORVU.MOREX.r2.1HG0002460	Glutathione S-transferase	32.8986	9.81781	1.41629	6.93206	4.14761e-12	2.31371e-10
HORVU.MOREX.r2.5HG0399100	senescence-associated family protein (DUF581)	18.7383	9.33776	1.52517	6.12245	9.2146e-10	2.35904e-08
HORVU.MOREX.r2.2HG0160760	Protease inhibitor/seed storage/lipid transfer protein family protein	17.7658	8.82311	1.3331	6.61851	3.62833e-11	1.47471e-09
HORVU.MOREX.r2.2HG0162510	Ubiquitin	145.078	8.72532	1.68185	5.18794	2.12636e-07	2.52454e-06
HORVU.MOREX.r2.3HG0233570	Chitinase	14.7665	8.60745	2.04971	4.19935	2.67682e-05	0.000162987
HORVU.MOREX.r2.6HG0447860	Thionin	7.13284	8.55018	2.19027	3.90372	9.47272e-05	0.000481044
HORVU.MOREX.r2.5HG0386840	p-hydroxybenzoic acid efflux pump subunit AaeB	14.9487	8.5049	1.59463	5.33345	9.63647e-08	1.27682e-06
HORVU.MOREX.r2.3HG0265820	Expansin protein	8.97063	8.29749	1.52526	5.44005	5.32644e-08	7.70362e-07
HORVU.MOREX.r2.7HG0601310	Eukaryotic aspartyl protease family protein, putative	13.4315	8.23649	1.50175	5.48459	4.14432e-08	6.24114e-07
HORVU.MOREX.r2.6HG0501820	Protein NRT1/ PTR FAMILY 5.1	55.8977	8.22587	2.16565	3.79834	0.000145669	0.000696241
HORVU.MOREX.r2.4HG0281560	Regulator of chromosome condensation (RCC1) family with FYVE zinc finger domain-containing protein	23.1838	8.18082	1.32676	6.16599	7.00421e-10	1.84403e-08
HORVU.MOREX.r2.3HG0273420	Bifunctional dihydrofolate reductase-thymidylate synthase	42.4356	8.15094	2.1304	3.82601	0.000130237	0.000632306
HORVU.MOREX.r2.1HG0015680	Agmatine coumaroyltransferase-1	14.7872	8.12013	1.41322	5.74583	9.14713e-09	1.70911e-07
HORVU.MOREX.r2.1HG0007550	Phototropic-responsive NPH3 family protein	13.0765	8.01811	1.55733	5.14861	2.62418e-07	3.04577e-06
HORVU.MOREX.r2.1HG0059660	Aldo-keto reductase	5.61842	8.00657	2.06401	3.87913	0.000104832	0.00052482
HORVU.MOREX.r2.4HG0291050	60S acidic ribosomal protein P0	15.9774	7.964	1.67062	4.76709	1.86903e-06	1.66516e-05
HORVU.MOREX.r2.7HG0549060	Lectin receptor kinase	5.7251	7.9326	1.74051	4.55763	5.17342e-06	3.9968e-05
HORVU.MOREX.r2.3HG0265810	Expansin protein	5.84632	7.88724	2.4091	3.27394	0.0010606	0.00378415
HORVU.MOREX.r2.2HG0143410	Amino acid transporter, putative	7.81623	7.81594	1.49128	5.24108	1.59637e-07	1.96986e-06
HORVU.MOREX.r2.1HG0007050	Receptor protein kinase, putative	8.49334	7.80945	1.69695	4.60206	4.18333e-06	3.34081e-05
HORVU.MOREX.r2.1HG0022050	Rotundifolia-like protein	17.7797	7.79289	1.30928	5.95206	2.64787e-09	5.89171e-08
HORVU.MOREX.r2.5HG0400660	Cinnamoyl CoA reductase	8.05389	7.77957	1.74684	4.45352	8.44755e-06	6.09122e-05
HORVU.MOREX.r2.1HG0073300	Receptor-like kinase	13.4528	7.76236	1.48307	5.23399	1.65894e-07	2.03691e-06
HORVU.MOREX.r2.3HG0266080	Expansin protein	6.50846	7.70771	1.44437	5.33639	9.48177e-08	1.25782e-06
HORVU.MOREX.r2.1HG0002010	Glutathione s-transferase	142.366	7.67009	0.842479	9.10419	8.69091e-20	3.12214e-17
HORVU.MOREX.r2.5HG0445330	carboxyl-terminal peptidase, putative (DUF239)	4.7909	7.61918	3.22255	2.36433	0.0180627	0.0414112
HORVU.MOREX.r2.2HG0162270	BLT14.2 protein	12.0686	7.61861	1.75778	4.33424	1.46267e-05	9.72773e-05
HORVU.MOREX.r2.1HG0015670	Agmatine coumaroyltransferase-2	22.305	7.61005	1.31865	5.77111	7.87523e-09	1.49663e-07
HORVU.MOREX.r2.UnG0629490	Dirigent protein	28.2639	7.6062	1.06207	7.16166	7.97045e-13	5.5304e-11
HORVU.MOREX.r2.6HG0447980	Thionin	45.6441	7.57832	1.2927	5.86242	4.56179e-09	9.43352e-08
HORVU.MOREX.r2.3HG0187890	Receptor-like kinase	6.22554	7.48085	1.93392	3.86824	0.000109625	0.000545626
HORVU.MOREX.r2.7HG0599190	Pleiotropic drug resistance ABC transporter	15.5166	7.40856	1.3782	5.37554	7.63525e-08	1.04975e-06
HORVU.MOREX.r2.3HG0271310	Abscisic stress ripening	7.78229	7.40272	1.44722	5.11513	3.13532e-07	3.54662e-06
HORVU.MOREX.r2.4HG0347850	2-oxoglutarate (2OG) and Fe(II)-dependent oxygenase superfamily protein, putative	5.41647	7.39712	1.56207	4.73548	2.18541e-06	1.90065e-05
HORVU.MOREX.r2.4HG0278680	Ankyrin repeat family protein	6.59503	7.36539	1.50703	4.88736	1.02199e-06	9.85405e-06
HORVU.MOREX.r2.4HG0324330	Strictosidine synthase family protein	9.4783	7.36091	1.4013	5.25291	1.49716e-07	1.86396e-06
HORVU.MOREX.r2.3HG0275500	Jasmonate induced protein	28.7358	7.3371	1.07673	6.81422	9.47763e-12	4.69101e-10
HORVU.MOREX.r2.1HG0007560	Myeloid-associated differentiation marker	12.0763	7.33244	1.4521	5.04956	4.42826e-07	4.79137e-06
HORVU.MOREX.r2.2HG0162550	UBiQuitin family member	14.295	7.29168	1.45133	5.02415	5.05676e-07	5.3838e-06
HORVU.MOREX.r2.2HG0162520	Ubiquitin	6.78152	7.2777	2.03153	3.58237	0.000340489	0.00143117
HORVU.MOREX.r2.3HG0186650	Receptor-like protein kinase	4.4038	7.27259	1.90363	3.82038	0.000133247	0.000644197
HORVU.MOREX.r2.5HG0393350	Ubiquitin	6.82758	7.24616	1.8522	3.9122	9.14592e-05	0.000466683
HORVU.MOREX.r2.4HG0281580	RNA-binding KH domain-containing protein	5.4667	7.21001	1.68215	4.28618	1.81774e-05	0.000116844
HORVU.MOREX.r2.5HG0349570	Fantastic four-like protein	7.5941	7.14607	1.31882	5.41852	6.0094e-08	8.53074e-07
HORVU.MOREX.r2.4HG0295870	Carboxypeptidase	4.64453	7.12048	1.67024	4.26315	2.01567e-05	0.000127833
HORVU.MOREX.r2.3HG0194270	P-loop containing nucleoside triphosphate hydrolases superfamily protein	5.61037	7.0364	1.9352	3.63601	0.000276892	0.00120336
HORVU.MOREX.r2.1HG0062830	28 kDa heat-and acid-stable phosphoprotein, putative	3.996	7.03167	1.75339	4.01032	6.06354e-05	0.00032756
HORVU.MOREX.r2.1HG0051770	Alpha/beta-Hydrolases superfamily protein	17.6858	6.95025	1.342	5.17902	2.23049e-07	2.63413e-06
HORVU.MOREX.r2.5HG0419660	Zinc finger protein	3.80368	6.93146	1.70156	4.0736	4.62921e-05	0.000261095
HORVU.MOREX.r2.4HG0334170	Photosynthetic NDH subcomplex B 2	4.7516	6.91863	1.5711	4.40367	1.06434e-05	7.43809e-05
HORVU.MOREX.r2.2HG0081620	2-oxoglutarate (2OG) and Fe(II)-dependent oxygenase superfamily protein	8.87415	6.88671	1.60369	4.29428	1.75259e-05	0.000113343
HORVU.MOREX.r2.3HG0274430	Metallothionein	3.20681	6.86933	2.64687	2.59527	0.0094518	0.0241339
HORVU.MOREX.r2.3HG0243670	Receptor-like protein kinase, putative,expressed	13.8058	6.85178	1.23861	5.53183	3.16914e-08	4.93265e-07
HORVU.MOREX.r2.2HG0165880	Serine/threonine-protein kinase	2.93024	6.84267	2.07637	3.2955	0.00098246	0.00354887
HORVU.MOREX.r2.3HG0234320	ABC transporter B family protein	15.2817	6.83989	1.3532	5.05462	4.31255e-07	4.68782e-06
HORVU.MOREX.r2.5HG0421320	Dehydrin	4.4682	6.8274	2.27706	2.99834	0.00271451	0.00845243
HORVU.MOREX.r2.7HG0529600	Alpha-dioxygenase 2	6.35847	6.81947	1.89146	3.60541	0.000311666	0.00133034
HORVU.MOREX.r2.5HG0392230	Pathogenesis-related protein 1-1	2387.12	6.79693	1.42968	4.75416	1.99273e-06	1.76186e-05
HORVU.MOREX.r2.5HG0384220	WRKY transcription factor	2.64884	6.7957	2.02202	3.36085	0.000777032	0.002898
HORVU.MOREX.r2.2HG0170650	Jasmonate-induced protein	3.44068	6.79426	2.19505	3.09527	0.00196633	0.00642549
HORVU.MOREX.r2.2HG0114140	Glucan endo-1,3-beta-glucosidase 3	26.9111	6.77134	1.94604	3.47954	0.000502272	0.00199556
HORVU.MOREX.r2.2HG0093270	Universal stress protein	3.70597	6.77129	2.72071	2.48879	0.0128178	0.0311546
HORVU.MOREX.r2.7HG0549040	Thymidylate synthase	3.86957	6.73077	1.44064	4.67208	2.9817e-06	2.47804e-05
HORVU.MOREX.r2.2HG0181300	C2 calcium/lipid-binding and GRAM domain protein	3.54109	6.70639	1.84373	3.6374	0.000275403	0.00119829
HORVU.MOREX.r2.6HG0456970	Ubiquitin-conjugating enzyme E2	7.48256	6.69957	1.56837	4.27169	1.93995e-05	0.000123594
HORVU.MOREX.r2.4HG0344040	Aquaporin-like protein	6.06163	6.69909	1.56235	4.28782	1.80437e-05	0.000116152
HORVU.MOREX.r2.1HG0017040	Peroxidase	24.4072	6.69596	2.76405	2.42252	0.0154134	0.0362899
HORVU.MOREX.r2.6HG0454070	Disease resistance protein RPM1	3.10592	6.65701	2.17676	3.05822	0.00222655	0.00714374
HORVU.MOREX.r2.2HG0079970	Receptor-kinase, putative	5.21173	6.63241	1.82283	3.63852	0.000274207	0.00119425
HORVU.MOREX.r2.4HG0317620	GDSL esterase/lipase	6.49863	6.62843	1.51145	4.38547	1.15737e-05	7.98825e-05
HORVU.MOREX.r2.3HG0229300	Protein phosphatase 2c, putative	3.26268	6.62647	1.54491	4.28922	1.79299e-05	0.000115688
HORVU.MOREX.r2.2HG0178770	WAT1-related protein	9.26592	6.62251	1.33112	4.97514	6.52013e-07	6.69229e-06
HORVU.MOREX.r2.1HG0006530	Citrate-binding protein	9.89741	6.61633	1.49623	4.42201	9.77856e-06	6.91422e-05
HORVU.MOREX.r2.7HG0622710	Ring finger protein	3.69817	6.6141	1.48054	4.46737	7.91881e-06	5.78091e-05
HORVU.MOREX.r2.5HG0399800	Cytochrome P450 family protein, expressed	6.14442	6.59463	2.05634	3.20697	0.00134143	0.00463133
HORVU.MOREX.r2.1HG0071010	Endoglucanase	26.9998	6.59127	0.950653	6.93342	4.10789e-12	2.29887e-10
HORVU.MOREX.r2.6HG0467980	Lectin receptor kinase	4.29794	6.57595	1.91662	3.43101	0.000601348	0.00232653
HORVU.MOREX.r2.7HG0602630	NAD(P)-binding Rossmann-fold superfamily protein	8.11969	6.57415	1.32002	4.98034	6.34732e-07	6.54509e-06
HORVU.MOREX.r2.7HG0623380	Glycosyltransferase family 92 protein	9.3782	6.56383	1.31721	4.98313	6.25641e-07	6.46631e-06
HORVU.MOREX.r2.2HG0151810	Receptor protein kinase, putative	4.3947	6.5295	1.78635	3.65523	0.000256954	0.00112949
HORVU.MOREX.r2.7HG0542820	Subtilisin-like protease	5.40789	6.52813	1.62233	4.02392	5.72374e-05	0.000312923
HORVU.MOREX.r2.5HG0438130	Trichome birefringence-like protein	6.25094	6.51806	2.0021	3.25561	0.0011315	0.00400349
HORVU.MOREX.r2.4HG0337280	Glutathione S-transferase	9.1987	6.48055	1.57946	4.10302	4.07787e-05	0.000233727
HORVU.MOREX.r2.3HG0266020	Bax inhibitor-1 family protein	2.46161	6.46406	2.58749	2.49819	0.0124829	0.0304595
HORVU.MOREX.r2.5HG0444530	Basic blue protein, putative	2.55105	6.44586	1.89373	3.40379	0.000664576	0.0025333
HORVU.MOREX.r2.2HG0114240	Cysteine-rich receptor kinase	3.55229	6.43628	1.61286	3.99061	6.59038e-05	0.000351977
HORVU.MOREX.r2.5HG0401230	Transmembrane protein, putative	5.0938	6.43014	1.68685	3.81192	0.000137889	0.000663758
HORVU.MOREX.r2.2HG0151080	Alpha/beta-Hydrolases superfamily protein	4.09542	6.42973	2.10497	3.05454	0.00225405	0.00721743
HORVU.MOREX.r2.3HG0274390	Metallothionein	96.9499	6.42523	1.147	5.60176	2.12184e-08	3.51373e-07
HORVU.MOREX.r2.4HG0277770	LOB domain protein	3.71477	6.4165	1.41643	4.53006	5.89657e-06	4.47578e-05
HORVU.MOREX.r2.7HG0549070	Pathogenesis-related protein 1	271.021	6.40522	1.42955	4.48059	7.44385e-06	5.47185e-05
HORVU.MOREX.r2.6HG0524940	F-box family protein	7.05335	6.40092	1.31863	4.85423	1.20857e-06	1.14013e-05
HORVU.MOREX.r2.3HG0255810	BTB/POZ and TAZ domain protein	7.67593	6.38989	1.31448	4.86116	1.16699e-06	1.10418e-05
HORVU.MOREX.r2.5HG0431600	Pathogenesis-related protein 1	513.84	6.36918	1.52949	4.16425	3.12376e-05	0.000185832
HORVU.MOREX.r2.7HG0602390	Protein DETOXIFICATION	10.8291	6.36566	1.24805	5.10047	3.38811e-07	3.78452e-06
HORVU.MOREX.r2.UnG0627550	Dirigent protein	11.3631	6.35918	1.54128	4.12592	3.69262e-05	0.000215021
HORVU.MOREX.r2.1HG0007740	ABC transporter G family member	2.30519	6.3553	2.62592	2.42022	0.0155112	0.0364786
HORVU.MOREX.r2.5HG0421340	Dehydrin	4.75074	6.34838	2.31346	2.7441	0.0060677	0.0166682
HORVU.MOREX.r2.1HG0000440	transmembrane protein, putative (DUF 3339)	5.32523	6.34567	1.58435	4.00523	6.19572e-05	0.000333649
HORVU.MOREX.r2.2HG0161410	Subtilisin-like protease	21.6415	6.32411	2.12171	2.98067	0.00287619	0.00888014
HORVU.MOREX.r2.1HG0067380	Ubiquitin domain-containing protein	3.4533	6.32149	1.45625	4.34094	1.41872e-05	9.46365e-05
HORVU.MOREX.r2.2HG0174660	Aspartyl protease family protein	13.1866	6.31969	1.24471	5.07726	3.82913e-07	4.22304e-06
HORVU.MOREX.r2.2HG0084610	Serine/threonine-protein kinase	8.61644	6.31861	1.36531	4.62797	3.69262e-06	2.98749e-05
HORVU.MOREX.r2.7HG0530100	MYB transcription factor	8.64103	6.31555	1.63137	3.87131	0.000108253	0.000539763
HORVU.MOREX.r2.2HG0095970	Glutaredoxin family protein, expressed	8.60031	6.30751	1.34585	4.68663	2.77741e-06	2.32743e-05
HORVU.MOREX.r2.5HG0437540	Actin depolymerizing factor	6.32861	6.2911	1.49856	4.1981	2.6916e-05	0.000163708
HORVU.MOREX.r2.4HG0277660	Glucan endo-1,3-beta-glucosidase, putative	10.4382	6.29106	1.33853	4.69998	2.6019e-06	2.2035e-05
HORVU.MOREX.r2.5HG0426660	Homeobox protein knotted-1-like 1	4.54878	6.27846	1.57674	3.98193	6.83569e-05	0.000363455
HORVU.MOREX.r2.2HG0103830	Alpha/beta-hydrolase superfamily protein	5.23163	6.2712	1.49363	4.19862	2.6855e-05	0.000163426
HORVU.MOREX.r2.5HG0392670	CheY-like two-component responsive regulator family protein	3.34153	6.26965	1.5131	4.14358	3.41932e-05	0.000200999
HORVU.MOREX.r2.5HG0426880	Alpha/beta-Hydrolases superfamily protein, putative	4.01172	6.26778	1.47267	4.25608	2.08042e-05	0.000131192
HORVU.MOREX.r2.4HG0327160	Xyloglucan endotransglucosylase/hydrolase	2.59221	6.25434	1.83818	3.40247	0.000667804	0.00254385
HORVU.MOREX.r2.6HG0495720	ethylene-responsive transcription factor	2.36528	6.22743	2.34001	2.66128	0.00778448	0.0204945
HORVU.MOREX.r2.1HG0073660	Subtilisin-like protease	8.98408	6.22503	1.77956	3.49808	0.000468625	0.00188304
HORVU.MOREX.r2.5HG0409300	Auxin efflux carrier component	2.29293	6.21633	2.70307	2.29973	0.0214635	0.0479784
HORVU.MOREX.r2.3HG0262340	Zinc finger family protein	5.94465	6.20913	1.49645	4.14925	3.33568e-05	0.000196653
HORVU.MOREX.r2.4HG0338390	RING/U-box superfamily protein	25.4808	6.20201	0.893365	6.9423	3.85759e-12	2.18072e-10
HORVU.MOREX.r2.5HG0351980	Thaumatin-like protein	2.89155	6.19029	1.62192	3.81664	0.000135283	0.000652199
HORVU.MOREX.r2.5HG0392250	Pathogenesis-related protein 1-1	2034.68	6.18094	1.38748	4.45479	8.39773e-06	6.06297e-05
HORVU.MOREX.r2.5HG0446660	ATP-dependent zinc metalloprotease FtsH	7.56379	6.17767	1.47173	4.19756	2.69806e-05	0.000164038
HORVU.MOREX.r2.3HG0192330	F-box family protein	6.10875	6.14349	1.44016	4.26585	1.99139e-05	0.000126546
HORVU.MOREX.r2.3HG0243590	Jacalin lectin family protein	8.18716	6.14185	1.36337	4.5049	6.64041e-06	4.95982e-05
HORVU.MOREX.r2.UnG0626650	Thaumatin-like protein	392.753	6.1416	1.34422	4.5689	4.90293e-06	3.82096e-05
HORVU.MOREX.r2.2HG0087700	L-lactate dehydrogenase	5.79264	6.13664	1.81455	3.3819	0.000719874	0.00271344
HORVU.MOREX.r2.1HG0077440	Fantastic four-like protein	4.83422	6.13234	1.49605	4.09901	4.14914e-05	0.000237315
HORVU.MOREX.r2.7HG0533270	Eukaryotic aspartyl protease family protein, putative	2.37823	6.12783	2.3975	2.55593	0.0105904	0.0265124
HORVU.MOREX.r2.2HG0082310	Heat shock protein 90	4.34194	6.12458	1.96188	3.12179	0.00179753	0.00595248
HORVU.MOREX.r2.6HG0513420	Auxin-responsive family protein	2.53987	6.12178	2.35866	2.59544	0.00944691	0.0241242
HORVU.MOREX.r2.3HG0207600	Expansin	8.54896	6.11442	1.34278	4.55356	5.27465e-06	4.06794e-05
HORVU.MOREX.r2.3HG0206230	transcription repressor	11.8016	6.10866	1.29004	4.73524	2.18795e-06	1.90211e-05
HORVU.MOREX.r2.7HG0540420	GDP-mannose pyrophosphatase NudK	2.54502	6.10331	2.3134	2.63824	0.00833366	0.0217196
HORVU.MOREX.r2.2HG0105400	Vegetative cell wall protein gp1	3.78397	6.09666	2.02197	3.01521	0.00256805	0.00807314
HORVU.MOREX.r2.2HG0173000	Protein DETOXIFICATION	7.0348	6.0961	2.06041	2.95868	0.00308961	0.0093971
HORVU.MOREX.r2.5HG0441850	UPF0102 protein PputGB1_4524	71.1695	6.09184	0.94584	6.44066	1.18955e-10	4.04464e-09
HORVU.MOREX.r2.3HG0199620	Carboxyl methyltransferase	4.7264	6.08381	2.25154	2.70207	0.00689101	0.0185277
HORVU.MOREX.r2.3HG0186290	O-methyltransferase	18.4079	6.04668	1.58116	3.82422	0.000131189	0.000636319
HORVU.MOREX.r2.3HG0209120	Receptor-like kinase	3.20131	6.04616	1.83601	3.2931	0.000990883	0.00357408
HORVU.MOREX.r2.5HG0353970	RING/U-box superfamily protein	3.02475	6.03956	1.57074	3.84504	0.000120532	0.000591193
HORVU.MOREX.r2.5HG0368160	Metacaspase-1	4.26191	6.03863	1.74076	3.46897	0.000522466	0.00206547
HORVU.MOREX.r2.1HG0007090	Cytochrome P450 family protein, expressed	16.5274	6.03062	1.85899	3.24404	0.00117848	0.00415452
HORVU.MOREX.r2.6HG0511200	Alpha/beta-Hydrolases superfamily protein, putative	4.0142	6.01529	1.85814	3.23727	0.00120678	0.00423818
HORVU.MOREX.r2.2HG0082500	Plant invertase/pectin methylesterase inhibitor	6.19344	6.0001	1.57574	3.80781	0.000140202	0.000673871
HORVU.MOREX.r2.3HG0269130	transmembrane protein, putative (DUF247)	32.8396	5.99649	0.870912	6.88529	5.76691e-12	3.02939e-10
HORVU.MOREX.r2.7HG0587050	E3 ubiquitin-protein ligase	1.99721	5.99197	1.67801	3.57087	0.000355795	0.00148743
HORVU.MOREX.r2.6HG0451910	High affinity nitrate transporter	5.91171	5.98456	1.88238	3.17925	0.00147657	0.00503022
HORVU.MOREX.r2.7HG0549080	Pathogenesis-related protein 1	4280.23	5.98369	1.16065	5.15544	2.53032e-07	2.94913e-06
HORVU.MOREX.r2.3HG0259270	Glycosyltransferase	2.94959	5.98156	1.94727	3.07177	0.00212796	0.00687099
HORVU.MOREX.r2.2HG0086720	Endo-1,4-beta-xylanase	2.27183	5.97424	2.2963	2.60169	0.00927665	0.0237438
HORVU.MOREX.r2.5HG0431490	Protein EMSY	5.15968	5.95298	1.38509	4.2979	1.72425e-05	0.000111933
HORVU.MOREX.r2.1HG0017150	Protein CHUP1, chloroplastic	7.89441	5.93568	1.57647	3.76518	0.000166426	0.000782029
HORVU.MOREX.r2.1HG0046280	ATP-binding cassette sub-family A member 5	4.42402	5.92757	1.78487	3.32101	0.000896908	0.00328376
HORVU.MOREX.r2.3HG0269610	UDP-glycosyltransferase	3.90598	5.92157	1.41132	4.19576	2.71964e-05	0.000165098
HORVU.MOREX.r2.7HG0586600	Vacuolar sorting-associated protein 33-like protein	2.90964	5.91568	1.45659	4.06132	4.87963e-05	0.00027287
HORVU.MOREX.r2.3HG0250720	Ferredoxin	3.42946	5.91148	1.84051	3.21188	0.00131871	0.00456862
HORVU.MOREX.r2.2HG0137700	Protease inhibitor/seed storage/lipid transfer family protein	19.1981	5.90332	1.25813	4.69212	2.70385e-06	2.27428e-05
HORVU.MOREX.r2.3HG0249080	Protein NRT1/ PTR FAMILY 5.5	4.29352	5.90029	1.83096	3.22251	0.00127071	0.00442476
HORVU.MOREX.r2.4HG0279030	Exostosin-2	2.13278	5.89948	2.03171	2.90371	0.00368775	0.0109356
HORVU.MOREX.r2.6HG0453490	Catalase	200.269	5.88667	1.07469	5.47757	4.31202e-08	6.44142e-07
HORVU.MOREX.r2.4HG0321610	Cytochrome P450	3.62279	5.8713	1.5468	3.79578	0.000147179	0.000701951
HORVU.MOREX.r2.2HG0176320	RING/U-box superfamily protein	2.57993	5.86747	2.18681	2.68312	0.0072938	0.0194208
HORVU.MOREX.r2.2HG0096010	NBS-LRR disease resistance protein	15.4482	5.85958	1.07431	5.45428	4.91721e-08	7.21482e-07
HORVU.MOREX.r2.5HG0414960	Aspartate--tRNA ligase	3.03224	5.85847	2.5382	2.30812	0.0209926	0.0471007
HORVU.MOREX.r2.5HG0438630	DNA-directed RNA polymerase subunit	7.31151	5.84839	1.41114	4.14445	3.40623e-05	0.000200335
HORVU.MOREX.r2.4HG0280640	Fantastic four-like protein	3.09884	5.84802	1.59053	3.67678	0.0002362	0.0010482
HORVU.MOREX.r2.4HG0281610	T-complex protein 1 subunit alpha	39.9332	5.84628	1.25177	4.67042	3.00586e-06	2.49253e-05
HORVU.MOREX.r2.4HG0316000	Myb family transcription factor APL	2.25222	5.84579	2.33105	2.50779	0.0121489	0.0297779
HORVU.MOREX.r2.6HG0472730	Transposon protein, putative, CACTA, En/Spm sub-class	8.29333	5.83785	1.30398	4.47694	7.57194e-06	5.54769e-05
HORVU.MOREX.r2.6HG0507000	NB-ARC domain-containing disease resistance protein	2.28239	5.83327	1.84202	3.16678	0.00154139	0.00522308
HORVU.MOREX.r2.3HG0272180	Pathogenesis-related protein PR-4	947.417	5.82325	1.08001	5.39183	6.9743e-08	9.7026e-07
HORVU.MOREX.r2.2HG0172520	Wound-responsive family protein	5.89026	5.82289	1.82252	3.19496	0.00139849	0.00480203
HORVU.MOREX.r2.1HG0055640	Polygalacturonase	13.3886	5.82052	1.06847	5.44753	5.10746e-08	7.45957e-07
HORVU.MOREX.r2.7HG0534500	Short-chain dehydrogenase/reductase family protein	2.62597	5.81915	2.04718	2.84252	0.00447589	0.012885
HORVU.MOREX.r2.5HG0432290	rRNA N-glycosidase	2.55696	5.81317	1.90537	3.05094	0.00228125	0.00729509
HORVU.MOREX.r2.3HG0248490	F-box protein-like	3.37993	5.80583	1.80381	3.21865	0.00128795	0.00447387
HORVU.MOREX.r2.5HG0410620	Kinase family protein	10.6609	5.80499	1.04428	5.55884	2.71575e-08	4.32984e-07
HORVU.MOREX.r2.2HG0112800	Serine/threonine-protein kinase	2.75302	5.79345	2.07687	2.78951	0.00527884	0.0148248
HORVU.MOREX.r2.5HG0405010	CsAtPR5	3.91998	5.79005	1.32789	4.36033	1.29864e-05	8.78901e-05
HORVU.MOREX.r2.2HG0155370	Glutathione S-transferase	216.486	5.78992	0.902633	6.41448	1.41308e-10	4.61964e-09
HORVU.MOREX.r2.6HG0457920	Disease resistance protein (NBS-LRR class) family	7.52606	5.78828	1.36323	4.246	2.1762e-05	0.00013646
HORVU.MOREX.r2.5HG0350510	Receptor protein kinase, putative	12.353	5.78564	1.27072	4.55303	5.28788e-06	4.07532e-05
HORVU.MOREX.r2.7HG0548000	Cytochrome P450	3.73134	5.78307	1.48894	3.88403	0.00010274	0.000515624
HORVU.MOREX.r2.6HG0497460	Fatty acid oxidation complex subunit alpha	2.31457	5.77812	1.85922	3.10783	0.00188469	0.00619415
HORVU.MOREX.r2.5HG0438290	Receptor lectin kinase	2.65577	5.76828	2.24805	2.5659	0.0102909	0.025873
HORVU.MOREX.r2.5HG0406840	transcription factor-like protein	5.39359	5.74886	1.5257	3.76802	0.000164548	0.000774508
HORVU.MOREX.r2.5HG0410690	Beta-glucosidase	27.9329	5.74653	1.41939	4.0486	5.15257e-05	0.000285623
HORVU.MOREX.r2.5HG0400140	Hydroxycinnamoyl-CoA shikimate/quinate hydroxycinnamoyltransferase	3.50328	5.74436	1.75578	3.27168	0.00106909	0.00381172
HORVU.MOREX.r2.7HG0584900	Peroxidase	24.9003	5.73083	0.720952	7.94898	1.88057e-15	2.60161e-13
HORVU.MOREX.r2.7HG0529910	Cytochrome P450	3.19056	5.72663	2.18974	2.61521	0.0089172	0.0229716
HORVU.MOREX.r2.1HG0024120	kinase superfamily with octicosapeptide/Phox/Bem1p domain-containing protein	4.0747	5.72283	2.11391	2.70723	0.00678475	0.0182862
HORVU.MOREX.r2.6HG0461850	Receptor-like protein kinase	5.37325	5.71535	2.13961	2.6712	0.00755798	0.020007
HORVU.MOREX.r2.5HG0370040	Peroxidase	1.92144	5.71248	2.05872	2.77477	0.00552412	0.0154165
HORVU.MOREX.r2.1HG0075610	Polygalacturonase	8.35201	5.6802	1.13656	4.99771	5.80158e-07	6.05807e-06
HORVU.MOREX.r2.4HG0344260	Receptor-kinase, putative	4.47399	5.67342	1.48953	3.80885	0.000139612	0.000671326
HORVU.MOREX.r2.2HG0131450	DNAse I-like superfamily protein	2.98863	5.6734	1.73042	3.27863	0.00104311	0.00373103
HORVU.MOREX.r2.7HG0615860	Histone-lysine N-methyltransferase	3.85876	5.66547	1.49086	3.80013	0.000144619	0.000691817
HORVU.MOREX.r2.3HG0274050	Ankyrin repeat-containing protein	2.15188	5.66498	2.10629	2.68955	0.00715475	0.0191053
HORVU.MOREX.r2.3HG0186920	Protein kinase	14.6016	5.66251	0.988101	5.73069	1.0002e-08	1.83808e-07
HORVU.MOREX.r2.3HG0183650	Receptor-like kinase	19.2472	5.65936	0.873434	6.47944	9.20652e-11	3.24457e-09
HORVU.MOREX.r2.1HG0062900	O-methyltransferase-like protein	2.88787	5.65383	2.43852	2.31855	0.0204192	0.0460089
HORVU.MOREX.r2.3HG0251790	Laccase	14.4335	5.64874	1.15088	4.9082	9.19177e-07	9.01736e-06
HORVU.MOREX.r2.3HG0258940	lysine ketoglutarate reductase trans-splicing-like protein, putative (DUF707)	17.4877	5.63262	0.874892	6.43808	1.20998e-10	4.07712e-09
HORVU.MOREX.r2.1HG0038230	Low-temperature-induced 65 kDa protein	8.5653	5.62995	1.33542	4.21586	2.48824e-05	0.000152758
HORVU.MOREX.r2.3HG0247110	Glycerol-3-phosphate acyltransferase 3, putative	10.6703	5.62069	1.16494	4.82487	1.40095e-06	1.2969e-05
HORVU.MOREX.r2.2HG0079460	Phosphatidylinositol 3- and 4-kinase family protein	4.92645	5.61722	1.47339	3.81246	0.000137591	0.000662465
HORVU.MOREX.r2.1HG0056410	Myb family transcription factor APL	2.72909	5.59931	1.64462	3.40461	0.000662581	0.00252743
HORVU.MOREX.r2.5HG0447050	RNA polymerase sigma factor	12.4363	5.59839	1.16984	4.7856	1.70474e-06	1.53972e-05
HORVU.MOREX.r2.3HG0235350	IAA-amino acid hydrolase ILR1, putative	5.16759	5.59177	1.48325	3.76995	0.000163278	0.000769507
HORVU.MOREX.r2.5HG0404380	Blue copper protein	10.8603	5.5827	1.06722	5.23107	1.68529e-07	2.06472e-06
HORVU.MOREX.r2.5HG0375370	conserved oligomeric Golgi complex subunit 4	10.237	5.58246	1.31314	4.25122	2.12611e-05	0.000133658
HORVU.MOREX.r2.2HG0156260	Cactin	2.02006	5.56752	1.95349	2.85004	0.00437136	0.0126266
HORVU.MOREX.r2.6HG0481200	Cysteine synthase	7.74879	5.56656	1.36263	4.08517	4.40443e-05	0.000249801
HORVU.MOREX.r2.3HG0261230	Potassium transporter	2.9873	5.56555	1.82284	3.05323	0.00226396	0.00724604
HORVU.MOREX.r2.5HG0422580	Leucine-rich repeat protein kinase family protein	10.9355	5.56413	1.51494	3.67284	0.000239874	0.00106344
HORVU.MOREX.r2.5HG0370100	Late embryogenesis abundant (LEA) hydroxyproline-rich glycoprotein family	2.32638	5.55167	1.90398	2.91582	0.00354751	0.010576
HORVU.MOREX.r2.5HG0385430	MYB-like transcription factor family protein	13.972	5.54249	0.869932	6.37117	1.87588e-10	5.95178e-09
HORVU.MOREX.r2.7HG0593070	Multiprotein-bridging factor, putative	13.7813	5.53724	1.17779	4.70137	2.58425e-06	2.18939e-05
HORVU.MOREX.r2.2HG0093930	Ethylene-responsive transcription factor	2.04925	5.53266	1.6665	3.31992	0.000900425	0.00329315
HORVU.MOREX.r2.4HG0287810	Receptor protein kinase, putative	6.25905	5.50619	1.43522	3.83648	0.000124809	0.000609622
HORVU.MOREX.r2.6HG0467940	glucuronoxylan 4-O-methyltransferase-like protein (DUF579)	5.84204	5.5059	1.61057	3.4186	0.000629431	0.00242046
HORVU.MOREX.r2.7HG0605360	Receptor protein kinase-like	10.9624	5.50378	1.1478	4.79507	1.62618e-06	1.48017e-05
HORVU.MOREX.r2.1HG0006350	Agamous MADS-box transcription factor	63.6204	5.50296	0.92377	5.95707	2.56801e-09	5.73695e-08
HORVU.MOREX.r2.2HG0085940	HMG-box (high mobility group) DNA-binding family protein	29.3565	5.49471	0.876109	6.27172	3.57075e-10	1.02887e-08
HORVU.MOREX.r2.3HG0225110	ABC transporter G family member	3.69018	5.4882	2.09926	2.61435	0.00893986	0.0230247
HORVU.MOREX.r2.7HG0592850	Kelch repeat protein	6.76132	5.48102	1.39823	3.91997	8.85599e-05	0.000453794
HORVU.MOREX.r2.3HG0228380	Recombination-associated protein RdgC	2.52897	5.48084	2.22499	2.4633	0.0137663	0.033037
HORVU.MOREX.r2.3HG0268690	Lorelei-like-GPI-anchored protein	5.15598	5.4762	1.40168	3.90688	9.34939e-05	0.000475975
HORVU.MOREX.r2.7HG0610760	Citrate synthase family protein	15.5007	5.46161	1.36031	4.01497	5.94538e-05	0.000322475
HORVU.MOREX.r2.3HG0205950	F-box and associated interaction domains-containing protein, putative	1.3488	5.45987	2.27066	2.40453	0.0161932	0.0378339
HORVU.MOREX.r2.7HG0590110	Anthocyanin 5-aromatic acyltransferase	4.18394	5.45765	1.4518	3.75923	0.000170436	0.000797503
HORVU.MOREX.r2.3HG0266210	Beta-1,3-glucanase	16.5429	5.4527	2.02992	2.68616	0.00722786	0.0192659
HORVU.MOREX.r2.6HG0491140	Ergosterol biosynthetic protein 28	11.6748	5.44896	1.31951	4.12953	3.63499e-05	0.000212165
HORVU.MOREX.r2.6HG0457730	Plant basic secretory family protein	306.874	5.44648	0.841123	6.47525	9.46561e-11	3.32023e-09
HORVU.MOREX.r2.1HG0004550	Protein kinase family protein	21.8877	5.44437	1.10988	4.90538	9.32466e-07	9.12915e-06
HORVU.MOREX.r2.6HG0505360	Protein NRT1/ PTR FAMILY 5.1	15.8739	5.43446	1.23451	4.40211	1.07205e-05	7.47585e-05
HORVU.MOREX.r2.2HG0093280	Universal stress protein	6.26252	5.43235	1.31766	4.12274	3.74395e-05	0.000217499
HORVU.MOREX.r2.7HG0546720	Two-component response regulator	13.7313	5.42979	0.917621	5.91725	3.27376e-09	7.09304e-08
HORVU.MOREX.r2.2HG0091730	Acid phosphatase 1	9.82276	5.42001	1.18206	4.58523	4.53493e-06	3.58306e-05
HORVU.MOREX.r2.3HG0245790	Auxin efflux carrier component	15.0344	5.41377	0.955904	5.66351	1.48305e-08	2.57861e-07
HORVU.MOREX.r2.3HG0274460	Metallothionein	13.1008	5.41303	1.38602	3.90546	9.40462e-05	0.000478349
HORVU.MOREX.r2.3HG0202130	Subtilisin-like protease	32.6579	5.40826	0.724158	7.46834	8.12102e-14	7.66438e-12
HORVU.MOREX.r2.7HG0539050	Kinase family protein	6.24048	5.40435	1.33418	4.0507	5.10642e-05	0.000283558
HORVU.MOREX.r2.3HG0230590	myosin-G heavy chain-like protein	3.12649	5.40423	1.61356	3.34926	0.000810275	0.00300737
HORVU.MOREX.r2.7HG0614320	Protein DETOXIFICATION	2.92172	5.39428	2.19782	2.45438	0.0141127	0.0337476
HORVU.MOREX.r2.1HG0077610	Calcium-binding family protein	3.96036	5.38964	1.67149	3.22444	0.00126219	0.00440017
HORVU.MOREX.r2.7HG0551550	Heat-shock protein, putative	3.39066	5.38822	1.54685	3.48335	0.00049519	0.00197129
HORVU.MOREX.r2.2HG0086140	Alcohol dehydrogenase, putative	1.58135	5.38777	2.18348	2.46752	0.0136054	0.0327355
HORVU.MOREX.r2.3HG0221330	Heavy-metal-associated domain-containing family protein	4.71738	5.38506	1.42955	3.76696	0.000165249	0.000777499
HORVU.MOREX.r2.3HG0272550	Pathogenesis-related protein PR-4	1025.79	5.38356	0.814895	6.60644	3.93681e-11	1.57141e-09
HORVU.MOREX.r2.4HG0291950	SPOC domain / Transcription elongation factor S-II protein	2.5195	5.38263	1.56559	3.43809	0.00058584	0.00227324
HORVU.MOREX.r2.1HG0041290	50S ribosomal protein L24e	8.01474	5.38123	1.10917	4.8516	1.22471e-06	1.15049e-05
HORVU.MOREX.r2.1HG0001860	Leucine-rich repeat receptor-like protein kinase family protein	34.6329	5.37332	1.90521	2.82032	0.00479754	0.0136504
HORVU.MOREX.r2.1HG0053620	Wound-induced protease inhibitor	116.195	5.3729	1.33977	4.01033	6.06331e-05	0.00032756
HORVU.MOREX.r2.4HG0341050	NAC domain-containing protein, putative	5.84278	5.36767	1.35335	3.96622	7.30211e-05	0.000384946
HORVU.MOREX.r2.2HG0097430	ARM repeat superfamily protein	7.23717	5.36699	1.06458	5.04143	4.62074e-07	4.97428e-06
HORVU.MOREX.r2.4HG0339750	Upf0496 protein	2.26739	5.36643	1.67136	3.21082	0.00132358	0.00458049
HORVU.MOREX.r2.7HG0555280	Proline--tRNA ligase	29.044	5.36248	0.863629	6.20924	5.32405e-10	1.45464e-08
HORVU.MOREX.r2.7HG0604570	Xyloglucan endotransglucosylase/hydrolase	4.98587	5.36146	1.73144	3.09653	0.00195802	0.00640491
HORVU.MOREX.r2.3HG0232910	RING/FYVE/PHD zinc finger superfamily protein	3.48961	5.35931	1.66042	3.22768	0.00124799	0.00435797
HORVU.MOREX.r2.7HG0540750	Cytochrome P450 family protein, expressed	10.7363	5.35847	1.21556	4.40823	1.04217e-05	7.31783e-05
HORVU.MOREX.r2.5HG0349210	Actin	35.3691	5.35632	1.738	3.08189	0.00205692	0.00667157
HORVU.MOREX.r2.5HG0404230	Purine permease-like protein	3.83268	5.35005	1.71832	3.11354	0.00184856	0.00609427
HORVU.MOREX.r2.3HG0265370	Leucine-rich repeat receptor-like kinase	4.38491	5.34948	1.95066	2.7424	0.00609914	0.0167422
HORVU.MOREX.r2.UnG0625250	DNA ligase	1.93512	5.33714	2.10865	2.53107	0.0113714	0.0281761
HORVU.MOREX.r2.2HG0160210	F-box family protein	3.46317	5.33137	1.74515	3.05496	0.00225092	0.00720844
HORVU.MOREX.r2.5HG0355400	Protein kinase	7.49792	5.32978	1.33734	3.98536	6.73785e-05	0.000359196
HORVU.MOREX.r2.2HG0166010	Serine/threonine-protein kinase	4.69988	5.32511	1.59525	3.33811	0.00084349	0.00311302
HORVU.MOREX.r2.1HG0044900	Dynamin, putative	13.6713	5.30507	1.01318	5.23605	1.64046e-07	2.01755e-06
HORVU.MOREX.r2.2HG0146940	B-box zinc finger protein	3.91741	5.30504	1.41624	3.74586	0.000179778	0.000834902
HORVU.MOREX.r2.6HG0516650	Late embryogenesis abundant (LEA) hydroxyproline-rich glycoprotein family	2.88171	5.304	1.63641	3.24124	0.00119009	0.00418883
HORVU.MOREX.r2.7HG0542770	Plant/F17O14-7 protein	5.66145	5.30081	1.43607	3.69119	0.000223208	0.000998696
HORVU.MOREX.r2.2HG0087360	Ubiquitin thioesterase	10.4808	5.29976	1.3223	4.00799	6.12373e-05	0.000330538
HORVU.MOREX.r2.5HG0410590	S-adenosyl-L-methionine-dependent methyltransferases superfamily protein	2.39177	5.29961	1.66473	3.18346	0.00145524	0.00496816
HORVU.MOREX.r2.7HG0621450	Expansin-like protein	3.58614	5.28725	1.44475	3.65963	0.000252582	0.00111225
HORVU.MOREX.r2.1HG0001400	Receptor kinase	38.8554	5.28463	0.939591	5.6244	1.86155e-08	3.12452e-07
HORVU.MOREX.r2.2HG0166310	Ribosomal RNA small subunit methyltransferase C	4.00143	5.27898	1.63822	3.22239	0.00127125	0.00442483
HORVU.MOREX.r2.3HG0191910	forkhead box protein G1	9.69017	5.27839	1.46455	3.60409	0.000313243	0.00133552
HORVU.MOREX.r2.1HG0030350	Rubisco accumulation factor 1, chloroplastic	14.3553	5.2743	1.32026	3.99489	6.4724e-05	0.000346454
HORVU.MOREX.r2.3HG0246780	Beta-glucosidase, putative	3.35827	5.27341	1.68222	3.13479	0.00171978	0.00572567
HORVU.MOREX.r2.6HG0488370	18S pre-ribosomal assembly protein gar2-related protein	4.86753	5.27164	1.433	3.67874	0.000234393	0.00104142
HORVU.MOREX.r2.2HG0165650	Anthocyanidin reductase	2.32644	5.26366	1.95379	2.69409	0.0070582	0.0188951
HORVU.MOREX.r2.1HG0015070	Carboxypeptidase	12.856	5.25484	1.16001	4.53002	5.89791e-06	4.47578e-05
HORVU.MOREX.r2.2HG0161850	NBS-LRR disease resistance protein-like protein	5.34093	5.25374	1.48811	3.53047	0.00041483	0.00169813
HORVU.MOREX.r2.5HG0349720	ATP-dependent zinc metalloprotease FtsH	301.391	5.24627	0.932712	5.62475	1.85779e-08	3.12056e-07
HORVU.MOREX.r2.7HG0593170	Double-strand break repair protein MRE11	345.172	5.24282	0.88111	5.95025	2.67739e-09	5.93959e-08
HORVU.MOREX.r2.3HG0219570	Abscisic acid-responsive protein	14.8285	5.23235	1.17527	4.45205	8.50555e-06	6.12729e-05
HORVU.MOREX.r2.7HG0607410	Sodium channel protein type 11 subunit alpha	27.6244	5.2307	1.13819	4.59563	4.31444e-06	3.43689e-05
HORVU.MOREX.r2.2HG0141000	Ring finger protein, putative	11.9618	5.23062	1.24933	4.18673	2.83002e-05	0.000171006
HORVU.MOREX.r2.2HG0180200	Receptor-kinase, putative	20.311	5.22987	1.52956	3.41919	0.000628075	0.00241692
HORVU.MOREX.r2.2HG0163340	Multidrug resistance protein ABC transporter family	111.547	5.22777	0.794937	6.57633	4.82186e-11	1.85168e-09
HORVU.MOREX.r2.2HG0105020	Protein COBRA, putative	7.41591	5.21299	1.16175	4.48719	7.21697e-06	5.3297e-05
HORVU.MOREX.r2.6HG0473620	serine/arginine repetitive matrix-like protein	4.40587	5.21266	1.56675	3.32706	0.000877666	0.00322366
HORVU.MOREX.r2.5HG0418550	Receptor-like protein kinase	19.9761	5.21254	1.69739	3.07091	0.00213406	0.00688769
HORVU.MOREX.r2.5HG0365590	ATP-dependent RNA helicase HCA4	3.88239	5.21066	1.71275	3.04228	0.00234792	0.00748678
HORVU.MOREX.r2.3HG0250120	Histone-lysine N-methyltransferase	5.15196	5.2015	1.42503	3.6501	0.000262136	0.00114864
HORVU.MOREX.r2.3HG0207610	Expansin	1.7346	5.19534	1.79943	2.88721	0.0038868	0.0114285
HORVU.MOREX.r2.5HG0398730	Serine protease HtrA-like	23.5845	5.18914	0.696804	7.44706	9.54454e-14	8.82097e-12
HORVU.MOREX.r2.7HG0551070	Laccase	7.97578	5.18379	1.78445	2.90498	0.00367281	0.0109
HORVU.MOREX.r2.6HG0473290	disease resistance family protein / LRR family protein	5.3753	5.17715	1.28657	4.024	5.72181e-05	0.000312894
HORVU.MOREX.r2.3HG0268970	Protein kinase	210.785	5.16994	0.980715	5.2716	1.35239e-07	1.71532e-06
HORVU.MOREX.r2.6HG0476540	BZip transcription factor	2.83855	5.16983	1.50512	3.43483	0.000592935	0.00229797
HORVU.MOREX.r2.7HG0556090	F-box family protein	3.22943	5.16873	1.94434	2.65834	0.00785255	0.0206469
HORVU.MOREX.r2.1HG0068810	Lipid transfer protein	9.99408	5.16747	1.06056	4.87238	1.10262e-06	1.05266e-05
HORVU.MOREX.r2.2HG0079450	WEB family protein	5.50303	5.16026	1.36766	3.77305	0.000161262	0.000761457
HORVU.MOREX.r2.2HG0136910	Terminal flower 1	16.9451	5.16024	0.850255	6.06905	1.28668e-09	3.16316e-08
HORVU.MOREX.r2.2HG0181140	CsAtPR5	1.9157	5.15339	1.62704	3.16733	0.00153845	0.00521473
HORVU.MOREX.r2.3HG0239130	Malic enzyme	3.50644	5.1515	1.68267	3.06151	0.00220222	0.00707895
HORVU.MOREX.r2.1HG0015020	2-oxoglutarate (2OG) and Fe(II)-dependent oxygenase superfamily protein, putative	8.23741	5.14676	0.998553	5.15422	2.54684e-07	2.96527e-06
HORVU.MOREX.r2.1HG0002560	Receptor-like kinase	3.79926	5.14364	1.61212	3.19061	0.00141971	0.00486481
HORVU.MOREX.r2.1HG0048290	Pectinesterase	16.6957	5.14152	1.13535	4.52858	5.9381e-06	4.50015e-05
HORVU.MOREX.r2.7HG0545680	Lectin receptor kinase	8.78478	5.13897	1.17696	4.36631	1.26363e-05	8.59382e-05
HORVU.MOREX.r2.2HG0159810	Leucine-rich repeat (LRR) family protein	5.26999	5.1387	1.53468	3.34839	0.000812816	0.0030143
HORVU.MOREX.r2.1HG0071890	Aspartate carbamoyltransferase	38.2015	5.13027	0.659356	7.78072	7.21138e-15	8.92328e-13
HORVU.MOREX.r2.3HG0253120	ABC transporter G family member	3.34296	5.12271	1.93669	2.64508	0.00816708	0.0213529
HORVU.MOREX.r2.1HG0067100	Serine/threonine-protein kinase	1.19759	5.12173	2.00135	2.55914	0.0104932	0.0263073
HORVU.MOREX.r2.5HG0440130	F-box domain containing protein	3.13753	5.11907	1.82657	2.80255	0.00506996	0.0143031
HORVU.MOREX.r2.2HG0089360	Zinc-finger protein	5.8719	5.11813	1.62605	3.14759	0.00164624	0.00551461
HORVU.MOREX.r2.7HG0603070	tRNA (guanine-N(7)-)-methyltransferase	19.5188	5.11281	1.00124	5.10646	3.28246e-07	3.69058e-06
HORVU.MOREX.r2.3HG0256700	Amino acid permease	7.40857	5.10683	1.25956	4.05446	5.02504e-05	0.000279877
HORVU.MOREX.r2.3HG0182330	Serine/threonine-protein kinase	2.14968	5.10069	1.99994	2.55042	0.0107594	0.026875
HORVU.MOREX.r2.5HG0444990	Geranylgeranyl pyrophosphate synthase	9.89871	5.10038	1.49447	3.41283	0.000642914	0.00246423
HORVU.MOREX.r2.5HG0405970	UBX domain-containing protein 2	13.4676	5.09956	0.88144	5.78548	7.23037e-09	1.39069e-07
HORVU.MOREX.r2.2HG0173360	Heavy metal transport/detoxification superfamily protein	14.9391	5.09817	0.850819	5.99207	2.07181e-09	4.75235e-08
HORVU.MOREX.r2.3HG0194500	NBS-LRR disease resistance protein	4.11783	5.09655	1.57647	3.23289	0.00122546	0.00429297
HORVU.MOREX.r2.7HG0542760	Lipid transfer protein	2.77379	5.08059	1.52922	3.32233	0.000892692	0.00327183
HORVU.MOREX.r2.3HG0265850	Beta-1,3-glucanase	66.7599	5.0776	1.35069	3.75925	0.000170421	0.000797503
HORVU.MOREX.r2.3HG0273980	Vacuolar-processing enzyme	12.6978	5.07733	1.00284	5.06297	4.12771e-07	4.50669e-06
HORVU.MOREX.r2.1HG0064230	Ubiquitin carboxyl-terminal hydrolase 2	2.9439	5.07259	1.48109	3.4249	0.000615021	0.00237201
HORVU.MOREX.r2.5HG0403050	Protein FdhE homolog	5.01676	5.06992	1.4493	3.49818	0.000468439	0.00188285
HORVU.MOREX.r2.6HG0526250	F-box protein	3.20286	5.0566	1.48224	3.41146	0.000646155	0.00247494
HORVU.MOREX.r2.5HG0390880	Transposon protein, putative, Mutator sub-class, expressed	1.6252	5.05436	1.93969	2.60576	0.00916706	0.0235092
HORVU.MOREX.r2.7HG0545380	Retrotransposon protein, putative, Ty3-gypsy subclass	3.12722	5.03766	1.62732	3.09567	0.00196365	0.00641768
HORVU.MOREX.r2.1HG0037520	Benzyl alcohol O-benzoyltransferase	3.48653	5.0344	1.44314	3.48852	0.000485709	0.00193944
HORVU.MOREX.r2.1HG0046510	Late embryogenesis abundant protein	23.4634	5.03433	1.04592	4.81332	1.48441e-06	1.36395e-05
HORVU.MOREX.r2.4HG0318590	Long cell-linked locus protein, putative, expressed	12.6048	5.02134	1.23738	4.05803	4.94886e-05	0.000276117
HORVU.MOREX.r2.4HG0291710	rRNA N-glycosidase	47.2921	5.01861	0.78068	6.42852	1.28852e-10	4.28987e-09
HORVU.MOREX.r2.7HG0615890	Decaprenyl-diphosphate synthase subunit 1	9.79388	5.01827	1.32698	3.78173	0.00015574	0.000737886
HORVU.MOREX.r2.5HG0444570	F-box and associated interaction domains-containing protein	5.46558	5.01775	1.4634	3.42882	0.00060622	0.00234212
HORVU.MOREX.r2.3HG0259780	Protein HASTY 1	51.3108	5.0134	0.559953	8.95325	3.45164e-19	1.0828e-16
HORVU.MOREX.r2.5HG0376680	Ethylene-responsive transcription factor	2.25269	5.01252	1.63761	3.06087	0.00220698	0.00709117
HORVU.MOREX.r2.6HG0462660	Vacuolar cation/proton exchanger, putative	2.38998	5.01146	1.5159	3.30594	0.000946597	0.0034366
HORVU.MOREX.r2.1HG0038640	Cytochrome P450 family protein	2.71928	4.99763	1.66668	2.99855	0.00271269	0.00844914
HORVU.MOREX.r2.3HG0265330	Eukaryotic peptide chain release factor subunit 1-1	6.08598	4.99102	1.65726	3.01162	0.0025986	0.00815308
HORVU.MOREX.r2.5HG0351950	Thaumatin-like protein	81.3703	4.98796	1.05551	4.72562	2.29417e-06	1.97901e-05
HORVU.MOREX.r2.3HG0264000	4-coumarate:CoA ligase-like protein	3.43587	4.98766	1.287	3.87543	0.000106437	0.000531899
HORVU.MOREX.r2.1HG0063880	Ethylene-responsive transcription factor	2.58027	4.98338	1.81303	2.74865	0.00598408	0.016471
HORVU.MOREX.r2.5HG0428550	Leguminosin group485 secreted peptide	4.56286	4.98286	2.15479	2.31246	0.0207523	0.0466226
HORVU.MOREX.r2.1HG0047670	Calcium-dependent lipid-binding (CaLB domain) family protein	1.539	4.98077	1.90532	2.61414	0.00894527	0.023036
HORVU.MOREX.r2.4HG0277650	Cation calcium exchanger	2.30995	4.97581	1.76451	2.81994	0.00480324	0.0136614
HORVU.MOREX.r2.7HG0550340	WAT1-related protein	166.876	4.97461	1.06929	4.65227	3.28307e-06	2.68739e-05
HORVU.MOREX.r2.4HG0317370	AP2-like ethylene-responsive transcription factor	3.30664	4.97331	1.41788	3.50757	0.000452213	0.00182565
HORVU.MOREX.r2.7HG0539540	Embryogenesis transmembrane protein-like	3.42467	4.97277	1.47124	3.38	0.000724871	0.00272985
HORVU.MOREX.r2.4HG0327670	Peroxidase	18.9648	4.96856	0.907694	5.47383	4.4042e-08	6.54402e-07
HORVU.MOREX.r2.3HG0237080	NBS-LRR-like resistance protein	7.57337	4.96079	1.34126	3.69861	0.000216785	0.000975137
HORVU.MOREX.r2.4HG0344200	Receptor-kinase, putative	10.3892	4.96037	1.00826	4.91974	8.66597e-07	8.58617e-06
HORVU.MOREX.r2.6HG0517560	WEB family protein, chloroplastic	35.442	4.95617	0.679432	7.29457	2.99604e-13	2.38674e-11
HORVU.MOREX.r2.2HG0162330	Germin-like protein	294.291	4.9518	2.04676	2.41934	0.0155489	0.0365548
HORVU.MOREX.r2.2HG0149110	Aspartyl/glutamyl-tRNA(Asn/Gln) amidotransferase subunit B	1.35171	4.94988	1.96414	2.52012	0.0117314	0.0289338
HORVU.MOREX.r2.3HG0184520	suppressor of abi3-5	16.3526	4.94887	1.01162	4.89204	9.97969e-07	9.64747e-06
HORVU.MOREX.r2.6HG0448750	RING/U-box superfamily protein	2.19884	4.94579	2.02989	2.43648	0.014831	0.0351528
HORVU.MOREX.r2.2HG0110070	Copper transporter, putative	7.41934	4.94412	1.2362	3.99944	6.34918e-05	0.000340842
HORVU.MOREX.r2.6HG0473080	DUF630 family protein (DUF630 and DUF632)	4.4702	4.93613	1.5298	3.22664	0.00125252	0.00437126
HORVU.MOREX.r2.1HG0043800	RING/U-box superfamily protein	6.03246	4.93606	1.35683	3.63793	0.000274843	0.00119656
HORVU.MOREX.r2.6HG0501020	RING finger protein	6.0808	4.92936	1.35058	3.64981	0.000262432	0.00114949
HORVU.MOREX.r2.5HG0416690	Glycosyltransferase	33.5417	4.9264	0.758058	6.4987	8.10155e-11	2.92457e-09
HORVU.MOREX.r2.2HG0106740	phospholipase D beta 1	2.75019	4.92623	1.46099	3.37185	0.000746645	0.00279967
HORVU.MOREX.r2.1HG0029530	GDSL esterase/lipase	5.87554	4.92595	1.75051	2.814	0.00489287	0.0138862
HORVU.MOREX.r2.2HG0095620	Cysteine proteinase inhibitor	79.2747	4.92309	0.542411	9.0763	1.12327e-19	3.80152e-17
HORVU.MOREX.r2.3HG0261390	Beta-glucosidase, putative	4.35178	4.92221	1.47961	3.3267	0.0008788	0.00322676
HORVU.MOREX.r2.6HG0510290	Methyltransferase-like protein	2.02437	4.91903	1.74865	2.81304	0.00490757	0.0139173
HORVU.MOREX.r2.1HG0014920	5-methyltetrahydropteroyltriglutamate--homocysteine methyltransferase	4.59905	4.9182	1.98448	2.47834	0.0131997	0.0319215
HORVU.MOREX.r2.4HG0345450	Silicon transporter	46.9982	4.91423	1.38207	3.55571	0.000376956	0.00156087
HORVU.MOREX.r2.5HG0388370	Tyrosine-protein phosphatase	2.5884	4.91359	1.59333	3.08384	0.00204346	0.0066347
HORVU.MOREX.r2.3HG0200840	Alpha/beta-Hydrolases superfamily protein	4.11995	4.91314	1.39388	3.5248	0.000423801	0.00173071
HORVU.MOREX.r2.4HG0277890	Thaumatin like protein	1672.38	4.91288	0.929759	5.28403	1.2637e-07	1.61947e-06
HORVU.MOREX.r2.3HG0250450	NAC-domain protein	1.7988	4.91067	1.81422	2.70677	0.00679408	0.0183046
HORVU.MOREX.r2.7HG0533970	ABA-responsive binding factor	1.65722	4.90368	1.73427	2.82752	0.00469103	0.0134039
HORVU.MOREX.r2.1HG0060840	Actin	368.913	4.8947	0.299057	16.3671	3.28514e-60	7.317e-56
HORVU.MOREX.r2.2HG0161100	Kinase, putative	29.425	4.89191	1.33237	3.67159	0.000241051	0.0010678
HORVU.MOREX.r2.2HG0180660	Peroxidase	47.0946	4.89152	1.49515	3.2716	0.00106941	0.00381225
HORVU.MOREX.r2.4HG0340460	Leucine-rich repeat receptor-like protein kinase family protein	7.38914	4.88861	1.17491	4.16084	3.17073e-05	0.000188074
HORVU.MOREX.r2.7HG0551600	Heat-shock protein, putative	1.24746	4.88647	1.94668	2.51015	0.0120679	0.0296087
HORVU.MOREX.r2.5HG0429440	Dehydrin	9.1319	4.88405	1.17098	4.17091	3.0338e-05	0.000181449
HORVU.MOREX.r2.4HG0281570	methionine aminopeptidase 1A	9.01774	4.88384	1.57726	3.09642	0.00195874	0.0064063
HORVU.MOREX.r2.2HG0090410	DELLA protein	3.18106	4.87039	1.6081	3.02866	0.00245643	0.00777161
HORVU.MOREX.r2.2HG0106330	cotton fiber, putative (DUF761)	1.43872	4.87017	1.63895	2.97153	0.00296322	0.00908088
HORVU.MOREX.r2.2HG0080730	NB-ARC domain-containing disease resistance protein	4.20374	4.86748	1.74981	2.78172	0.00540724	0.0151396
HORVU.MOREX.r2.1HG0060870	DUF674 family protein	12.6212	4.86637	0.871707	5.58257	2.36987e-08	3.85378e-07
HORVU.MOREX.r2.7HG0537810	Receptor-like protein kinase	8.70133	4.8661	1.28737	3.77989	0.000156897	0.000742576
HORVU.MOREX.r2.5HG0413830	Lateral root primordium protein-related, putative	1.66959	4.86233	1.90834	2.54793	0.0108363	0.0270337
HORVU.MOREX.r2.5HG0352030	Thaumatin-like protein	3298.01	4.85677	0.921457	5.27074	1.35871e-07	1.72044e-06
HORVU.MOREX.r2.5HG0445290	Tropinone reductase-like protein	38.1167	4.85114	0.778026	6.23518	4.51255e-10	1.26425e-08
HORVU.MOREX.r2.1HG0039930	Alpha/beta-Hydrolases superfamily protein	12.3936	4.84802	1.12431	4.31201	1.61776e-05	0.00010604
HORVU.MOREX.r2.3HG0189710	F-box family protein	4.37605	4.84599	1.45311	3.33491	0.000853268	0.00314441
HORVU.MOREX.r2.5HG0410550	Aspartate aminotransferase	8.66669	4.83377	1.15688	4.17828	2.93717e-05	0.000176333
HORVU.MOREX.r2.2HG0147270	choice-of-anchor C domain protein, putative (Protein of unknown function, DUF642)	11.6586	4.83096	1.98543	2.4332	0.0149659	0.0353952
HORVU.MOREX.r2.2HG0178450	Glutathione S-transferase	148.446	4.83011	0.726054	6.65255	2.88056e-11	1.19859e-09
HORVU.MOREX.r2.7HG0555340	Jasmonate zim-domain protein	2.3812	4.82918	1.75196	2.75645	0.00584334	0.0161375
HORVU.MOREX.r2.6HG0512570	Oxidoreductase/transition metal ion-binding protein	1.60625	4.82649	1.95265	2.47176	0.0134448	0.0324259
HORVU.MOREX.r2.3HG0208410	Pectinesterase	2.34047	4.82059	1.63938	2.9405	0.00327683	0.00988286
HORVU.MOREX.r2.1HG0055460	BZIP transcription factor	12.3895	4.82041	0.99388	4.8501	1.23402e-06	1.15769e-05
HORVU.MOREX.r2.6HG0454080	MOB kinase activator-like 1A	4.4898	4.81708	1.51175	3.18643	0.00144039	0.0049243
HORVU.MOREX.r2.1HG0061950	Jacalin lectin family protein	3.1587	4.81692	1.82743	2.6359	0.00839136	0.0218546
HORVU.MOREX.r2.5HG0357310	Protein EXORDIUM-like 1	2.19073	4.81156	1.59377	3.01897	0.00253637	0.0079879
HORVU.MOREX.r2.6HG0469110	ROP interacting CRIB motif protein	5.87985	4.81104	1.5593	3.08538	0.0020329	0.00660714
HORVU.MOREX.r2.1HG0049610	Alpha/beta hydrolase related protein	2.75118	4.80977	1.5299	3.14385	0.00166739	0.0055754
HORVU.MOREX.r2.3HG0203990	RING finger-like	2.51116	4.80403	1.66882	2.87871	0.00399311	0.0116886
HORVU.MOREX.r2.3HG0234870	RING/U-box superfamily protein	2.00637	4.80274	1.88592	2.54663	0.0108768	0.0271257
HORVU.MOREX.r2.5HG0404990	CsAtPR5	4.01882	4.79406	1.49036	3.21671	0.0012967	0.00450215
HORVU.MOREX.r2.3HG0246620	Late embryogenesis abundant (LEA) hydroxyproline-rich glycoprotein family	17.5701	4.78905	1.17718	4.06823	4.73718e-05	0.000266039
HORVU.MOREX.r2.5HG0436790	Pathogenesis-related thaumatin family protein	3.47182	4.78773	1.7306	2.76652	0.00566575	0.0157407
HORVU.MOREX.r2.1HG0049380	Receptor protein kinase, putative	4.24975	4.78708	1.68678	2.83799	0.00453981	0.013035
HORVU.MOREX.r2.3HG0210840	Flowering-promoting factor 1-like protein 1	33.6025	4.77824	0.928043	5.14873	2.62259e-07	3.04551e-06
HORVU.MOREX.r2.3HG0187960	Receptor-like kinase	40.5327	4.7781	0.936575	5.10168	3.36657e-07	3.76613e-06
HORVU.MOREX.r2.1HG0012020	Dirigent protein	8.08642	4.77739	1.45964	3.27298	0.00106418	0.00379544
HORVU.MOREX.r2.2HG0163600	Heavy metal-associated protein	4.38066	4.76247	2.00777	2.37202	0.0176912	0.0407103
HORVU.MOREX.r2.3HG0258640	RING/U-box superfamily protein	3.66922	4.76175	1.42711	3.33664	0.000847965	0.00312746
HORVU.MOREX.r2.7HG0602950	Cytochrome P450	5.10327	4.75868	1.06232	4.4795	7.48172e-06	5.4948e-05
HORVU.MOREX.r2.3HG0226820	Cytochrome P450	59.2696	4.75696	0.590456	8.05641	7.85655e-16	1.18236e-13
HORVU.MOREX.r2.5HG0349560	Fantastic four-like protein	5.33435	4.75591	1.19865	3.96772	7.25649e-05	0.000382904
HORVU.MOREX.r2.1HG0018860	RING/FYVE/PHD zinc finger superfamily protein	12.7691	4.75091	0.871259	5.45292	4.95492e-08	7.26059e-07
HORVU.MOREX.r2.6HG0518370	Ethylene-responsive transcription factor	10.7196	4.74626	1.05613	4.49399	6.99016e-06	5.18627e-05
HORVU.MOREX.r2.7HG0622860	Dirigent protein	566.546	4.74614	0.812261	5.84313	5.12295e-09	1.03919e-07
HORVU.MOREX.r2.3HG0181440	Protein kinase family protein	16.028	4.72521	1.25555	3.76345	0.000167587	0.000785824
HORVU.MOREX.r2.7HG0596240	Peroxidase	11.7664	4.72514	0.900755	5.24575	1.55647e-07	1.93025e-06
HORVU.MOREX.r2.6HG0453250	F-box domain containing protein	2.00768	4.72493	1.61997	2.91668	0.00353775	0.0105566
HORVU.MOREX.r2.6HG0452400	transmembrane protein, putative (DUF594)	1.41694	4.7239	1.86125	2.53803	0.0111479	0.0276932
HORVU.MOREX.r2.5HG0430520	Lipid transfer protein	6.04662	4.72134	1.76112	2.68087	0.00734306	0.0195333
HORVU.MOREX.r2.5HG0424000	NAD(P)H dehydrogenase (Quinone)	2.80841	4.71919	1.51793	3.10896	0.00187747	0.00617498
HORVU.MOREX.r2.5HG0362130	WD40-repeat protein	2.05945	4.71413	1.67883	2.80799	0.00498512	0.0141067
HORVU.MOREX.r2.5HG0446810	Protein kinase	17.4829	4.71255	0.982143	4.79823	1.60073e-06	1.4582e-05
HORVU.MOREX.r2.2HG0105370	Hydroxyproline-rich glycoprotein family protein, putative	12.027	4.70816	1.28515	3.6635	0.000248793	0.00109861
HORVU.MOREX.r2.2HG0176160	FBD, F-box and Leucine Rich Repeat domains containing protein	10.7785	4.69775	1.25599	3.74028	0.000183812	0.000850095
HORVU.MOREX.r2.2HG0155730	Lysine/histidine transporter	27.3132	4.6886	0.721972	6.49416	8.34967e-11	2.99472e-09
HORVU.MOREX.r2.6HG0481590	Inorganic pyrophosphatase 2	4.38956	4.68849	1.44723	3.23963	0.00119683	0.00420825
HORVU.MOREX.r2.1HG0053070	Amino acid permease	4.88434	4.68825	1.72393	2.71951	0.00653789	0.0177281
HORVU.MOREX.r2.7HG0532590	CYCLOPS	58.3589	4.68378	0.620758	7.54525	4.51432e-14	4.54965e-12
HORVU.MOREX.r2.7HG0553480	Serine/threonine-protein kinase WNK-related	35.0068	4.67925	0.70953	6.59487	4.25642e-11	1.67497e-09
HORVU.MOREX.r2.4HG0337350	Jasmonate ZIM domain protein	13.0355	4.66311	0.958487	4.86508	1.14411e-06	1.08576e-05
HORVU.MOREX.r2.4HG0295050	Lectin	33.8258	4.6596	1.98482	2.34762	0.0188938	0.0430551
HORVU.MOREX.r2.7HG0597110	Tetratricopeptide repeat (TPR)-like superfamily protein	4.40584	4.65488	1.44237	3.22725	0.00124986	0.00436335
HORVU.MOREX.r2.7HG0527910	Protein TolB	7.55897	4.65305	1.2363	3.7637	0.00016742	0.000785208
HORVU.MOREX.r2.7HG0561680	L-gulonolactone oxidase	2.764	4.65141	1.49343	3.11458	0.00184208	0.00607472
HORVU.MOREX.r2.4HG0276700	Leucine-rich repeat receptor-like protein kinase family protein	34.3259	4.64951	1.30099	3.57381	0.000351818	0.00147267
HORVU.MOREX.r2.3HG0225080	SNF2 domain-containing protein / helicase domain-containing protein	2.80352	4.64695	1.4969	3.10438	0.00190677	0.00625664
HORVU.MOREX.r2.1HG0043820	Late embryogenesis abundant (LEA) hydroxyproline-rich glycoprotein family, putative	2.44331	4.64636	1.46436	3.17296	0.00150893	0.00512871
HORVU.MOREX.r2.3HG0252310	Laccase	8.1271	4.64457	1.50562	3.08483	0.00203672	0.00661762
HORVU.MOREX.r2.6HG0496130	LIM domain containing protein	6.68123	4.64447	1.46846	3.16281	0.00156252	0.00527786
HORVU.MOREX.r2.7HG0534890	Cytochrome P450	40.1216	4.64023	0.682202	6.80184	1.03292e-11	5.01226e-10
HORVU.MOREX.r2.5HG0400750	WRKY transcription factor	24.1136	4.63564	1.08362	4.27793	1.8864e-05	0.000120631
HORVU.MOREX.r2.5HG0352010	Pathogenesis-related thaumatin family protein	186.632	4.63485	1.56128	2.96862	0.00299143	0.00915348
HORVU.MOREX.r2.7HG0621430	Expansin-like protein	2.07558	4.62822	1.78402	2.59426	0.00947935	0.0241876
HORVU.MOREX.r2.4HG0341020	Transcription activator-like protein	1.84679	4.62021	1.66497	2.77496	0.00552091	0.0154114
HORVU.MOREX.r2.7HG0547360	Receptor-like protein kinase	8.92921	4.61982	0.993116	4.65184	3.28986e-06	2.69097e-05
HORVU.MOREX.r2.6HG0454290	Glucan endo-1,3-beta-glucosidase 3	9.785	4.61765	1.31483	3.51198	0.000444774	0.0018015
HORVU.MOREX.r2.1HG0062170	Peroxidase	19.6011	4.61308	1.31542	3.50692	0.000453324	0.00182882
HORVU.MOREX.r2.7HG0600720	Methionine--tRNA ligase	22.4617	4.61219	0.732567	6.29593	3.05556e-10	8.93129e-09
HORVU.MOREX.r2.1HG0004660	Short-chain dehydrogenase/reductase family protein	19.3432	4.6109	0.852388	5.40938	6.32419e-08	8.9264e-07
HORVU.MOREX.r2.4HG0283930	Eukaryotic translation initiation factor 3 subunit G	7.17016	4.60639	1.32469	3.47735	0.000506404	0.00200803
HORVU.MOREX.r2.5HG0406440	Calcium-binding EF-hand family protein-like	38.9009	4.6046	0.872693	5.27632	1.31804e-07	1.67945e-06
HORVU.MOREX.r2.3HG0183350	Germin-like protein	6.4313	4.60402	1.15204	3.99642	6.43088e-05	0.000344646
HORVU.MOREX.r2.2HG0177710	Amino acid transporter, putative	42.3685	4.59924	0.821054	5.60163	2.12344e-08	3.51377e-07
HORVU.MOREX.r2.5HG0417920	Heavy metal-associated protein	1.5986	4.59888	1.89348	2.42879	0.0151491	0.0357584
HORVU.MOREX.r2.3HG0237280	ABC transporter B family protein	133.695	4.59362	0.608231	7.55242	4.2724e-14	4.32542e-12
HORVU.MOREX.r2.7HG0533680	DUF674 family protein	4.54291	4.58825	1.93232	2.37448	0.0175737	0.0404819
HORVU.MOREX.r2.UnG0628310	Germin-like protein	11.7842	4.58663	1.04184	4.40245	1.07037e-05	7.46643e-05
HORVU.MOREX.r2.5HG0368580	glutamate receptor 3.4	2.10057	4.58357	1.7731	2.58507	0.00973603	0.0247236
HORVU.MOREX.r2.5HG0393390	Leguminosin group485 secreted peptide	8.69872	4.57497	1.8676	2.44966	0.0142992	0.034092
HORVU.MOREX.r2.1HG0068790	Lipid transfer protein	56.0016	4.57358	1.00882	4.53358	5.79911e-06	4.40982e-05
HORVU.MOREX.r2.6HG0516400	Glutamate receptor	4.21478	4.57153	1.58724	2.88018	0.00397453	0.0116444
HORVU.MOREX.r2.3HG0271200	CASP-like protein	2.60298	4.56753	1.7708	2.57936	0.00989827	0.0250784
HORVU.MOREX.r2.2HG0170800	Tryptophan decarboxylase	10.6379	4.56681	0.833939	5.4762	4.34556e-08	6.47849e-07
HORVU.MOREX.r2.7HG0623300	NBS-LRR disease resistance protein-like protein	33.9613	4.5649	0.756969	6.0305	1.63458e-09	3.89797e-08
HORVU.MOREX.r2.2HG0105550	IgA FC receptor	18.5387	4.56227	1.61029	2.8332	0.00460846	0.0131933
HORVU.MOREX.r2.5HG0352750	Leucine-rich repeat receptor-like protein kinase family protein	18.0925	4.55843	1.16717	3.90555	9.4013e-05	0.000478289
HORVU.MOREX.r2.6HG0508410	Blue copper protein	433.203	4.55555	0.666462	6.83542	8.17645e-12	4.12957e-10
HORVU.MOREX.r2.2HG0152520	O-glucosyltransferase rumi	2.7924	4.54968	1.8139	2.50823	0.0121337	0.0297473
HORVU.MOREX.r2.4HG0298030	Laccase	15.4409	4.54891	1.07587	4.22811	2.35664e-05	0.000145926
HORVU.MOREX.r2.1HG0020410	Basic helix-loop-helix transcription factor	20.5984	4.54707	0.721583	6.30153	2.94721e-10	8.66005e-09
HORVU.MOREX.r2.6HG0497260	Glycine-rich protein GRP22-like	18.4902	4.54124	1.0626	4.2737	1.92258e-05	0.000122663
HORVU.MOREX.r2.1HG0000030	Cytochrome P450	8.28443	4.54082	1.27038	3.57437	0.000351077	0.00147039
HORVU.MOREX.r2.5HG0429680	phosphoglucose isomerase 1	4.84504	4.54061	1.53262	2.96266	0.00304998	0.00929306
HORVU.MOREX.r2.4HG0290030	arginine N-methyltransferase, putative (DUF688)	11.5062	4.53998	0.9258	4.90384	9.39798e-07	9.19285e-06
HORVU.MOREX.r2.3HG0239850	transcription repressor	5.59322	4.53966	1.34346	3.37907	0.000727306	0.00273769
HORVU.MOREX.r2.7HG0529790	Leucine-rich repeat receptor-like protein kinase	7.61933	4.53817	1.34177	3.38222	0.00071902	0.00271068
HORVU.MOREX.r2.7HG0563450	Protein kinase family protein	2.04213	4.53759	1.80778	2.51003	0.0120719	0.0296154
HORVU.MOREX.r2.3HG0238260	WRKY family transcription factor	3.41377	4.52947	1.92283	2.35563	0.0184913	0.0422245
HORVU.MOREX.r2.1HG0018740	WAT1-related protein	1.91017	4.52857	1.85107	2.44647	0.0144265	0.0343438
HORVU.MOREX.r2.3HG0187920	Receptor-like kinase	24.4577	4.52284	0.890699	5.07785	3.81733e-07	4.21325e-06
HORVU.MOREX.r2.6HG0513560	WAT1-related protein	33.6036	4.52108	1.79882	2.51336	0.0119588	0.0293961
HORVU.MOREX.r2.7HG0622640	Ring finger protein	1.502	4.51889	1.94214	2.32676	0.0199782	0.0451626
HORVU.MOREX.r2.1HG0060470	Glucan endo-1,3-beta-glucosidase, putative	14.5857	4.51791	0.903952	4.99796	5.79413e-07	6.05312e-06
HORVU.MOREX.r2.7HG0616500	Two-component response regulator	17.6552	4.51617	1.3338	3.38594	0.000709356	0.00267969
HORVU.MOREX.r2.2HG0103510	Proteasome subunit alpha type	4.94194	4.51325	1.47196	3.06615	0.00216831	0.00697902
HORVU.MOREX.r2.5HG0414630	DUF1442 family protein	5.0497	4.51136	1.543	2.92376	0.00345827	0.010353
HORVU.MOREX.r2.7HG0544120	Serine/threonine-protein kinase	3.66097	4.50987	1.42554	3.16362	0.0015582	0.00526565
HORVU.MOREX.r2.1HG0017090	Peroxidase	76.738	4.50913	1.40711	3.20453	0.00135281	0.00466426
HORVU.MOREX.r2.6HG0462570	Leucine-rich repeat receptor-like protein kinase family protein	3.48604	4.50859	1.50428	2.99717	0.00272499	0.00847916
HORVU.MOREX.r2.1HG0029960	Lectin receptor kinase	5.79377	4.50635	1.42581	3.16056	0.00157469	0.00531167
HORVU.MOREX.r2.1HG0059530	Glycerol-3-phosphate acyltransferase	4.86378	4.50606	1.69469	2.65893	0.00783899	0.020621
HORVU.MOREX.r2.2HG0103410	SPX domain-containing protein	3.65516	4.5021	1.55776	2.89012	0.00385099	0.0113412
HORVU.MOREX.r2.6HG0519230	Serine-rich protein	17.4698	4.50179	0.844666	5.32966	9.83966e-08	1.30065e-06
HORVU.MOREX.r2.6HG0508160	Calcium-binding protein	8.30232	4.49962	1.19569	3.7632	0.000167753	0.000786438
HORVU.MOREX.r2.2HG0127000	Amino acid permease	7.74649	4.4993	1.28973	3.48856	0.000485624	0.00193944
HORVU.MOREX.r2.7HG0603160	F-box family protein	4.9276	4.4926	1.41236	3.18092	0.00146808	0.00500514
HORVU.MOREX.r2.2HG0096750	Glycerol-3-phosphate acyltransferase 3, putative	6.35586	4.49139	1.58098	2.8409	0.00449871	0.012939
HORVU.MOREX.r2.6HG0451940	High affinity nitrate transporter	3.11276	4.48181	1.81698	2.46663	0.0136392	0.0327991
HORVU.MOREX.r2.7HG0531420	F-box protein	1.91626	4.47555	1.7971	2.49043	0.0127589	0.0310443
HORVU.MOREX.r2.5HG0425810	Peroxidase	41.6142	4.47345	0.791328	5.6531	1.57583e-08	2.7166e-07
HORVU.MOREX.r2.7HG0570650	Lateral root primordium protein-related, putative	2.83706	4.47256	1.48703	3.00771	0.00263223	0.00824233
HORVU.MOREX.r2.1HG0038110	Lipid transfer protein	27.7625	4.47091	1.03768	4.30856	1.64321e-05	0.000107513
HORVU.MOREX.r2.2HG0178610	Vacuolar iron transporter-like protein	6.07054	4.46621	1.40381	3.18149	0.00146519	0.00499745
HORVU.MOREX.r2.3HG0240620	Serine hydroxymethyltransferase	3.68737	4.46535	1.45917	3.0602	0.00221189	0.00710387
HORVU.MOREX.r2.3HG0243660	Cysteine-rich receptor-kinase-like protein	1.9404	4.46506	1.76394	2.53129	0.0113643	0.0281616
HORVU.MOREX.r2.4HG0333430	ethylene-responsive transcription factor	14.6068	4.46446	0.981767	4.54738	5.43186e-06	4.17186e-05
HORVU.MOREX.r2.3HG0269080	Protein kinase	15.4234	4.46106	0.924051	4.82772	1.38102e-06	1.27938e-05
HORVU.MOREX.r2.2HG0168050	trehalose-phosphatase/synthase 7	34.9625	4.45804	0.606238	7.35361	1.9293e-13	1.60941e-11
HORVU.MOREX.r2.4HG0339920	LOB domain-containing protein, putative	12.0214	4.45	1.54481	2.88062	0.00396898	0.0116317
HORVU.MOREX.r2.1HG0077320	Type II proteinase inhibitor family protein	44.1747	4.4484	1.13896	3.90567	9.39656e-05	0.000478183
HORVU.MOREX.r2.1HG0014010	3-N-debenzoyl-2-deoxytaxol N-benzoyltransferase	18.7149	4.44739	0.785748	5.66008	1.51304e-08	2.61997e-07
HORVU.MOREX.r2.6HG0503890	Alpha/beta-hydrolase superfamily protein	21.6405	4.44486	1.21628	3.65448	0.000257706	0.00113235
HORVU.MOREX.r2.5HG0405630	cDNA clone:002-134-A11, full insert sequence	118.287	4.44404	0.797664	5.57131	2.52829e-08	4.07472e-07
HORVU.MOREX.r2.6HG0454430	RNA ligase isoform 1	3.02838	4.44278	1.5086	2.94497	0.0032299	0.00976114
HORVU.MOREX.r2.3HG0201090	Glycine-rich cell wall structural protein	127.96	4.44234	1.04428	4.25396	2.10023e-05	0.000132254
HORVU.MOREX.r2.7HG0599820	30S ribosomal protein S2	17.7473	4.44191	1.06293	4.17894	2.92873e-05	0.000175968
HORVU.MOREX.r2.4HG0298650	GTPase obg	6.65806	4.43918	1.71864	2.58296	0.00979578	0.0248542
HORVU.MOREX.r2.1HG0067240	Heat shock transcription factor	10.8607	4.43867	0.971036	4.57107	4.85238e-06	3.79085e-05
HORVU.MOREX.r2.1HG0044860	auxin canalization protein (DUF828)	5.88211	4.43001	1.39799	3.16884	0.00153049	0.00519012
HORVU.MOREX.r2.3HG0251750	O-fucosyltransferase family protein	10.2654	4.42372	1.34742	3.28311	0.00102668	0.00368113
HORVU.MOREX.r2.1HG0046210	Metalloendoproteinase 1, putative	3.92184	4.4202	1.65128	2.67683	0.00743219	0.0197256
HORVU.MOREX.r2.3HG0275030	Aquaporin	502.99	4.41386	0.452444	9.75559	1.74584e-22	1.29617e-19
HORVU.MOREX.r2.7HG0587270	O-glucosyltransferase rumi	23.9833	4.41325	0.920558	4.7941	1.63405e-06	1.48491e-05
HORVU.MOREX.r2.5HG0405270	DUF2431 domain protein	3.16217	4.40755	1.3653	3.22826	0.00124546	0.00435071
HORVU.MOREX.r2.7HG0622690	Ring finger protein	8.16508	4.40754	0.983541	4.48129	7.41916e-06	5.4591e-05
HORVU.MOREX.r2.4HG0298100	Proline transporter	33.533	4.40414	0.63725	6.91117	4.80669e-12	2.61759e-10
HORVU.MOREX.r2.3HG0246450	Protein kinase, putative	18.8449	4.40381	1.17701	3.74153	0.000182901	0.000846936
HORVU.MOREX.r2.5HG0420840	Strictosidine synthase	2.50222	4.40303	1.91257	2.30216	0.0213261	0.0477048
HORVU.MOREX.r2.6HG0508240	Caleosin	3.95932	4.40228	1.51817	2.89972	0.00373493	0.0110578
HORVU.MOREX.r2.1HG0007040	Leucine-rich repeat receptor-like protein kinase family protein	67.3429	4.40003	0.726769	6.05423	1.4109e-09	3.43818e-08
HORVU.MOREX.r2.2HG0089560	Lectin receptor kinase	24.6816	4.38852	0.703554	6.23764	4.44215e-10	1.24767e-08
HORVU.MOREX.r2.7HG0544640	CASP-like protein	16.9405	4.38785	1.28224	3.42202	0.000621577	0.00239463
HORVU.MOREX.r2.2HG0136020	Desiccation-related protein PCC13-62	5.11312	4.38702	1.47141	2.98151	0.00286828	0.00886186
HORVU.MOREX.r2.6HG0498390	ATP-dependent helicase/deoxyribonuclease subunit B	2.98291	4.38695	1.88425	2.32823	0.0199001	0.0450214
HORVU.MOREX.r2.4HG0290260	Dirigent protein	2.54461	4.38676	1.76487	2.4856	0.0129335	0.0313901
HORVU.MOREX.r2.3HG0266940	Ankyrin repeat domain-containing protein 1	8.71708	4.38329	1.06578	4.11275	3.90976e-05	0.000225835
HORVU.MOREX.r2.7HG0549530	Pathogenesis-related protein 1	2.97149	4.37863	1.71486	2.55335	0.0106693	0.0266709
HORVU.MOREX.r2.3HG0201660	Non-specific serine/threonine protein kinase	4.28393	4.3782	1.4546	3.00989	0.0026134	0.00819373
HORVU.MOREX.r2.2HG0178460	Glutathione S-transferase	126.123	4.37534	0.729015	6.00172	1.95243e-09	4.54403e-08
HORVU.MOREX.r2.2HG0174300	Dof zinc finger protein	13.2265	4.37432	0.866786	5.0466	4.49743e-07	4.85561e-06
HORVU.MOREX.r2.4HG0287690	Sucrose-phosphate synthase	11.008	4.37377	0.86998	5.02743	4.97086e-07	5.30249e-06
HORVU.MOREX.r2.2HG0143850	1-deoxy-D-xylulose-5-phosphate synthase	19.6354	4.37285	0.901036	4.85314	1.21523e-06	1.14429e-05
HORVU.MOREX.r2.3HG0271270	Abscisic stress ripening protein	26.4698	4.36904	1.38229	3.16072	0.00157381	0.00530953
HORVU.MOREX.r2.5HG0368070	Beta-1,3-N-Acetylglucosaminyltransferase family protein, putative	2.79372	4.36299	1.63965	2.66092	0.00779273	0.0205114
HORVU.MOREX.r2.6HG0466150	Receptor kinase	5.70406	4.35761	1.35848	3.20771	0.00133797	0.0046217
HORVU.MOREX.r2.4HG0341410	Metal tolerance protein	7.52154	4.35729	1.26466	3.44543	0.00057016	0.00222286
HORVU.MOREX.r2.6HG0453810	LRR receptor-like Serine/Threonine-kinase	19.7716	4.3543	0.688829	6.32131	2.59362e-10	7.81701e-09
HORVU.MOREX.r2.5HG0409960	ubiquitin hydrolase	1.60645	4.35422	1.71569	2.53789	0.0111523	0.0277009
HORVU.MOREX.r2.1HG0044490	QWRF motif protein (DUF566)	11.979	4.35255	1.15797	3.75877	0.000170751	0.000798642
HORVU.MOREX.r2.7HG0561340	Phosphate transporter PHO1-like protein	13.632	4.35245	1.09225	3.98486	6.75189e-05	0.000359773
HORVU.MOREX.r2.5HG0359550	Piezo-type mechanosensitive ion channel-like protein	28.4696	4.35154	0.760894	5.71898	1.07164e-08	1.95325e-07
HORVU.MOREX.r2.3HG0272000	Disease resistance protein RPM1	6.67836	4.35086	1.24298	3.50034	0.000464663	0.00187016
HORVU.MOREX.r2.6HG0507140	LAG1 longevity assurance-like protein	2.72867	4.34566	1.46582	2.96467	0.00303011	0.00924897
HORVU.MOREX.r2.3HG0193470	Ring finger protein, putative	2.32168	4.34383	1.68411	2.5793	0.00989999	0.0250799
HORVU.MOREX.r2.3HG0266030	Beta-1,3-glucanase	35.8747	4.34215	1.35258	3.21029	0.00132603	0.00458684
HORVU.MOREX.r2.3HG0249890	Transcription factor	5.15833	4.33908	1.35316	3.20663	0.00134298	0.00463468
HORVU.MOREX.r2.1HG0077930	Deoxyuridine 5'-triphosphate nucleotidohydrolase	54.6317	4.33414	0.66798	6.48843	8.67376e-11	3.10227e-09
HORVU.MOREX.r2.5HG0437450	Zinc finger protein	3.22638	4.33225	1.7941	2.41472	0.0157471	0.0369348
HORVU.MOREX.r2.3HG0186320	GDSL esterase/lipase	94.1587	4.32332	0.793023	5.45169	4.98938e-08	7.30628e-07
HORVU.MOREX.r2.5HG0393010	Protein kinase, putative	224.909	4.32278	1.05778	4.08664	4.37668e-05	0.000248582
HORVU.MOREX.r2.3HG0182900	Receptor kinase-like protein	7.14962	4.3123	1.37091	3.14559	0.00165753	0.00554661
HORVU.MOREX.r2.5HG0433550	F-box family protein	4.17236	4.30927	1.35348	3.18385	0.00145331	0.00496239
HORVU.MOREX.r2.3HG0269090	transmembrane protein, putative (DUF247)	7.32725	4.30321	1.70882	2.51824	0.0117944	0.0290689
HORVU.MOREX.r2.5HG0432880	Transcription factor GTE6	4.1084	4.30297	1.26311	3.40664	0.000657668	0.00251084
HORVU.MOREX.r2.3HG0187180	membrane-associated kinase regulator	2.93889	4.30248	1.53187	2.80865	0.00497503	0.0140799
HORVU.MOREX.r2.3HG0269020	Protein kinase	5.8321	4.30067	1.38447	3.10637	0.00189399	0.00622195
HORVU.MOREX.r2.4HG0287430	Glucuronoxylan 4-O-methyltransferase	3.86477	4.3004	1.65879	2.59249	0.00952831	0.024293
HORVU.MOREX.r2.7HG0562800	Follistatin-related protein 1	1.69168	4.29733	1.66032	2.58825	0.00964636	0.0245378
HORVU.MOREX.r2.3HG0227600	Receptor-like kinase	1.40786	4.29729	1.85464	2.31705	0.0205008	0.04616
HORVU.MOREX.r2.3HG0226690	Heat shock transcription factor	2.95845	4.29398	1.5471	2.7755	0.00551173	0.0153915
HORVU.MOREX.r2.3HG0185310	Heparan-alpha-glucosaminide N-acetyltransferase	5.04575	4.2909	1.51975	2.82342	0.00475142	0.0135434
HORVU.MOREX.r2.3HG0265650	Leucine-rich repeat receptor-like kinase	299.45	4.28817	0.896209	4.78479	1.71164e-06	1.54471e-05
HORVU.MOREX.r2.7HG0618780	Cytochrome P450	78.2955	4.28459	0.670064	6.39431	1.61272e-10	5.20005e-09
HORVU.MOREX.r2.6HG0509110	VQ motif family protein	5.3661	4.28212	1.52381	2.81014	0.00495197	0.0140253
HORVU.MOREX.r2.4HG0325430	Tyrosine-specific transport protein	5.35236	4.28008	1.3478	3.17561	0.00149524	0.00508667
HORVU.MOREX.r2.1HG0051720	Alpha/beta-Hydrolases superfamily protein	13.6453	4.27989	0.813168	5.26323	1.41548e-07	1.78059e-06
HORVU.MOREX.r2.5HG0387240	nodulin MtN21 /EamA-like transporter family protein	140.91	4.27925	0.380667	11.2414	2.55164e-29	5.1666e-26
HORVU.MOREX.r2.2HG0080480	NBS-LRR disease resistance protein, putative, expressed	10.385	4.2774	1.04663	4.08683	4.37315e-05	0.000248582
HORVU.MOREX.r2.6HG0472160	RING/U-box superfamily protein	4.77625	4.27676	1.36732	3.12784	0.00176096	0.00584965
HORVU.MOREX.r2.7HG0586120	Ribosomal L28e protein family	3.17318	4.27649	1.6601	2.57605	0.00999362	0.025267
HORVU.MOREX.r2.5HG0397690	Adenine nucleotide alpha hydrolases-like superfamily protein, putative	3.09279	4.27488	1.26671	3.3748	0.000738703	0.00277549
HORVU.MOREX.r2.4HG0343950	DUF538 family protein (Protein of unknown function, DUF538)	3.91171	4.27328	1.64947	2.59069	0.00957837	0.0243955
HORVU.MOREX.r2.4HG0326790	phytochrome interacting factor 3	21.9545	4.27264	0.768841	5.55724	2.74071e-08	4.36338e-07
HORVU.MOREX.r2.4HG0331510	basic helix-loop-helix (bHLH) DNA-binding superfamily protein	8.24091	4.27035	1.11863	3.81748	0.000134821	0.000650533
HORVU.MOREX.r2.7HG0559750	Aconitate hydratase	3.94083	4.26963	1.48742	2.87049	0.00409834	0.011962
HORVU.MOREX.r2.4HG0318400	cAMP-regulated phosphoprotein-like protein	25.0863	4.26729	0.900472	4.73895	2.1483e-06	1.87203e-05
HORVU.MOREX.r2.5HG0414090	Inactive purple acid phosphatase-like protein	107.478	4.2664	0.604818	7.05403	1.73813e-12	1.0724e-10
HORVU.MOREX.r2.2HG0173220	basic helix-loop-helix (bHLH) DNA-binding superfamily protein	25.1188	4.26397	0.748381	5.69759	1.21511e-08	2.1686e-07
HORVU.MOREX.r2.4HG0290160	Pentatricopeptide repeat-containing protein	5.30087	4.26297	1.40127	3.04223	0.00234836	0.00748711
HORVU.MOREX.r2.5HG0356160	Glutamate-1-semialdehyde 2,1-aminomutase 2	1.80929	4.26197	1.6807	2.53583	0.011218	0.0278395
HORVU.MOREX.r2.7HG0606510	SBP (S-ribonuclease binding protein) family protein	7.50719	4.261	1.05266	4.04783	5.16943e-05	0.000286486
HORVU.MOREX.r2.6HG0526450	Sucrose synthase	21.8577	4.25862	0.854315	4.98484	6.20135e-07	6.42133e-06
HORVU.MOREX.r2.3HG0207840	Polynucleotidyl transferase ribonuclease H-like superfamily protein	2.50049	4.25222	1.57278	2.70363	0.0068586	0.0184472
HORVU.MOREX.r2.7HG0549550	Pathogenesis-related protein 1	31.3804	4.24918	0.523912	8.11049	5.04151e-16	8.02069e-14
HORVU.MOREX.r2.2HG0146360	Malate synthase	4.29518	4.24529	1.75376	2.42067	0.0154918	0.0364552
HORVU.MOREX.r2.6HG0507420	RING/U-box superfamily protein, putative	5.31509	4.24345	1.56776	2.70669	0.00679568	0.0183067
HORVU.MOREX.r2.5HG0379780	NAC-domain protein	2.60467	4.24039	1.5777	2.6877	0.00719455	0.0191955
HORVU.MOREX.r2.1HG0054290	GRAS transcription factor	2.08126	4.23868	1.58352	2.67675	0.00743411	0.0197283
HORVU.MOREX.r2.UnG0628790	F-box family protein	4.55043	4.23779	1.48129	2.86088	0.00422468	0.0122713
HORVU.MOREX.r2.7HG0564280	Lipoxygenase	11.5774	4.23658	1.15221	3.67691	0.000236076	0.00104785
HORVU.MOREX.r2.7HG0531600	SHR5-receptor-like kinase	57.7438	4.2343	0.706521	5.99317	2.05789e-09	4.73506e-08
HORVU.MOREX.r2.2HG0162160	Cytochrome P450, putative	12.2759	4.23413	1.1043	3.83421	0.000125967	0.000614333
HORVU.MOREX.r2.5HG0380870	DUF4228 domain protein	7.78904	4.22999	1.18077	3.5824	0.00034045	0.00143117
HORVU.MOREX.r2.2HG0151240	Yellow stripe-like transporter 12	10.1353	4.22924	1.01529	4.16555	3.10598e-05	0.000185021
HORVU.MOREX.r2.5HG0359870	alpha/beta-Hydrolases superfamily protein	22.5799	4.22856	0.713354	5.92772	3.07172e-09	6.70091e-08
HORVU.MOREX.r2.2HG0176170	polyadenylate-binding protein 1-B-binding protein	47.556	4.22854	1.16748	3.62193	0.000292413	0.00125927
HORVU.MOREX.r2.7HG0610930	SAUR-like auxin-responsive protein family	8.79981	4.2268	0.987531	4.28016	1.86755e-05	0.000119632
HORVU.MOREX.r2.3HG0183660	Receptor-like kinase	19.3187	4.22642	1.03185	4.09594	4.20457e-05	0.000240186
HORVU.MOREX.r2.1HG0040790	transcription repressor	7.77168	4.22625	0.905764	4.66595	3.07201e-06	2.53982e-05
HORVU.MOREX.r2.2HG0085930	Thioredoxin superfamily protein	281.535	4.21785	0.738099	5.71448	1.10037e-08	2.0007e-07
HORVU.MOREX.r2.5HG0434650	Chaperonin-like RbcX protein	7.43836	4.21748	0.91318	4.61845	3.86614e-06	3.10756e-05
HORVU.MOREX.r2.1HG0059960	O-fucosyltransferase family protein	35.4107	4.21562	0.523894	8.04671	8.50503e-16	1.26288e-13
HORVU.MOREX.r2.1HG0076220	Receptor-like protein kinase, putative,expressed	11.7714	4.20455	0.968289	4.34224	1.41035e-05	9.41994e-05
HORVU.MOREX.r2.6HG0452130	NADPH:quinone oxidoreductase	19.1078	4.20421	0.62061	6.77433	1.24983e-11	5.91027e-10
HORVU.MOREX.r2.2HG0079820	WRKY transcription factor	31.1545	4.20327	0.808875	5.19645	2.03133e-07	2.42464e-06
HORVU.MOREX.r2.4HG0315030	TPX2 (targeting protein for Xklp2) protein family	2.66159	4.20287	1.65868	2.53387	0.0112812	0.0279743
HORVU.MOREX.r2.7HG0617930	Heptahelical transmembrane protein ADIPOR1	14.0538	4.20147	1.39462	3.01262	0.00258999	0.00813386
HORVU.MOREX.r2.5HG0352020	Thaumatin-like protein	101.452	4.20104	0.969306	4.33407	1.46378e-05	9.73216e-05
HORVU.MOREX.r2.1HG0042170	Cytochrome P450 family protein	3.56888	4.19562	1.15205	3.64186	0.000270672	0.0011814
HORVU.MOREX.r2.2HG0153250	Homeobox protein, putative	3.08744	4.19452	1.60651	2.61095	0.00902913	0.0232251
HORVU.MOREX.r2.2HG0155550	basic helix-loop-helix (bHLH) DNA-binding superfamily protein	47.7199	4.19443	0.638491	6.56928	5.05585e-11	1.93154e-09
HORVU.MOREX.r2.1HG0061440	Protein YIPF	3.65845	4.19329	1.36022	3.0828	0.00205066	0.00665552
HORVU.MOREX.r2.4HG0340850	Cytochrome P450, putative	23.5502	4.192	0.570371	7.3496	1.98801e-13	1.6522e-11
HORVU.MOREX.r2.3HG0258210	Protease inhibitor/seed storage/lipid transfer protein family protein	247.718	4.19022	0.596942	7.01948	2.22693e-12	1.34055e-10
HORVU.MOREX.r2.4HG0284720	UDP-glycosyltransferase	42.1158	4.18902	0.85483	4.90041	9.56384e-07	9.31772e-06
HORVU.MOREX.r2.6HG0480730	Interferon-related developmental regulator 1	2.63647	4.18857	1.48922	2.81258	0.00491451	0.0139316
HORVU.MOREX.r2.5HG0367560	Calmodulin-binding protein	214.371	4.18729	0.336118	12.4578	1.26841e-35	9.41709e-32
HORVU.MOREX.r2.6HG0468620	Non-specific serine/threonine protein kinase	42.1358	4.18702	0.588528	7.1144	1.12405e-12	7.46054e-11
HORVU.MOREX.r2.3HG0253970	GDSL esterase/lipase	53.2777	4.18481	0.591604	7.07367	1.5089e-12	9.6022e-11
HORVU.MOREX.r2.2HG0155960	CsAtPR5	3.88155	4.18138	1.4086	2.96847	0.00299288	0.00915562
HORVU.MOREX.r2.2HG0113980	Receptor-like protein kinase, putative,expressed	7.72576	4.18023	0.937686	4.45803	8.27173e-06	5.99142e-05
HORVU.MOREX.r2.5HG0434200	Acetyl-coenzyme A synthetase	70.2717	4.17688	0.564294	7.40195	1.34195e-13	1.18319e-11
HORVU.MOREX.r2.6HG0455080	Leucine-rich repeat receptor-like protein kinase family protein	4.51216	4.17488	1.25836	3.31772	0.000907543	0.00331644
HORVU.MOREX.r2.5HG0439700	Protein PLANT CADMIUM RESISTANCE 2	19.7867	4.1724	0.871925	4.78528	1.70749e-06	1.54159e-05
HORVU.MOREX.r2.4HG0289210	Nucleoside diphosphate kinase	74.5813	4.17153	0.483601	8.62596	6.35568e-18	1.3959e-15
HORVU.MOREX.r2.5HG0416250	Agmatine coumaroyltransferase-2	3.73325	4.17091	1.56353	2.66763	0.0076389	0.0201836
HORVU.MOREX.r2.3HG0182140	Beta-glucosidase	68.4324	4.1689	0.602034	6.9247	4.36898e-12	2.41465e-10
HORVU.MOREX.r2.6HG0513390	Auxin-responsive family protein	4.23499	4.16881	1.05062	3.96796	7.24891e-05	0.000382595
HORVU.MOREX.r2.7HG0538950	protein kinase family protein	93.7595	4.16718	0.520179	8.01104	1.13747e-15	1.64512e-13
HORVU.MOREX.r2.7HG0621140	Heme oxygenase 1	15.8451	4.16359	1.14457	3.63768	0.000275101	0.00119745
HORVU.MOREX.r2.7HG0554090	Transducin/WD40 repeat protein	2.46386	4.16284	1.78014	2.3385	0.0193615	0.0439501
HORVU.MOREX.r2.1HG0038750	Cytochrome P450 family protein	31.6528	4.15719	1.32137	3.14612	0.00165453	0.00553739
HORVU.MOREX.r2.5HG0415940	Receptor protein kinase, putative	8.76715	4.15606	1.02393	4.05895	4.92949e-05	0.000275312
HORVU.MOREX.r2.4HG0286520	Chloroplast ATP-dependent Clp protease chaperone protein	1.9016	4.15583	1.81855	2.28524	0.0222988	0.0494732
HORVU.MOREX.r2.5HG0443380	transmembrane protein, putative (DUF594)	19.3728	4.1533	0.87968	4.72137	2.34259e-06	2.0161e-05
HORVU.MOREX.r2.3HG0268040	Pesticidal crystal protein Cry1Ca	4.24895	4.15192	1.52722	2.7186	0.00655579	0.0177701
HORVU.MOREX.r2.2HG0081680	2-oxoglutarate (2OG) and Fe(II)-dependent oxygenase superfamily protein, putative	26.1478	4.15109	0.892035	4.65351	3.26335e-06	2.67321e-05
HORVU.MOREX.r2.1HG0066150	Sulfotransferase	3.96056	4.15011	1.39882	2.96685	0.00300864	0.00919349
HORVU.MOREX.r2.2HG0106310	Protein transport protein GOT1	5.91311	4.14874	1.62284	2.55648	0.0105738	0.0264768
HORVU.MOREX.r2.2HG0174600	Late embryogenesis abundant (LEA) hydroxyproline-rich glycoprotein	34.5413	4.1485	0.695574	5.96414	2.45932e-09	5.5274e-08
HORVU.MOREX.r2.2HG0105590	IgA FC receptor	22.9391	4.14689	1.06206	3.90456	9.43979e-05	0.0004797
HORVU.MOREX.r2.7HG0547610	UDP-glucuronate 4-epimerase 4	3.54341	4.14553	1.57984	2.62401	0.00869001	0.0224983
HORVU.MOREX.r2.5HG0375100	Retrotransposon protein, putative, unclassified	1.74872	4.14185	1.59625	2.59474	0.0094663	0.0241577
HORVU.MOREX.r2.7HG0565390	Peroxidase	5.35763	4.1395	1.4067	2.9427	0.00325359	0.00982474
HORVU.MOREX.r2.5HG0403150	Bri1 kinase inhibitor 1	3.40036	4.13696	1.57362	2.62894	0.00856504	0.0222264
HORVU.MOREX.r2.1HG0007480	Rust resistance protein Rp1	2.47799	4.13528	1.61053	2.56765	0.0102391	0.0257662
HORVU.MOREX.r2.3HG0245410	Ethylene-responsive transcription factor, putative	9.57304	4.13388	0.950877	4.34744	1.37737e-05	9.22961e-05
HORVU.MOREX.r2.2HG0147200	Purine nucleoside phosphorylase	2.23127	4.13213	1.78954	2.30905	0.0209408	0.0469987
HORVU.MOREX.r2.1HG0077200	ATP-dependent zinc metalloprotease FtsH	24.582	4.1321	0.735678	5.61672	1.94617e-08	3.25428e-07
HORVU.MOREX.r2.2HG0090570	MYB transcription factor	18.9088	4.13124	0.739198	5.58881	2.28625e-08	3.74149e-07
HORVU.MOREX.r2.5HG0409680	Ascorbate oxidase	3.93783	4.12845	1.52237	2.71186	0.00669071	0.0180764
HORVU.MOREX.r2.6HG0512590	Metal tolerance protein	4.10356	4.12841	1.11454	3.70415	0.000212101	0.000958047
HORVU.MOREX.r2.3HG0203470	Cysteine protease, putative	126.2	4.12435	1.02988	4.00469	6.20997e-05	0.000334336
HORVU.MOREX.r2.3HG0195870	Calcineurin-like metallo-phosphoesterase superfamily protein	10.8651	4.12386	1.09378	3.77029	0.000163057	0.000768789
HORVU.MOREX.r2.1HG0000290	Pm3-like disease resistance protein	2.34283	4.12236	1.73447	2.37673	0.0174668	0.0402689
HORVU.MOREX.r2.7HG0610770	ubiquitin hydrolase	7.46129	4.11754	1.44516	2.8492	0.0043829	0.012655
HORVU.MOREX.r2.1HG0020290	MYB-related transcription factor	8.72514	4.10947	0.954738	4.30429	1.67523e-05	0.00010926
HORVU.MOREX.r2.4HG0346420	Flavin-containing monooxygenase	4.41377	4.10782	1.30336	3.15171	0.00162317	0.00544962
HORVU.MOREX.r2.4HG0347970	Chaperone DnaK	7.05912	4.10544	1.06218	3.86511	0.00011104	0.00055156
HORVU.MOREX.r2.2HG0098630	Plastid-lipid associated protein PAP / fibrillin family protein	8.18753	4.10276	1.0374	3.95484	7.65862e-05	0.000400706
HORVU.MOREX.r2.7HG0599310	Diacylglycerol kinase	21.0513	4.0942	0.941614	4.34807	1.37342e-05	9.20834e-05
HORVU.MOREX.r2.3HG0257720	Ice nucleation protein	20.6757	4.09301	1.63866	2.49777	0.0124976	0.0304885
HORVU.MOREX.r2.5HG0372030	Amino acid permease	133.829	4.09258	1.02917	3.97657	6.99159e-05	0.000370598
HORVU.MOREX.r2.2HG0178440	Glutathione S-transferase	71.2379	4.09144	0.702114	5.82732	5.6323e-09	1.12611e-07
HORVU.MOREX.r2.2HG0165980	Serine/threonine-protein kinase	6.45889	4.09056	1.67945	2.43566	0.0148648	0.0352178
HORVU.MOREX.r2.7HG0611950	Receptor-kinase, putative	14.6559	4.08965	0.911875	4.48489	7.29532e-06	5.3822e-05
HORVU.MOREX.r2.2HG0114490	Protein kinase	8.89129	4.0881	1.04427	3.9148	9.04788e-05	0.00046221
HORVU.MOREX.r2.2HG0160100	GDSL esterase/lipase	2.60418	4.08417	1.5818	2.58197	0.0098238	0.0249088
HORVU.MOREX.r2.1HG0057280	Non-specific lipid-transfer protein	50.4863	4.08383	0.630835	6.47369	9.56382e-11	3.34929e-09
HORVU.MOREX.r2.6HG0492200	Temperature-induced lipocalin	8.84301	4.07751	1.4726	2.76892	0.00562424	0.015641
HORVU.MOREX.r2.3HG0252860	Zinc finger protein	6.10264	4.07524	1.24091	3.28409	0.00102314	0.0036714
HORVU.MOREX.r2.7HG0565500	plant/protein (Protein of unknown function, DUF599)	87.1711	4.07441	0.518243	7.86198	3.78111e-15	4.81238e-13
HORVU.MOREX.r2.7HG0558250	Aquaporin	1.91212	4.0704	1.67684	2.42743	0.0152063	0.0358632
HORVU.MOREX.r2.4HG0328220	Protein DETOXIFICATION	27.9772	4.0696	0.571565	7.12009	1.07856e-12	7.23578e-11
HORVU.MOREX.r2.2HG0080880	NB-ARC domain-containing disease resistance protein	29.3856	4.06523	0.891525	4.55986	5.11869e-06	3.96138e-05
HORVU.MOREX.r2.7HG0597440	FBD-associated F-box protein	7.44124	4.06467	1.1846	3.43127	0.000600759	0.00232506
HORVU.MOREX.r2.7HG0559940	Acyl-coenzyme A oxidase	22.5756	4.06463	0.628186	6.47043	9.77237e-11	3.40634e-09
HORVU.MOREX.r2.7HG0598220	Auxin-responsive family protein	9.91413	4.06269	0.864762	4.69805	2.62659e-06	2.22187e-05
HORVU.MOREX.r2.1HG0054450	Receptor kinase	15.5966	4.06145	0.854626	4.75231	2.01104e-06	1.77393e-05
HORVU.MOREX.r2.2HG0177750	Ozone-responsive stress related protein	4.4617	4.05494	1.42034	2.85491	0.00430494	0.0124606
HORVU.MOREX.r2.4HG0319870	Chaperone protein DnaJ	26.9686	4.0543	0.641048	6.32448	2.54079e-10	7.72048e-09
HORVU.MOREX.r2.6HG0513540	WAT1-related protein	36.9646	4.05303	0.810643	4.99978	5.73962e-07	6.00572e-06
HORVU.MOREX.r2.1HG0009410	Chymotrypsin inhibitor	6.64248	4.05071	1.16368	3.48094	0.000499666	0.00198662
HORVU.MOREX.r2.5HG0415740	ABI five binding protein 3	3.05851	4.04871	1.64999	2.45378	0.0141364	0.0337843
HORVU.MOREX.r2.2HG0161220	Peptide transporter	6.08606	4.04718	1.26537	3.19842	0.00138184	0.00475259
HORVU.MOREX.r2.5HG0444040	Glycosyltransferase	2.22814	4.04211	1.6497	2.45021	0.0142775	0.0340474
HORVU.MOREX.r2.3HG0227140	Aspartic proteinase	9.05822	4.03668	1.12682	3.58238	0.000340483	0.00143117
HORVU.MOREX.r2.3HG0254020	Laccase	36.8762	4.03498	1.45578	2.77171	0.00557632	0.0155349
HORVU.MOREX.r2.5HG0430070	Purine permease-like protein	4.66914	4.03403	1.46903	2.74605	0.0060317	0.0165857
HORVU.MOREX.r2.2HG0109000	Ethylene-responsive transcription factor	3.89553	4.03094	1.53941	2.61851	0.00883158	0.0227933
HORVU.MOREX.r2.6HG0512050	Myb transcription factor	9.83753	4.02903	1.54194	2.61296	0.00897616	0.0231022
HORVU.MOREX.r2.6HG0514460	Kinase family protein	21.8265	4.02849	0.597424	6.74309	1.55048e-11	7.06215e-10
HORVU.MOREX.r2.1HG0066510	Serine/threonine-protein kinase	16.6966	4.02527	1.18299	3.40261	0.000667449	0.00254339
HORVU.MOREX.r2.2HG0172530	Calcium/calmodulin-dependent 3',5'-cyclic nucleotide phosphodiesterase 1C	13.814	4.02495	1.07926	3.72937	0.000191958	0.000882271
HORVU.MOREX.r2.1HG0007120	Lectin receptor kinase	90.8935	4.01846	0.516917	7.77389	7.61116e-15	9.31447e-13
HORVU.MOREX.r2.7HG0542890	ABC transporter, putative	10.0243	4.01759	1.40465	2.86021	0.00423366	0.0122942
HORVU.MOREX.r2.3HG0254860	OTU domain-containing protein	5.55448	4.01363	1.18356	3.39116	0.000695986	0.00263455
HORVU.MOREX.r2.5HG0358060	Kinase, putative	26.1387	4.0096	0.908981	4.41109	1.0285e-05	7.23557e-05
HORVU.MOREX.r2.3HG0252980	Dirigent protein	16.9843	4.00816	0.891292	4.49703	6.89098e-06	5.1265e-05
HORVU.MOREX.r2.5HG0413170	BON1-associated protein 2	4.44288	4.00724	1.45654	2.75121	0.00593761	0.0163613
HORVU.MOREX.r2.2HG0089210	Heat shock transcription factor	7.14859	4.00636	1.39867	2.86442	0.00417776	0.0121524
HORVU.MOREX.r2.6HG0478490	Ycf1	4.14198	3.99643	1.49787	2.66808	0.00762862	0.0201633
HORVU.MOREX.r2.5HG0404570	ABC transporter G family member	151.813	3.99507	0.384103	10.401	2.45221e-25	2.87463e-22
HORVU.MOREX.r2.5HG0434830	Phosphate transporter	13.5735	3.99456	0.703362	5.67924	1.35295e-08	2.37277e-07
HORVU.MOREX.r2.5HG0384960	Protein phosphatase 2c, putative, expressed	2.03032	3.99132	1.58218	2.52267	0.0116468	0.028753
HORVU.MOREX.r2.1HG0036140	Ripening related protein family	7.80061	3.98951	1.45578	2.74047	0.00613523	0.0168309
HORVU.MOREX.r2.1HG0056460	Transmembrane protein, putative	21.1975	3.98767	0.741775	5.37584	7.62251e-08	1.04865e-06
HORVU.MOREX.r2.2HG0142520	Alpha/beta-Hydrolases superfamily protein	19.1571	3.98297	0.771771	5.16082	2.45867e-07	2.87615e-06
HORVU.MOREX.r2.3HG0186950	Protein kinase	10.8963	3.98154	0.903654	4.40604	1.05276e-05	7.37361e-05
HORVU.MOREX.r2.2HG0180960	Protein STAY-GREEN LIKE, chloroplastic	2.47742	3.97994	1.64426	2.4205	0.0154991	0.0364586
HORVU.MOREX.r2.7HG0587290	Cleavage and polyadenylation specificity factor subunit 5	31.2826	3.97844	0.654018	6.08307	1.17904e-09	2.94074e-08
HORVU.MOREX.r2.3HG0187930	Receptor-like kinase	21.9214	3.97726	0.794061	5.00876	5.47812e-07	5.76082e-06
HORVU.MOREX.r2.2HG0173510	Heavy metal transport/detoxification superfamily protein	44.5683	3.97667	0.778822	5.10601	3.29036e-07	3.69759e-06
HORVU.MOREX.r2.4HG0286860	F-box/LRR protein	23.6349	3.97516	0.72817	5.45911	4.7854e-08	7.03997e-07
HORVU.MOREX.r2.2HG0166020	Dedicator of cytokinesis protein 4	5.84835	3.97443	1.15367	3.44502	0.000571024	0.00222583
HORVU.MOREX.r2.1HG0047420	Threonine--tRNA ligase	4.16144	3.97378	1.25295	3.17154	0.00151631	0.00515143
HORVU.MOREX.r2.1HG0012070	Receptor protein kinase, putative	120.33	3.97182	0.567991	6.99274	2.6957e-12	1.59684e-10
HORVU.MOREX.r2.4HG0293480	Peroxidase	111.826	3.97026	0.55636	7.13613	9.59926e-13	6.51843e-11
HORVU.MOREX.r2.2HG0129050	WRKY transcription factor	45.7284	3.9692	0.468362	8.47464	2.35802e-17	4.6893e-15
HORVU.MOREX.r2.5HG0361670	ATP-dependent Clp protease proteolytic subunit	23.694	3.962	0.80836	4.90129	9.52109e-07	9.28879e-06
HORVU.MOREX.r2.5HG0394180	SKP1-like protein 4	2.92817	3.95901	1.37221	2.88513	0.00391249	0.0114934
HORVU.MOREX.r2.1HG0051800	Protein NRT1/ PTR FAMILY 1.1	7.32075	3.95845	0.993513	3.98429	6.76822e-05	0.00036047
HORVU.MOREX.r2.2HG0084600	Serine/threonine-protein kinase	7.01914	3.95819	0.874037	4.52863	5.93665e-06	4.50015e-05
HORVU.MOREX.r2.7HG0539190	Early nodulin 93	68.8737	3.95153	1.21718	3.24647	0.00116844	0.00412371
HORVU.MOREX.r2.3HG0256810	2-oxoglutarate (2OG) and Fe(II)-dependent oxygenase superfamily protein	11.6265	3.95135	1.33169	2.96717	0.0030055	0.00918726
HORVU.MOREX.r2.7HG0599470	Sec14p-like phosphatidylinositol transfer family protein	44.4628	3.95017	1.19865	3.29552	0.000982399	0.00354887
HORVU.MOREX.r2.7HG0559060	Receptor-like protein kinase	4.98133	3.94887	1.21252	3.25674	0.00112699	0.00399004
HORVU.MOREX.r2.3HG0261140	NAD(P)H-quinone oxidoreductase subunit 1	30.2244	3.94829	0.519422	7.60132	2.93127e-14	3.06518e-12
HORVU.MOREX.r2.3HG0206740	Transducin/WD40 repeat-like superfamily protein	17.9697	3.94788	0.759296	5.19939	1.99945e-07	2.39043e-06
HORVU.MOREX.r2.7HG0555100	phosphatidic acid phosphohydrolase 2	9.04671	3.94737	1.41055	2.79845	0.00513481	0.0144733
HORVU.MOREX.r2.5HG0353300	2-aminoethanethiol dioxygenase	18.2805	3.9437	1.04121	3.78763	0.000152091	0.000722185
HORVU.MOREX.r2.3HG0187910	Receptor-like kinase	11.4647	3.94274	0.995457	3.96074	7.47192e-05	0.000392968
HORVU.MOREX.r2.7HG0617430	Carbonic anhydrase	30.266	3.93504	0.724319	5.43274	5.54958e-08	7.97457e-07
HORVU.MOREX.r2.3HG0266050	Endo-1,3-beta-glucanase	26.8221	3.93204	1.58592	2.47933	0.0131628	0.031853
HORVU.MOREX.r2.5HG0425620	Kinase family protein	145.198	3.92994	0.456104	8.61633	6.91368e-18	1.49503e-15
HORVU.MOREX.r2.3HG0189830	Thylakoid lumenal protein, chloroplastic	10.7905	3.92796	0.975247	4.02766	5.63343e-05	0.000308516
HORVU.MOREX.r2.1HG0047780	NRR repressor homolog 3	23.7601	3.92743	1.02709	3.82384	0.000131387	0.000637141
HORVU.MOREX.r2.2HG0086130	Alcohol dehydrogenase, putative	4.16075	3.92549	1.20571	3.25574	0.00113098	0.00400227
HORVU.MOREX.r2.7HG0544730	CONSTANS-like protein	12.3272	3.92296	0.954909	4.10821	3.98745e-05	0.000229412
HORVU.MOREX.r2.3HG0194260	microtubule-associated proteins 65-1	24.6153	3.91998	0.924067	4.24209	2.21444e-05	0.000138468
HORVU.MOREX.r2.5HG0402160	Protein XRI1	4.17432	3.91773	1.44003	2.7206	0.00651642	0.0176806
HORVU.MOREX.r2.3HG0242210	Calmodulin-like protein	15.7397	3.91425	0.797038	4.911	9.06127e-07	8.91045e-06
HORVU.MOREX.r2.2HG0161090	Kinase, putative	36.532	3.91278	0.485939	8.05199	8.14606e-16	1.2177e-13
HORVU.MOREX.r2.7HG0609160	Serine/threonine-protein kinase	25.4715	3.91187	0.590263	6.62734	3.41791e-11	1.39683e-09
HORVU.MOREX.r2.5HG0380130	Stem-specific protein TSJT1	630.723	3.90319	0.430211	9.07272	1.16077e-19	3.8588e-17
HORVU.MOREX.r2.2HG0172480	Wound-responsive family protein	164.949	3.90263	0.95361	4.09248	4.2679e-05	0.000243482
HORVU.MOREX.r2.1HG0006510	Laccase	39.7245	3.90218	1.70317	2.29112	0.0219563	0.0488785
HORVU.MOREX.r2.5HG0439380	ATP synthase-coupling factor 6, mitochondrial	3.67923	3.89986	1.49594	2.60696	0.00913495	0.0234377
HORVU.MOREX.r2.5HG0390950	Transcription factor	152.339	3.89656	0.570608	6.82878	8.56392e-12	4.28639e-10
HORVU.MOREX.r2.4HG0280990	Basic blue protein	24.7415	3.89637	0.711033	5.47987	4.25628e-08	6.38385e-07
HORVU.MOREX.r2.3HG0197820	Holocarboxylase synthetase	20.4672	3.89477	0.726724	5.35935	8.35234e-08	1.12952e-06
HORVU.MOREX.r2.3HG0247360	LURP-one-like protein	4.20579	3.89174	1.22062	3.18834	0.00143094	0.00489573
HORVU.MOREX.r2.3HG0188370	Non-canonical purine NTP pyrophosphatase	13.6376	3.89115	0.859987	4.52467	6.04908e-06	4.57491e-05
HORVU.MOREX.r2.5HG0365400	F-box family protein	6.02378	3.88968	1.2602	3.08655	0.00202494	0.00658414
HORVU.MOREX.r2.6HG0493420	Protein ROOT HAIR DEFECTIVE 3 homolog	5.46555	3.88887	1.19464	3.25527	0.00113285	0.00400698
HORVU.MOREX.r2.7HG0607850	Protease inhibitor/seed storage/lipid transfer family protein	57.8439	3.88887	1.41429	2.7497	0.00596494	0.0164264
HORVU.MOREX.r2.5HG0439100	GRAM domain-containing protein / ABA-responsive	119.684	3.88882	0.456279	8.5229	1.55612e-17	3.17977e-15
HORVU.MOREX.r2.6HG0494540	Receptor kinase	19.0829	3.8879	0.688615	5.64597	1.6425e-08	2.80547e-07
HORVU.MOREX.r2.6HG0497420	Blue copper protein	77.3848	3.88759	0.739078	5.26006	1.44012e-07	1.80403e-06
HORVU.MOREX.r2.2HG0131040	basic helix-loop-helix (bHLH) DNA-binding superfamily protein	14.8704	3.88227	0.764364	5.07908	3.79265e-07	4.19016e-06
HORVU.MOREX.r2.7HG0543340	NRT1/PTR family protein 2.2	17.6039	3.88031	0.799557	4.85308	1.21561e-06	1.14429e-05
HORVU.MOREX.r2.5HG0357520	NAC domain-containing protein	37.7871	3.88014	0.806089	4.81355	1.48276e-06	1.36322e-05
HORVU.MOREX.r2.3HG0183270	UDP-glucosyl transferase 85A7	12.6306	3.8758	1.06073	3.6539	0.000258285	0.001134
HORVU.MOREX.r2.3HG0186240	DUF4228 domain protein	8.34697	3.87313	1.17192	3.30493	0.000949987	0.00344778
HORVU.MOREX.r2.1HG0078280	Flavonoid 3'-hydroxylase	5.31515	3.87228	1.24478	3.11081	0.00186572	0.00614178
HORVU.MOREX.r2.1HG0076450	Glycosyltransferase	27.9374	3.87202	0.681744	5.67957	1.3503e-08	2.36999e-07
HORVU.MOREX.r2.3HG0240600	RING/U-box superfamily protein	22.3162	3.87152	0.560399	6.90851	4.89758e-12	2.64766e-10
HORVU.MOREX.r2.4HG0319820	Protein CHUP1, chloroplastic	17.7025	3.87119	0.830533	4.66109	3.14544e-06	2.59379e-05
HORVU.MOREX.r2.2HG0085500	Glycosyltransferase	7.16021	3.8701	0.92786	4.171	3.03272e-05	0.000181434
HORVU.MOREX.r2.5HG0433110	ATP-dependent zinc metalloprotease FtsH	125.978	3.869	0.307865	12.5672	3.19894e-36	3.5625e-32
HORVU.MOREX.r2.3HG0263970	Basic 7S globulin 2	15.0978	3.86869	1.04259	3.71065	0.000206727	0.000937955
HORVU.MOREX.r2.7HG0529360	Non-specific serine/threonine protein kinase	10.0851	3.86864	1.38037	2.80262	0.00506894	0.0143021
HORVU.MOREX.r2.3HG0259730	Mitochondrial import inner membrane translocase subunit TIM14	26.5736	3.86858	0.674632	5.73436	9.78836e-09	1.81378e-07
HORVU.MOREX.r2.5HG0398400	Hypersensitive-induced response protein 1	109.191	3.86761	0.658965	5.86922	4.37851e-09	9.09725e-08
HORVU.MOREX.r2.1HG0077220	ATP-dependent zinc metalloprotease FtsH	75.8732	3.86465	0.319171	12.1084	9.53195e-34	4.2461e-30
HORVU.MOREX.r2.7HG0615900	Acyl-CoA N-acyltransferases superfamily protein	3.33005	3.86324	1.62227	2.38138	0.017248	0.0398469
HORVU.MOREX.r2.3HG0209290	Transcription factor GLABRA 3	25.9237	3.86233	0.706463	5.46714	4.57352e-08	6.76401e-07
HORVU.MOREX.r2.7HG0596940	Thiamine thiazole synthase, chloroplastic	23.1031	3.86195	0.752543	5.13187	2.86873e-07	3.28849e-06
HORVU.MOREX.r2.1HG0000640	Receptor protein kinase, putative	3.73708	3.85927	1.57401	2.45187	0.0142115	0.0339153
HORVU.MOREX.r2.3HG0208970	cDNA, clone: J075123K08, full insert sequence	7.94111	3.85618	1.04691	3.6834	0.000230146	0.00102603
HORVU.MOREX.r2.6HG0473020	Reticulon-like protein	3.85092	3.85218	1.11096	3.46743	0.000525459	0.00207583
HORVU.MOREX.r2.1HG0019900	Peroxidase	567.746	3.85033	0.692296	5.56167	2.67202e-08	4.26929e-07
HORVU.MOREX.r2.6HG0523370	LOB domain protein-like	14.1471	3.84702	0.824877	4.66375	3.10503e-06	2.56332e-05
HORVU.MOREX.r2.5HG0444510	Basic blue protein	5.9935	3.84615	1.37013	2.80713	0.00499846	0.0141318
HORVU.MOREX.r2.5HG0351900	spatacsin carboxy-terminus protein	9.59026	3.84596	1.51157	2.54434	0.0109483	0.0272856
HORVU.MOREX.r2.6HG0452140	Alpha/beta-Hydrolases superfamily protein, putative	31.487	3.84485	0.65983	5.82704	5.64192e-09	1.12702e-07
HORVU.MOREX.r2.3HG0222170	WRKY transcription factor	80.5861	3.84413	0.557754	6.89216	5.49504e-12	2.92103e-10
HORVU.MOREX.r2.6HG0511540	Blue copper protein	12.2511	3.84365	0.749116	5.13092	2.88335e-07	3.30015e-06
HORVU.MOREX.r2.2HG0174250	Dof-like zinc finger protein	34.0009	3.84217	0.58773	6.5373	6.26394e-11	2.32528e-09
HORVU.MOREX.r2.5HG0398010	Cytochrome P450	341.364	3.84068	0.41611	9.22995	2.70746e-20	1.1378e-17
HORVU.MOREX.r2.7HG0542800	Subtilisin-like protease	289.243	3.83782	0.825701	4.64795	3.35249e-06	2.73717e-05
HORVU.MOREX.r2.3HG0206050	Late embryogenesis abundant protein Lea14	12.9259	3.83731	0.949602	4.04096	5.32321e-05	0.000293475
HORVU.MOREX.r2.7HG0539200	Early nodulin 93	526.227	3.83563	0.76104	5.03998	4.65579e-07	5.00959e-06
HORVU.MOREX.r2.2HG0097180	ARM repeat superfamily protein	40.6603	3.83423	0.60185	6.37073	1.88127e-10	5.95191e-09
HORVU.MOREX.r2.3HG0273480	Heavy metal transport/detoxification superfamily protein	24.7389	3.83378	0.545288	7.03074	2.05434e-12	1.25017e-10
HORVU.MOREX.r2.2HG0096660	Beta-glucosidase	5.42535	3.83114	1.4053	2.72621	0.0064067	0.0174296
HORVU.MOREX.r2.3HG0268900	Calcium-binding protein	4.12034	3.82864	1.30044	2.94411	0.00323886	0.0097829
HORVU.MOREX.r2.7HG0614350	Glutamine dumper, putative	8.05266	3.82838	0.981746	3.89956	9.63661e-05	0.000488459
HORVU.MOREX.r2.1HG0015350	ATP-dependent RNA helicase, putative	1.85507	3.82677	1.57301	2.43277	0.0149838	0.0354282
HORVU.MOREX.r2.3HG0201110	Receptor-like kinase, putative	18.8966	3.8244	0.742229	5.15259	2.56917e-07	2.98816e-06
HORVU.MOREX.r2.7HG0586990	Late embryogenesis abundant (LEA) hydroxyproline-rich glycoprotein family	53.8816	3.82323	0.680065	5.62186	1.88907e-08	3.16356e-07
HORVU.MOREX.r2.7HG0567670	Exocyst complex component, putative	7.33488	3.82225	0.981853	3.89289	9.90568e-05	0.000500179
HORVU.MOREX.r2.2HG0166070	Serine/threonine-protein kinase	7.86995	3.82162	1.41866	2.69382	0.00706392	0.0189059
HORVU.MOREX.r2.5HG0441930	Protein kinase family protein	49.7589	3.81842	0.646191	5.90911	3.43963e-09	7.38775e-08
HORVU.MOREX.r2.4HG0281040	Regulator of Vps4 activity in the MVB pathway protein, putative	30.399	3.81534	0.630261	6.05359	1.41652e-09	3.44566e-08
HORVU.MOREX.r2.7HG0543350	Protein NRT1/ PTR FAMILY 2.3	14.3298	3.81531	0.837535	4.55541	5.22843e-06	4.03789e-05
HORVU.MOREX.r2.7HG0534370	Tryptophan decarboxylase	12.7275	3.81511	1.02741	3.71331	0.000204565	0.000929188
HORVU.MOREX.r2.4HG0279680	Lysine--tRNA ligase	132.456	3.81369	0.418616	9.11024	8.21999e-20	3.00137e-17
HORVU.MOREX.r2.2HG0171090	Root meristem growth factor 9	5.22266	3.81203	1.60787	2.37086	0.0177466	0.0408168
HORVU.MOREX.r2.5HG0350340	transmembrane protein, putative (DUF707)	22.5574	3.81139	0.814959	4.67679	2.91407e-06	2.42817e-05
HORVU.MOREX.r2.4HG0325840	Calcium-binding EF-hand family protein	23.5282	3.80719	0.87185	4.36679	1.26083e-05	8.57743e-05
HORVU.MOREX.r2.1HG0071050	mediator of RNA polymerase II transcription subunit	23.2714	3.80647	1.0292	3.69848	0.000216891	0.000975332
HORVU.MOREX.r2.7HG0556360	Protein NRT1/ PTR FAMILY 1.1	84.3463	3.80404	0.496002	7.66941	1.72787e-14	1.93391e-12
HORVU.MOREX.r2.2HG0129010	ERD (Early-responsive to dehydration stress) family protein	30.0602	3.80103	0.644214	5.90027	3.62913e-09	7.74992e-08
HORVU.MOREX.r2.5HG0411910	Glutathione S-transferase	224.503	3.79982	0.362657	10.4777	1.09331e-25	1.43242e-22
HORVU.MOREX.r2.1HG0041990	Xyloglucan endotransglucosylase/hydrolase	30.5573	3.79927	0.858251	4.42675	9.56622e-06	6.78562e-05
HORVU.MOREX.r2.5HG0420260	Receptor-like protein kinase	25.9943	3.79904	0.846972	4.48544	7.27636e-06	5.37e-05
HORVU.MOREX.r2.2HG0114510	Receptor-like protein kinase, putative,expressed	47.2597	3.797	0.73909	5.1374	2.78567e-07	3.20481e-06
HORVU.MOREX.r2.5HG0362850	B3 domain-containing protein	4.25904	3.79298	1.50842	2.51454	0.0119189	0.029324
HORVU.MOREX.r2.2HG0122130	40S ribosomal protein S24	6.69924	3.79064	1.24224	3.05144	0.00227745	0.00728397
HORVU.MOREX.r2.6HG0453630	DUF4228 domain protein	5.90348	3.79044	1.2281	3.08643	0.00202574	0.00658579
HORVU.MOREX.r2.5HG0412480	Ethylene-responsive transcription factor	10.7479	3.78724	1.0783	3.51222	0.000444373	0.00180053
HORVU.MOREX.r2.2HG0147810	Cysteine desulfurase	48.7136	3.77974	0.600152	6.29797	3.01578e-10	8.84985e-09
HORVU.MOREX.r2.4HG0276350	2-oxoglutarate (2OG) and Fe(II)-dependent oxygenase superfamily protein	6.46604	3.77837	1.62503	2.32512	0.0200658	0.0453272
HORVU.MOREX.r2.1HG0053720	Wound-induced protease inhibitor	376.77	3.76976	0.910166	4.14183	3.44539e-05	0.000202318
HORVU.MOREX.r2.3HG0188980	Disease resistance protein (TIR-NBS-LRR class)	9.15614	3.76489	0.960748	3.9187	8.90263e-05	0.00045594
HORVU.MOREX.r2.5HG0432410	Receptor-like protein kinase	7.89125	3.76328	0.88745	4.24055	2.22968e-05	0.000139186
HORVU.MOREX.r2.4HG0343120	Serine carboxypeptidase, putative	39.9307	3.75729	0.635206	5.91507	3.31734e-09	7.16656e-08
HORVU.MOREX.r2.2HG0105160	Dihydroflavonol-4-reductase	116.476	3.75329	0.529218	7.09213	1.32062e-12	8.55065e-11
HORVU.MOREX.r2.2HG0092500	Peroxidase	151.461	3.75246	1.28574	2.91852	0.00351695	0.0104976
HORVU.MOREX.r2.3HG0186220	RING/FYVE/PHD zinc finger superfamily protein	30.8706	3.75072	0.680807	5.50923	3.60401e-08	5.56286e-07
HORVU.MOREX.r2.5HG0408020	NAC domain-containing protein	11.0324	3.74871	1.14155	3.28388	0.0010239	0.00367354
HORVU.MOREX.r2.4HG0286060	Zinc-finger protein	30.1257	3.74859	0.637488	5.88026	4.09632e-09	8.61542e-08
HORVU.MOREX.r2.6HG0471890	Plant/T31B5-30 protein	30.2156	3.74832	0.643215	5.82747	5.62736e-09	1.12611e-07
HORVU.MOREX.r2.5HG0440750	Deaminase-related family protein	17.2845	3.74678	0.651579	5.7503	8.90865e-09	1.67022e-07
HORVU.MOREX.r2.6HG0455440	Ring finger protein, putative	5.03666	3.745	1.08786	3.44255	0.000576256	0.00224309
HORVU.MOREX.r2.7HG0623110	Flavin-containing monooxygenase	22.9692	3.74388	1.12907	3.31588	0.000913535	0.00333342
HORVU.MOREX.r2.3HG0198050	Pol polyprotein	5.14266	3.74279	1.45349	2.57503	0.0100231	0.0253272
HORVU.MOREX.r2.3HG0273290	Cell division topological specificity factor	115.941	3.74141	1.04159	3.59203	0.000328118	0.00138622
HORVU.MOREX.r2.6HG0498680	Cysteine synthase	270.241	3.74061	0.405798	9.21792	3.02927e-20	1.24946e-17
HORVU.MOREX.r2.5HG0397900	Kinase-like protein	16.8882	3.73741	0.841778	4.4399	9.00023e-06	6.44366e-05
HORVU.MOREX.r2.3HG0191370	Serine/threonine-protein kinase	4.80519	3.73649	1.50461	2.48337	0.0130147	0.0315461
HORVU.MOREX.r2.7HG0606860	S-adenosyl-L-methionine-dependent methyltransferases superfamily protein	19.3508	3.73417	0.616052	6.06145	1.34896e-09	3.29806e-08
HORVU.MOREX.r2.5HG0400740	WRKY transcription factor	8.28457	3.73405	1.39828	2.67046	0.00757466	0.0200464
HORVU.MOREX.r2.2HG0090590	Hexosyltransferase	3.12488	3.73276	1.30031	2.87066	0.0040961	0.0119586
HORVU.MOREX.r2.3HG0194420	RING finger protein	17.5519	3.73077	0.614366	6.07255	1.25897e-09	3.10876e-08
HORVU.MOREX.r2.4HG0292450	Receptor-like protein kinase	173.392	3.72708	0.665656	5.59911	2.1546e-08	3.55741e-07
HORVU.MOREX.r2.4HG0321340	Glutathione-S-transferase	47.5785	3.72492	0.479508	7.76821	7.96005e-15	9.6882e-13
HORVU.MOREX.r2.2HG0178520	Cytochrome P450 family protein, expressed	23.8315	3.72169	0.581809	6.39676	1.5871e-10	5.13055e-09
HORVU.MOREX.r2.3HG0186910	Protein kinase	51.6411	3.71835	0.852233	4.36307	1.28252e-05	8.69578e-05
HORVU.MOREX.r2.2HG0174270	Dof zinc finger protein	66.1697	3.7117	0.400083	9.27731	1.73813e-20	7.74265e-18
HORVU.MOREX.r2.4HG0332370	transcription repressor	5.62577	3.71069	0.942765	3.93596	8.28637e-05	0.000429215
HORVU.MOREX.r2.4HG0346270	Receptor-like protein kinase, putative	4.01394	3.70736	1.45494	2.54812	0.0108306	0.0270256
HORVU.MOREX.r2.5HG0427490	TOM1-like protein 2	338.867	3.70561	0.477751	7.75637	8.7398e-15	1.04657e-12
HORVU.MOREX.r2.4HG0331260	BTB/POZ domain-containing protein	3.65551	3.70273	1.47294	2.51384	0.0119425	0.0293658
HORVU.MOREX.r2.3HG0183610	Receptor-like kinase	18.2339	3.70175	0.749794	4.93703	7.93226e-07	7.96193e-06
HORVU.MOREX.r2.1HG0073230	Kinase family protein	14.7152	3.70074	0.832156	4.44717	8.70095e-06	6.24981e-05
HORVU.MOREX.r2.5HG0383950	LURP-one-like protein	2.24363	3.70031	1.53248	2.41458	0.0157532	0.0369348
HORVU.MOREX.r2.4HG0339580	Na(+)/H(+) antiporter NhaB	19.1419	3.6994	0.75399	4.90643	9.27506e-07	9.08858e-06
HORVU.MOREX.r2.5HG0427340	NAC domain-containing protein, putative	3.88108	3.69693	1.21743	3.03667	0.00239207	0.00760255
HORVU.MOREX.r2.6HG0505130	Glycerol-3-phosphate dehydrogenase [NAD(P)+]	10.101	3.69569	1.40448	2.63135	0.00850462	0.0220979
HORVU.MOREX.r2.6HG0509550	senescence-associated family protein (DUF581)	4.94171	3.69443	1.24176	2.97515	0.00292843	0.00900027
HORVU.MOREX.r2.6HG0510650	Metalloendoproteinase 1	6.03617	3.69365	1.0781	3.42608	0.00061235	0.00236294
HORVU.MOREX.r2.6HG0451590	60 kDa chaperonin	5.89087	3.6924	1.54251	2.39376	0.0166765	0.0387316
HORVU.MOREX.r2.4HG0277990	Lipid transfer protein	13.4783	3.69209	1.37868	2.67798	0.00740682	0.0196723
HORVU.MOREX.r2.3HG0183450	Receptor kinase	15.6428	3.69204	1.02995	3.58467	0.000337509	0.00142158
HORVU.MOREX.r2.4HG0329480	Tubulin alpha chain	68.5949	3.69128	0.58099	6.35343	2.10559e-10	6.54998e-09
HORVU.MOREX.r2.2HG0163810	MYB transcription factor	4.44059	3.68568	1.27362	2.89385	0.00380548	0.0112309
HORVU.MOREX.r2.3HG0274640	Cytochrome P450	320.512	3.68545	0.377527	9.76209	1.63746e-22	1.25763e-19
HORVU.MOREX.r2.1HG0067870	Late embryogenesis abundant hydroxyproline-rich glycoprotein family, putative	39.6235	3.68129	0.607045	6.06428	1.32542e-09	3.25175e-08
HORVU.MOREX.r2.5HG0404790	P-loop containing nucleoside triphosphate hydrolases superfamily protein	4.46955	3.67985	1.49821	2.45617	0.0140428	0.0336142
HORVU.MOREX.r2.3HG0228390	F-box protein	25.9662	3.67912	0.687671	5.35011	8.79001e-08	1.18153e-06
HORVU.MOREX.r2.4HG0323450	recQ-mediated instability protein (DUF1767)	5.84554	3.6776	1.46345	2.51296	0.0119723	0.0294197
HORVU.MOREX.r2.2HG0175860	calmodulin-domain protein kinase 5	6.21498	3.67717	1.35515	2.71348	0.00665803	0.0180034
HORVU.MOREX.r2.7HG0604510	Zinc finger (C3HC4-type RING finger) family protein	3.26089	3.67413	1.56799	2.34321	0.0191185	0.0434959
HORVU.MOREX.r2.5HG0361750	HVA22-like protein	37.3537	3.67283	0.576972	6.3657	1.94397e-10	6.13287e-09
HORVU.MOREX.r2.3HG0269840	Serine/threonine-protein kinase	12.318	3.66937	1.32827	2.76252	0.00573564	0.0159071
HORVU.MOREX.r2.3HG0256900	DNA/RNA helicase protein	5.02979	3.66928	1.36605	2.68606	0.00723008	0.0192696
HORVU.MOREX.r2.3HG0202150	Molybdenum cofactor sulfurase	26.5006	3.66837	0.741994	4.94394	7.65593e-07	7.71935e-06
HORVU.MOREX.r2.3HG0268070	Glutamate-1-semialdehyde 2,1-aminomutase 2	8.35901	3.6641	0.966234	3.79215	0.000149348	0.000710925
HORVU.MOREX.r2.6HG0520460	Alcohol dehydrogenase 3	33.2435	3.65998	0.524487	6.97822	2.98952e-12	1.74308e-10
HORVU.MOREX.r2.3HG0261450	Alcohol dehydrogenase, putative	126.874	3.65891	0.733419	4.98884	6.07432e-07	6.30422e-06
HORVU.MOREX.r2.6HG0458410	Adenylate kinase, putative	15.6866	3.65863	0.931095	3.92938	8.51642e-05	0.000439394
HORVU.MOREX.r2.7HG0582000	Chaperone protein dnaJ	4.10444	3.65135	1.41651	2.57771	0.00994564	0.0251726
HORVU.MOREX.r2.2HG0144410	DNA-directed RNA polymerase subunit	4.30177	3.64949	1.05214	3.46865	0.000523077	0.00206753
HORVU.MOREX.r2.7HG0545260	Cytochrome P450	21.7551	3.64754	0.697938	5.22617	1.73055e-07	2.11088e-06
HORVU.MOREX.r2.2HG0080580	Protein kinase	118.419	3.64394	1.14327	3.1873	0.00143607	0.00491255
HORVU.MOREX.r2.7HG0539180	Early nodulin 93	343.036	3.64189	1.07632	3.38366	0.000715268	0.00269931
HORVU.MOREX.r2.4HG0334870	DUF506 family protein	17.1826	3.6409	0.743698	4.89567	9.79715e-07	9.51229e-06
HORVU.MOREX.r2.1HG0034810	Cytochrome P450 family protein, expressed	9.67483	3.64031	1.39532	2.60894	0.00908234	0.0233431
HORVU.MOREX.r2.5HG0383990	LURP-one-like protein	29.5227	3.64025	0.790673	4.60399	4.14467e-06	3.3147e-05
HORVU.MOREX.r2.5HG0415870	Collagen, type IV, alpha 5	36.2146	3.64011	0.913323	3.98556	6.73211e-05	0.000358976
HORVU.MOREX.r2.7HG0615530	Patatin	7.17532	3.63949	1.55601	2.339	0.0193357	0.0439005
HORVU.MOREX.r2.4HG0289000	FAD-binding Berberine family protein	51.4524	3.63874	0.819622	4.43953	9.01553e-06	6.44854e-05
HORVU.MOREX.r2.2HG0114990	WAT1-related protein	83.8868	3.63695	1.31377	2.76833	0.00563447	0.0156636
HORVU.MOREX.r2.1HG0040010	alpha-adaptin	8.59887	3.63652	0.951392	3.82231	0.000132207	0.000640128
HORVU.MOREX.r2.2HG0148870	Serine incorporator	7.92475	3.63355	1.15526	3.14522	0.00165964	0.00555281
HORVU.MOREX.r2.3HG0266280	Beta-1,3-glucanase	147.219	3.63239	1.52396	2.38353	0.0171475	0.0396394
HORVU.MOREX.r2.4HG0335910	NAD(P)-linked oxidoreductase-like protein	3.18378	3.62728	1.27209	2.85144	0.00435221	0.0125826
HORVU.MOREX.r2.1HG0012680	Kinase, putative	41.9355	3.622	0.620554	5.83672	5.32378e-09	1.07309e-07
HORVU.MOREX.r2.4HG0321420	ABC transporter G family member	14.4451	3.62195	1.3591	2.66495	0.0076999	0.0203175
HORVU.MOREX.r2.5HG0389970	Seed maturation protein	1.73345	3.6207	1.57293	2.30188	0.0213419	0.0477354
HORVU.MOREX.r2.5HG0352810	Cysteine protease, putative	3.17449	3.61914	1.52327	2.37589	0.0175066	0.0403439
HORVU.MOREX.r2.7HG0613190	Jacalin-like lectin	16.6008	3.61773	1.02699	3.52264	0.000427267	0.00174231
HORVU.MOREX.r2.6HG0470400	Cytochrome P450 family protein, expressed	5.23754	3.61698	1.50761	2.39915	0.016433	0.0382578
HORVU.MOREX.r2.3HG0268830	Aspartic proteinase nepenthesin-1	3.58151	3.61684	1.48645	2.43321	0.0149656	0.0353952
HORVU.MOREX.r2.2HG0167050	Peptide transporter PTR2	11.1019	3.61545	0.853449	4.23629	2.27248e-05	0.000141501
HORVU.MOREX.r2.2HG0117430	Serine/threonine protein phosphatase 7 long form isogeny	14.4916	3.61001	0.674199	5.35452	8.57816e-08	1.15725e-06
HORVU.MOREX.r2.4HG0348750	BAG family molecular chaperone regulator 6	19.0425	3.60982	0.631805	5.71351	1.10673e-08	2.01061e-07
HORVU.MOREX.r2.4HG0296370	Core-2/I-branching beta-1,6-N-acetylglucosaminyltransferase family protein	6.70483	3.60898	1.31895	2.73625	0.00621433	0.0170102
HORVU.MOREX.r2.5HG0365300	RNA polymerase Rpb1, domain 2 family protein	14.1197	3.6083	0.826587	4.3653	1.26949e-05	8.62337e-05
HORVU.MOREX.r2.5HG0406610	Protein kinase	7.40384	3.60732	1.06986	3.37177	0.000746876	0.00280006
HORVU.MOREX.r2.2HG0169690	Peroxidase	22.6976	3.60567	0.717567	5.02486	5.03802e-07	5.36642e-06
HORVU.MOREX.r2.1HG0007530	Leucine-rich repeat receptor-like protein kinase family protein	63.6783	3.60433	0.943266	3.82112	0.000132847	0.00064282
HORVU.MOREX.r2.4HG0295230	ubiquitin carboxyl-terminal hydrolase	24.3707	3.60343	0.721854	4.99191	5.97848e-07	6.22528e-06
HORVU.MOREX.r2.3HG0237740	Histidine kinase 5	5.96828	3.60147	1.25752	2.86394	0.00418405	0.0121691
HORVU.MOREX.r2.6HG0481130	DUF3511 domain protein	9.91917	3.60087	0.980978	3.67069	0.000241892	0.00107111
HORVU.MOREX.r2.6HG0521840	Receptor-kinase, putative	32.1444	3.60006	1.26924	2.8364	0.00456259	0.0130839
HORVU.MOREX.r2.4HG0293070	F-box protein-like	13.9181	3.59557	0.916297	3.92402	8.70832e-05	0.000447635
HORVU.MOREX.r2.5HG0393650	Hypersensitive-induced response protein 1	32.6346	3.59409	0.699209	5.14022	2.74416e-07	3.17015e-06
HORVU.MOREX.r2.3HG0237490	MADS-box transcription factor	32.9043	3.59285	0.509298	7.05451	1.73214e-12	1.07167e-10
HORVU.MOREX.r2.5HG0387900	Cinnamoyl-CoA reductase	123.034	3.59101	0.50822	7.06585	1.5963e-12	1.00153e-10
HORVU.MOREX.r2.4HG0298660	Metallothionein	3473.53	3.58758	0.631643	5.67977	1.34877e-08	2.36917e-07
HORVU.MOREX.r2.5HG0446950	Protein DETOXIFICATION	3.28927	3.58388	1.53303	2.33778	0.0193986	0.0440118
HORVU.MOREX.r2.3HG0204710	F-box protein	6.40723	3.58222	1.00579	3.56158	0.000368635	0.00153297
HORVU.MOREX.r2.5HG0407660	plant/protein (Protein of unknown function, DUF599)	14.4446	3.57938	1.13059	3.16595	0.00154577	0.00523556
HORVU.MOREX.r2.5HG0356360	Glutamate receptor	43.2252	3.57806	0.721376	4.96004	7.04773e-07	7.15963e-06
HORVU.MOREX.r2.5HG0438680	rRNA N-glycosidase	43.8468	3.57773	0.56333	6.35104	2.13869e-10	6.60679e-09
HORVU.MOREX.r2.3HG0187850	Receptor-like kinase	78.9201	3.57515	0.488185	7.32335	2.4185e-13	1.96596e-11
HORVU.MOREX.r2.3HG0262900	Glutaredoxin family protein	24.2576	3.56682	0.975643	3.65586	0.000256317	0.00112692
HORVU.MOREX.r2.5HG0392310	F-box family protein	5.06204	3.56566	1.18391	3.01177	0.00259726	0.00815001
HORVU.MOREX.r2.6HG0493820	F-box family protein	11.4507	3.56538	1.02804	3.46814	0.000524083	0.00207077
HORVU.MOREX.r2.7HG0592010	Serine/threonine-protein kinase	35.3227	3.56326	0.629554	5.65998	1.5139e-08	2.61997e-07
HORVU.MOREX.r2.5HG0423440	Calmodulin	230.18	3.5616	0.448287	7.94493	1.94305e-15	2.67145e-13
HORVU.MOREX.r2.5HG0392330	Protein phosphatase 2C	7.51039	3.56157	1.10723	3.21666	0.00129694	0.0045023
HORVU.MOREX.r2.2HG0148790	Glycosyltransferase	10.6946	3.56149	0.825836	4.31259	1.61357e-05	0.000105796
HORVU.MOREX.r2.2HG0080600	Serine/threonine-protein kinase	14.2435	3.5602	0.887472	4.01163	6.0302e-05	0.000326234
HORVU.MOREX.r2.4HG0347210	Palmitoyl protein thioesterase containing protein, expressed	54.1839	3.55983	0.532945	6.67955	2.39678e-11	1.03456e-09
HORVU.MOREX.r2.7HG0591640	Peroxidase	2556.93	3.55823	0.61576	5.7786	7.53255e-09	1.44011e-07
HORVU.MOREX.r2.1HG0069660	Myb transcription factor	13.8731	3.5571	0.946765	3.75711	0.000171886	0.000803108
HORVU.MOREX.r2.7HG0596530	Cytoplasmic tRNA 2-thiolation protein 1	2.79264	3.55414	1.30435	2.72483	0.00643338	0.0174915
HORVU.MOREX.r2.4HG0284830	Metacaspase-1	6.91444	3.55065	1.07023	3.31765	0.000907782	0.00331677
HORVU.MOREX.r2.5HG0444880	Receptor-kinase, putative	67.3247	3.5505	0.675683	5.25468	1.48286e-07	1.84926e-06
HORVU.MOREX.r2.2HG0126680	Reticulon-like protein	80.0364	3.54965	0.513374	6.91434	4.70047e-12	2.57866e-10
HORVU.MOREX.r2.1HG0007110	polyadenylate-binding protein 1-B-binding protein	27.1417	3.5485	0.625832	5.67006	1.42747e-08	2.4917e-07
HORVU.MOREX.r2.3HG0187780	Protein kinase family protein	18.421	3.54751	0.771913	4.59573	4.31238e-06	3.43648e-05
HORVU.MOREX.r2.2HG0165840	basic helix-loop-helix (bHLH) DNA-binding superfamily protein	19.0336	3.54557	0.759597	4.6677	3.04594e-06	2.52108e-05
HORVU.MOREX.r2.4HG0318880	F-box family protein	8.20875	3.54346	1.04527	3.38999	0.000698952	0.00264411
HORVU.MOREX.r2.2HG0168660	Receptor-like kinase	17.0026	3.54106	0.638375	5.54699	2.9063e-08	4.57471e-07
HORVU.MOREX.r2.6HG0518840	Embryogenesis transmembrane protein-like	58.6273	3.53712	0.766715	4.61335	3.96234e-06	3.18145e-05
HORVU.MOREX.r2.6HG0505050	CsAtPR5, putative, expressed	3.89398	3.53508	1.2577	2.81075	0.00494257	0.0140023
HORVU.MOREX.r2.1HG0055490	Glucan 1,3-beta-glucosidase	288.615	3.53501	0.585203	6.04065	1.5349e-09	3.70389e-08
HORVU.MOREX.r2.3HG0195670	Pyruvate decarboxylase	22.6195	3.53327	0.614037	5.75416	8.70731e-09	1.64076e-07
HORVU.MOREX.r2.6HG0526840	Cation/H(+) antiporter	5.99095	3.53322	1.11002	3.18303	0.00145741	0.0049741
HORVU.MOREX.r2.3HG0265830	Endo-1,3-beta-glucanase	864.929	3.53014	0.632921	5.57754	2.43945e-08	3.94868e-07
HORVU.MOREX.r2.7HG0593040	Cysteine/Histidine-rich C1 domain family protein	8.44367	3.5291	1.21866	2.89589	0.0037808	0.0111679
HORVU.MOREX.r2.4HG0297980	Methyl esterase	361.033	3.52792	0.448599	7.8643	3.71155e-15	4.77846e-13
HORVU.MOREX.r2.5HG0349740	Vesicle-associated membrane protein, putative	33.7947	3.52728	0.703103	5.01673	5.25574e-07	5.55384e-06
HORVU.MOREX.r2.2HG0163820	MYB transcription factor	4.72556	3.5272	1.27845	2.75896	0.00579853	0.0160436
HORVU.MOREX.r2.3HG0189980	Receptor-kinase, putative	13.1404	3.52533	0.695836	5.06632	4.05585e-07	4.43258e-06
HORVU.MOREX.r2.1HG0019640	Gibberellin 2-oxidase	4.49569	3.52361	1.44475	2.4389	0.014732	0.0349554
HORVU.MOREX.r2.7HG0551920	Myb transcription factor	7.78154	3.52355	0.914157	3.85442	0.000116004	0.000572516
HORVU.MOREX.r2.5HG0445300	Tropinone reductase-like protein	7.33973	3.52338	1.54366	2.28248	0.0224609	0.0497684
HORVU.MOREX.r2.3HG0228030	Homeobox associated leucine zipper protein	14.9894	3.52252	0.686585	5.1305	2.88969e-07	3.30571e-06
HORVU.MOREX.r2.6HG0494040	Receptor-like protein kinase	8.05158	3.5224	0.747948	4.70942	2.48427e-06	2.11353e-05
HORVU.MOREX.r2.7HG0544090	Serine/threonine-protein kinase	4.165	3.52221	1.02379	3.44035	0.000580961	0.00225825
HORVU.MOREX.r2.7HG0610530	LIGHT-DEPENDENT SHORT HYPOCOTYLS-like protein (DUF640)	54.8657	3.52049	0.619127	5.68621	1.29886e-08	2.30173e-07
HORVU.MOREX.r2.3HG0184570	Metal tolerance protein	33.3357	3.51945	0.717276	4.90669	9.26283e-07	9.08059e-06
HORVU.MOREX.r2.4HG0339480	Disease resistance protein (NBS-LRR class) family	12.995	3.51639	0.8785	4.00272	6.26177e-05	0.000336799
HORVU.MOREX.r2.4HG0328730	protein kinase family protein	9.8459	3.51514	0.758007	4.63734	3.52924e-06	2.86886e-05
HORVU.MOREX.r2.2HG0100180	Haloacid dehalogenase-like hydrolase family protein	106.117	3.51155	0.605715	5.79737	6.73646e-09	1.3179e-07
HORVU.MOREX.r2.2HG0141630	LURP-one-like protein	3.10153	3.51044	1.44201	2.43441	0.0149162	0.0353021
HORVU.MOREX.r2.5HG0438020	Leucine-rich repeat receptor-like protein kinase family protein	211.608	3.50884	0.655022	5.35682	8.46987e-08	1.14472e-06
HORVU.MOREX.r2.4HG0331190	Tetratricopeptide repeat protein 1	9.42967	3.50727	0.860676	4.07501	4.60117e-05	0.000259908
HORVU.MOREX.r2.1HG0055330	'putative beta-1,3-glucanase	51.37	3.50463	0.872475	4.01688	5.89738e-05	0.00032045
HORVU.MOREX.r2.5HG0437810	receptor kinase 1	20.3446	3.50065	0.969987	3.60896	0.000307423	0.001314
HORVU.MOREX.r2.6HG0497270	Cyclin-like	10.5538	3.50061	0.837578	4.17945	2.9222e-05	0.000175624
HORVU.MOREX.r2.6HG0464420	ABC transporter B family protein	23.8617	3.49862	0.603511	5.79711	6.74667e-09	1.3179e-07
HORVU.MOREX.r2.5HG0433970	Germin-like protein	34.7827	3.49841	0.74597	4.68976	2.73532e-06	2.29641e-05
HORVU.MOREX.r2.2HG0080330	Agmatine coumaroyltransferase-2	30.9584	3.49266	0.55751	6.26475	3.7343e-10	1.06634e-08
HORVU.MOREX.r2.2HG0172490	DNA-directed RNA polymerase subunit alpha	530.503	3.49205	0.695554	5.02053	5.15284e-07	5.47041e-06
HORVU.MOREX.r2.2HG0156410	Copper-transporting ATPase	22.8954	3.48923	0.553363	6.30549	2.87281e-10	8.48874e-09
HORVU.MOREX.r2.1HG0069530	NBS-LRR-like resistance protein	11.8937	3.4887	0.751698	4.64109	3.46573e-06	2.82174e-05
HORVU.MOREX.r2.7HG0540630	F-box-like	5.02231	3.4878	1.2945	2.69432	0.00705333	0.0188843
HORVU.MOREX.r2.3HG0191290	WUSCHEL-related homeobox	8.12705	3.4874	1.07517	3.24357	0.00118041	0.00416003
HORVU.MOREX.r2.3HG0256200	Dof zinc finger protein	44.1942	3.48731	0.622294	5.60396	2.09513e-08	3.47985e-07
HORVU.MOREX.r2.4HG0280320	Glycosyltransferase	23.5608	3.48644	0.725903	4.80289	1.5639e-06	1.42933e-05
HORVU.MOREX.r2.1HG0057310	Expansin	49.5228	3.48533	0.520107	6.70119	2.06734e-11	9.15427e-10
HORVU.MOREX.r2.4HG0338630	Alcohol dehydrogenase, putative	24.961	3.4829	1.00596	3.46228	0.000535621	0.00210924
HORVU.MOREX.r2.7HG0603650	Zinc-transporting ATPase	152.175	3.48042	1.06092	3.28058	0.00103595	0.00370959
HORVU.MOREX.r2.7HG0555000	Pathogenesis-related protein 1	1479.76	3.48004	0.565653	6.15226	7.63873e-10	1.99224e-08
HORVU.MOREX.r2.1HG0051760	Alpha/beta-Hydrolases superfamily protein	6.33991	3.47958	1.07593	3.23402	0.00122062	0.00427871
HORVU.MOREX.r2.UnG0625310	30S ribosomal protein S10	7.20242	3.47467	1.11164	3.12572	0.00177373	0.00588601
HORVU.MOREX.r2.7HG0602850	MYB transcription factor	28.4977	3.471	0.557814	6.2225	4.8929e-10	1.35716e-08
HORVU.MOREX.r2.2HG0087110	Leucine-rich repeat receptor-like protein kinase family protein	6.21232	3.46913	0.93349	3.7163	0.000202161	0.000921182
HORVU.MOREX.r2.1HG0011680	Disease resistance protein (CC-NBS-LRR class) family	2.08653	3.46733	1.39059	2.49343	0.0126515	0.0308201
HORVU.MOREX.r2.2HG0172540	Wound-responsive family protein	192.78	3.46564	0.771997	4.48919	7.14942e-06	5.28858e-05
HORVU.MOREX.r2.5HG0431860	Tryptophan synthase alpha chain	2.99613	3.4645	1.31789	2.62882	0.00856808	0.0222317
HORVU.MOREX.r2.1HG0044650	Expansin protein	109.145	3.45659	0.575953	6.00151	1.95486e-09	4.54495e-08
HORVU.MOREX.r2.2HG0134640	Dehydrogenase/reductase SDR family protein 7-like protein	10.6472	3.45611	0.86722	3.98528	6.74014e-05	0.000359232
HORVU.MOREX.r2.3HG0256690	Amino acid permease	6.16557	3.45567	1.00467	3.4396	0.000582565	0.00226251
HORVU.MOREX.r2.5HG0420200	Kinase, putative	95.3857	3.45506	0.632712	5.46072	4.74206e-08	6.99007e-07
HORVU.MOREX.r2.5HG0413590	Cytochrome P450	20.1736	3.45088	0.715294	4.82442	1.40408e-06	1.29925e-05
HORVU.MOREX.r2.7HG0533520	Synaptic vesicle glycoprotein 2B	18.2767	3.45088	0.920348	3.74953	0.000177165	0.000824313
HORVU.MOREX.r2.7HG0533310	Late embryogenesis abundant (LEA) hydroxyproline-rich glycoprotein family	3.02226	3.44872	1.40515	2.45435	0.0141139	0.0337476
HORVU.MOREX.r2.5HG0357930	Protein kinase	26.1685	3.44853	0.755597	4.56399	5.0191e-06	3.89378e-05
HORVU.MOREX.r2.3HG0186960	Protein kinase	6.49507	3.4481	1.27223	2.71029	0.0067225	0.0181416
HORVU.MOREX.r2.7HG0599720	TMV response-related protein	14.1916	3.44709	0.838231	4.11234	3.9167e-05	0.00022606
HORVU.MOREX.r2.5HG0421480	E3 ubiquitin-protein ligase	17.3147	3.44628	0.608559	5.66302	1.48729e-08	2.58194e-07
HORVU.MOREX.r2.5HG0399570	Early light-induced protein	5.55119	3.4461	1.14709	3.00421	0.00266269	0.00832015
HORVU.MOREX.r2.3HG0181800	Receptor-like protein kinase	85.3655	3.44263	0.610837	5.63592	1.74129e-08	2.9471e-07
HORVU.MOREX.r2.6HG0511840	Glycosyltransferase	20.723	3.4403	0.762425	4.51231	6.41266e-06	4.81393e-05
HORVU.MOREX.r2.3HG0254800	4-coumarate:CoA ligase-like protein	6.81395	3.43976	1.25676	2.737	0.00620028	0.0169801
HORVU.MOREX.r2.3HG0274990	MYB transcription factor	230.021	3.43881	1.04948	3.27666	0.00105041	0.00375295
HORVU.MOREX.r2.5HG0418370	Serine/threonine-protein kinase	8.14152	3.43734	1.21033	2.84	0.00451134	0.0129636
HORVU.MOREX.r2.6HG0459790	Calmodulin-binding protein-like	5.692	3.43616	1.25997	2.72718	0.00638783	0.0173868
HORVU.MOREX.r2.4HG0341550	Protein kinase	12.3018	3.43487	1.25231	2.74284	0.00609104	0.0167237
HORVU.MOREX.r2.4HG0331280	S-adenosylmethionine:tRNA ribosyltransferase-isomerase	71.9376	3.43423	0.541252	6.34498	2.22454e-10	6.82469e-09
HORVU.MOREX.r2.4HG0297760	Late embryogenesis abundant (LEA) hydroxyproline-rich glycoprotein family	27.0388	3.43207	0.662936	5.17707	2.25393e-07	2.65899e-06
HORVU.MOREX.r2.UnG0630440	Germin-like protein	4.81109	3.42921	1.44394	2.37489	0.017554	0.0404449
HORVU.MOREX.r2.7HG0607420	Wound-responsive family protein	66.7066	3.42829	0.647974	5.29079	1.21792e-07	1.56711e-06
HORVU.MOREX.r2.2HG0181290	receptor kinase 1	3.81767	3.42786	1.06681	3.2132	0.00131264	0.00454831
HORVU.MOREX.r2.3HG0186300	GDSL esterase/lipase	118.568	3.42544	0.980871	3.49225	0.000478973	0.00191704
HORVU.MOREX.r2.3HG0215320	Retrotransposon protein, putative, unclassified, expressed	5.12713	3.4249	1.46996	2.32992	0.0198103	0.0448454
HORVU.MOREX.r2.1HG0051730	ATP-dependent zinc metalloprotease FtsH	240.724	3.42362	0.315221	10.861	1.76791e-27	3.2814e-24
HORVU.MOREX.r2.1HG0004640	Pathogenesis-related thaumatin family protein	4.92119	3.42179	1.36556	2.50577	0.0122184	0.0299352
HORVU.MOREX.r2.3HG0239750	Pleiotropic drug resistance ABC transporter	34.2098	3.42167	0.682609	5.01263	5.36899e-07	5.65942e-06
HORVU.MOREX.r2.7HG0620710	Transcription factor	30.9838	3.42072	0.808939	4.22865	2.35093e-05	0.000145653
HORVU.MOREX.r2.4HG0281260	Glutamine synthetase	261.763	3.4106	0.503396	6.77518	1.24248e-11	5.88805e-10
HORVU.MOREX.r2.7HG0554980	Pathogenesis-related protein 1	198.767	3.40949	0.540042	6.31337	2.73027e-10	8.1315e-09
HORVU.MOREX.r2.2HG0091450	Ricin B lectin domain-containing protein	25.8251	3.4075	0.916641	3.71738	0.000201298	0.000917623
HORVU.MOREX.r2.7HG0528060	Leucine-rich repeat receptor-like protein kinase family protein	9.27068	3.40714	0.756516	4.50372	6.67731e-06	4.98404e-05
HORVU.MOREX.r2.2HG0142230	RING/U-box superfamily protein, putative	7.1249	3.40378	0.906601	3.75444	0.000173727	0.000810181
HORVU.MOREX.r2.3HG0219870	DUF3511 domain protein	54.3268	3.40368	0.441562	7.70826	1.27544e-14	1.46432e-12
HORVU.MOREX.r2.1HG0053260	Wound-induced protease inhibitor	1913.21	3.39965	0.843803	4.02896	5.60237e-05	0.00030689
HORVU.MOREX.r2.7HG0606280	2-oxoglutarate (2OG) and Fe(II)-dependent oxygenase superfamily protein	79.4223	3.39808	0.716454	4.74292	2.1066e-06	1.8433e-05
HORVU.MOREX.r2.3HG0184710	Nuclease S1	13.1155	3.39365	0.889902	3.8135	0.00013701	0.000659954
HORVU.MOREX.r2.2HG0083410	WRKY transcription factor	13.9315	3.3936	0.88085	3.85264	0.00011685	0.00057618
HORVU.MOREX.r2.4HG0288590	Alcohol dehydrogenase	783.213	3.39228	0.394759	8.5933	8.45064e-18	1.80982e-15
HORVU.MOREX.r2.2HG0107490	Transferase	28.7736	3.39053	0.8407	4.03298	5.50731e-05	0.000302554
HORVU.MOREX.r2.3HG0227960	SWI/SNF-related matrix-associated actin-dependent regulator of chromatin subfamily A-like protein 1	49.461	3.39036	0.798835	4.24413	2.1944e-05	0.000137439
HORVU.MOREX.r2.1HG0015250	tRNA dimethylallyltransferase	24.4279	3.38787	0.55528	6.10118	1.05286e-09	2.65274e-08
HORVU.MOREX.r2.2HG0160000	Leucine-rich repeat protein kinase family protein	19.9309	3.38447	0.592673	5.71053	1.12627e-08	2.04112e-07
HORVU.MOREX.r2.1HG0045440	Kinase family protein	82.4547	3.37824	0.389189	8.68022	3.95019e-18	8.88714e-16
HORVU.MOREX.r2.5HG0357880	Kinase, putative	75.6677	3.37785	0.548205	6.16165	7.19908e-10	1.88641e-08
HORVU.MOREX.r2.3HG0237180	Senescence/dehydration-associated protein-like protein	39.6747	3.37766	0.521977	6.4709	9.74197e-11	3.40632e-09
HORVU.MOREX.r2.7HG0617580	Transmembrane protein	36.194	3.37733	0.522679	6.46157	1.03622e-10	3.5838e-09
HORVU.MOREX.r2.1HG0034790	Ubiquitin carboxyl-terminal hydrolase-like protein	14.2961	3.37446	0.792074	4.26028	2.04167e-05	0.000129261
HORVU.MOREX.r2.5HG0415930	Leucine-rich repeat receptor protein kinase family protein	3.85356	3.37198	1.36409	2.47197	0.0134371	0.0324112
HORVU.MOREX.r2.5HG0418260	Serine/threonine-protein kinase	3.46605	3.37178	1.2939	2.60591	0.00916315	0.0235019
HORVU.MOREX.r2.1HG0065190	Pectin lyase-like superfamily protein	44.4169	3.37103	0.638641	5.27844	1.30287e-07	1.66202e-06
HORVU.MOREX.r2.5HG0371030	CASP-like protein	4.67662	3.37085	1.39731	2.41239	0.0158485	0.0371337
HORVU.MOREX.r2.1HG0016060	Kinase family protein	19	3.36866	0.721897	4.6664	3.06525e-06	2.53518e-05
HORVU.MOREX.r2.5HG0398000	Cytochrome P450	59.9541	3.36718	0.530344	6.34905	2.16646e-10	6.66484e-09
HORVU.MOREX.r2.6HG0461500	Signal recognition particle protein	7.73164	3.36649	0.909976	3.69954	0.000215989	0.0009724
HORVU.MOREX.r2.1HG0075870	Glucan endo-1,3-beta-glucosidase 1	14.6521	3.36508	0.642988	5.2335	1.66332e-07	2.04116e-06
HORVU.MOREX.r2.7HG0545170	Receptor-like protein kinase	74.6058	3.36436	0.618725	5.43757	5.40136e-08	7.78167e-07
HORVU.MOREX.r2.7HG0621150	GDSL esterase/lipase	44.9682	3.36308	1.1196	3.00382	0.00266612	0.00832969
HORVU.MOREX.r2.5HG0425670	Phosphatase 2C family protein	59.0345	3.36259	0.586472	5.73358	9.83304e-09	1.81903e-07
HORVU.MOREX.r2.7HG0533330	Aspartic proteinase nepenthesin-2	25.0105	3.36217	0.935699	3.59321	0.000326624	0.00138175
HORVU.MOREX.r2.2HG0128270	Nitrate transporter 1.2	23.5616	3.36176	1.01376	3.31614	0.000912717	0.00333152
HORVU.MOREX.r2.1HG0015370	Alpha-mannosidase	52.7225	3.35718	0.388525	8.64084	5.58013e-18	1.24286e-15
HORVU.MOREX.r2.5HG0423640	Hydroxycinnamoyl transferase	5.3234	3.3564	1.46609	2.28936	0.0220583	0.0490618
HORVU.MOREX.r2.7HG0561220	Protein DETOXIFICATION	39.0661	3.35489	0.522384	6.42227	1.34261e-10	4.43261e-09
HORVU.MOREX.r2.3HG0229630	Acidic endochitinase	86.212	3.35378	0.844176	3.97285	7.10191e-05	0.000375905
HORVU.MOREX.r2.6HG0513580	WAT1-related protein	16.9874	3.35283	1.19187	2.81308	0.00490694	0.0139173
HORVU.MOREX.r2.3HG0272670	Pm3-like disease resistance protein	12.1652	3.35239	0.950886	3.52555	0.00042261	0.00172648
HORVU.MOREX.r2.5HG0397720	Secretory carrier-associated membrane protein	96.8505	3.35086	0.659011	5.08468	3.68238e-07	4.07642e-06
HORVU.MOREX.r2.6HG0520660	Receptor-kinase, putative	10.1825	3.34776	0.928065	3.60725	0.00030946	0.00132194
HORVU.MOREX.r2.2HG0180250	Receptor-kinase, putative	12.7947	3.34418	0.993008	3.36773	0.00075791	0.00283618
HORVU.MOREX.r2.5HG0411180	Transmembrane protein, putative	43.1815	3.34312	0.821762	4.06824	4.73704e-05	0.000266039
HORVU.MOREX.r2.1HG0012880	Annexin	96.2595	3.34283	0.683612	4.88995	1.0086e-06	9.73756e-06
HORVU.MOREX.r2.4HG0285930	Zinc finger protein, putative	20.1961	3.34173	0.860446	3.88372	0.00010287	0.000516158
HORVU.MOREX.r2.7HG0621850	Receptor protein kinase, putative	69.2686	3.34151	0.652163	5.12374	2.99532e-07	3.40904e-06
HORVU.MOREX.r2.3HG0213370	Ribonuclease I	95.8847	3.3374	0.350574	9.51983	1.7347e-21	1.04425e-18
HORVU.MOREX.r2.7HG0596770	VQ motif-containing protein, putative	5.8389	3.33584	1.06903	3.12044	0.00180581	0.0059744
HORVU.MOREX.r2.2HG0095480	Cytochrome P450, putative, expressed	34.9626	3.33557	0.749477	4.45053	8.56601e-06	6.16249e-05
HORVU.MOREX.r2.7HG0588540	ADP-ribosylation factor family protein	34.7577	3.3353	0.564247	5.91106	3.39922e-09	7.31506e-08
HORVU.MOREX.r2.3HG0183720	Transcription factor Spt20	33.5603	3.33525	0.561229	5.94275	2.80277e-09	6.1808e-08
HORVU.MOREX.r2.1HG0005380	Zinc finger protein	10.1767	3.33516	1.01433	3.28805	0.00100883	0.00362804
HORVU.MOREX.r2.5HG0406420	Calcium-binding EF-hand family protein-like	16.8638	3.33188	0.860457	3.87222	0.000107847	0.0005381
HORVU.MOREX.r2.1HG0062820	SNF2 domain-containing protein / helicase domain-containing protein / zinc finger protein-like protein	6.03099	3.33071	1.10068	3.02603	0.00247787	0.0078261
HORVU.MOREX.r2.1HG0065930	DUF1230 family protein	4.98883	3.32928	1.14514	2.90731	0.00364551	0.0108262
HORVU.MOREX.r2.4HG0346780	Matrix metalloproteinase	11.361	3.32908	1.13795	2.92552	0.00343881	0.0103058
HORVU.MOREX.r2.6HG0465610	Ring finger protein, putative	8.54285	3.32893	0.978368	3.40254	0.000667634	0.00254365
HORVU.MOREX.r2.1HG0017380	1-aminocyclopropane-1-carboxylate oxidase	48.083	3.32832	0.865842	3.84403	0.000121032	0.000593514
HORVU.MOREX.r2.3HG0196880	WRKY transcription factor	7.43437	3.32782	0.743757	4.47434	7.66485e-06	5.61207e-05
HORVU.MOREX.r2.6HG0505750	BAG family molecular chaperone regulator 5	8.64909	3.32769	0.874308	3.80608	0.000141187	0.000677872
HORVU.MOREX.r2.4HG0325190	Ankyrin repeat family protein	55.6906	3.32706	0.459214	7.24512	4.32067e-13	3.2257e-11
HORVU.MOREX.r2.6HG0522480	Serine/threonine-protein kinase	13.9683	3.32679	0.790402	4.20899	2.56519e-05	0.000156917
HORVU.MOREX.r2.7HG0622650	Ring finger protein	7.9283	3.32551	0.838434	3.96633	7.29872e-05	0.000384859
HORVU.MOREX.r2.3HG0255840	Protein kinase, putative	11.9065	3.32462	0.947211	3.5099	0.000448269	0.00181434
HORVU.MOREX.r2.7HG0549980	Nitrilase/cyanide hydratase and apolipoprotein N-acyltransferase family protein	8.74555	3.32318	0.975175	3.40778	0.000654927	0.00250252
HORVU.MOREX.r2.7HG0585910	Translation initiation factor IF-2	8.6885	3.32218	0.972386	3.41652	0.00063426	0.00243525
HORVU.MOREX.r2.2HG0101800	Glycosyltransferase	61.0062	3.31682	0.589165	5.62969	1.80536e-08	3.04396e-07
HORVU.MOREX.r2.5HG0400570	RING/U-box superfamily protein	4.15265	3.31596	1.33472	2.48438	0.0129777	0.0314838
HORVU.MOREX.r2.5HG0358810	CBS domain protein-like	7.19352	3.3153	1.12966	2.93479	0.00333772	0.0100393
HORVU.MOREX.r2.6HG0523770	Leucine-rich repeat receptor-like protein kinase family protein	9.96554	3.31512	0.780287	4.24858	2.15127e-05	0.000135048
HORVU.MOREX.r2.1HG0004210	Metallothionein	2566.78	3.31419	0.874349	3.79047	0.000150362	0.000715448
HORVU.MOREX.r2.5HG0381350	Embryogenesis transmembrane protein-like	15.3524	3.3136	0.814028	4.07062	4.68884e-05	0.000263745
HORVU.MOREX.r2.2HG0080650	DUF1635 family protein	4.68991	3.31332	1.36404	2.42905	0.0151386	0.035745
HORVU.MOREX.r2.3HG0265660	Leucine-rich repeat receptor-like kinase	97.9455	3.31305	0.566928	5.84385	5.10069e-09	1.03562e-07
HORVU.MOREX.r2.3HG0252390	Photosystem II reaction center Psb28 protein	14.7381	3.31218	0.87434	3.7882	0.000151742	0.000721243
HORVU.MOREX.r2.1HG0040410	Peptidoglycan-binding LysM domain-containing protein	6.12271	3.31155	0.9751	3.39611	0.000683501	0.00259302
HORVU.MOREX.r2.5HG0398510	egg cell-secreted-like protein (DUF1278)	6.91234	3.31104	1.08305	3.05715	0.00223451	0.00716412
HORVU.MOREX.r2.2HG0105290	IgA FC receptor	79.9403	3.31084	0.860649	3.84691	0.000119619	0.000587231
HORVU.MOREX.r2.2HG0110740	Cell wall protein	14.1486	3.30977	0.863832	3.8315	0.000127364	0.000620116
HORVU.MOREX.r2.7HG0529400	Laccase	25.5724	3.30953	1.15983	2.85347	0.00432446	0.0125041
HORVU.MOREX.r2.7HG0557310	Peroxidase	59.0423	3.30801	0.666822	4.96085	7.01854e-07	7.13808e-06
HORVU.MOREX.r2.5HG0439280	Dirigent protein	5.26647	3.30733	1.32389	2.49819	0.012483	0.0304595
HORVU.MOREX.r2.7HG0620180	12-oxophytodienoate reductase-like protein	13.3302	3.30704	0.790952	4.18109	2.90118e-05	0.000174724
HORVU.MOREX.r2.3HG0233940	Serine/threonine-protein kinase	18.8542	3.30462	0.675348	4.89322	9.92008e-07	9.60652e-06
HORVU.MOREX.r2.1HG0052400	Alpha/beta-hydrolase-like protein	8.104	3.30258	1.0618	3.11034	0.0018687	0.00614885
HORVU.MOREX.r2.4HG0334000	Heat shock family protein	5.95797	3.30028	1.09022	3.02717	0.00246856	0.00780442
HORVU.MOREX.r2.7HG0623220	Flavin-containing monooxygenase	15.2854	3.29697	0.867853	3.79899	0.000145285	0.000694555
HORVU.MOREX.r2.2HG0105090	B12D protein	60.5975	3.29664	1.10333	2.9879	0.00280899	0.00870281
HORVU.MOREX.r2.2HG0091260	Pectinesterase	8.34202	3.29512	1.14841	2.86929	0.00411398	0.011999
HORVU.MOREX.r2.1HG0057270	Pyruvate dehydrogenase E1 component subunit beta, mitochondrial	4.76848	3.29425	1.19038	2.7674	0.00565052	0.0157043
HORVU.MOREX.r2.1HG0021980	Plant/F18B13-26 protein	24.3292	3.29077	0.704943	4.66814	3.03936e-06	2.51844e-05
HORVU.MOREX.r2.2HG0150970	Gibberellin 2-beta-dioxygenase	4.18761	3.28839	1.22046	2.69438	0.00705193	0.0188829
HORVU.MOREX.r2.7HG0554270	CDP-diacylglycerol--glycerol-3-phosphate 3-phosphatidyltransferase, putative	166.474	3.28823	0.423339	7.76737	8.01336e-15	9.70009e-13
HORVU.MOREX.r2.3HG0263840	Salicylate O-methyltransferase	56.804	3.28452	1.43618	2.28699	0.0221963	0.0493081
HORVU.MOREX.r2.2HG0130090	Senescence regulator	7.0589	3.28294	1.18128	2.77913	0.00545039	0.0152451
HORVU.MOREX.r2.7HG0619230	Dirigent protein	24.4609	3.28268	0.703269	4.66774	3.04533e-06	2.52108e-05
HORVU.MOREX.r2.7HG0560530	Disease resistance protein RPM1	7.64738	3.28186	0.873615	3.75664	0.00017221	0.000803998
HORVU.MOREX.r2.7HG0532380	NBS-LRR disease resistance protein, putative, expressed	4.24212	3.28066	1.33138	2.4641	0.0137357	0.0329777
HORVU.MOREX.r2.5HG0437480	Zinc finger protein	11.7524	3.27891	0.984712	3.32982	0.000869031	0.00319616
HORVU.MOREX.r2.7HG0534210	Kinase, putative	42.4062	3.27845	0.535923	6.11739	9.51191e-10	2.42679e-08
HORVU.MOREX.r2.4HG0336100	Ascorbate-specific PTS system EIIA component	43.0462	3.27698	0.862205	3.8007	0.000144289	0.000690422
HORVU.MOREX.r2.3HG0201600	Phloem protein 2-like protein	9.48699	3.27582	0.788329	4.15539	3.24734e-05	0.000192157
HORVU.MOREX.r2.3HG0247750	Cytochrome P450 family cinnamate 4-hydroxylase	74.3128	3.27471	0.530575	6.172	6.74334e-10	1.77745e-08
HORVU.MOREX.r2.1HG0039410	DUF538 family protein (Protein of unknown function, DUF538)	93.1961	3.27155	0.852878	3.8359	0.000125107	0.000610941
HORVU.MOREX.r2.1HG0062920	O-methyltransferase-like protein	6.31449	3.26766	1.32126	2.47314	0.013393	0.0323328
HORVU.MOREX.r2.5HG0394310	Heavy-metal-associated domain-containing family protein	18.4157	3.26268	0.729967	4.46962	7.83581e-06	5.72783e-05
HORVU.MOREX.r2.6HG0492290	Leucine-rich repeat (LRR) family protein	52.8048	3.2609	0.504801	6.45978	1.04857e-10	3.62089e-09
HORVU.MOREX.r2.2HG0136450	DUF868 family protein	4.0907	3.25971	1.1695	2.78727	0.00531546	0.0149145
HORVU.MOREX.r2.2HG0181000	transmembrane protein, putative (DUF247)	39.9297	3.25674	0.493986	6.59278	4.31668e-11	1.68972e-09
HORVU.MOREX.r2.3HG0197210	Heat-shock protein, putative	18.1646	3.25598	0.723716	4.49897	6.82828e-06	5.0848e-05
HORVU.MOREX.r2.7HG0537700	Esterase/lipase/thioesterase-like protein	3.45175	3.25508	1.25253	2.5988	0.009355	0.0239196
HORVU.MOREX.r2.7HG0535330	NAC domain-containing protein	7.08619	3.25424	1.07265	3.03384	0.00241466	0.00766011
HORVU.MOREX.r2.5HG0359540	Enhancer of polycomb-like transcription factor protein	135.235	3.25146	0.975109	3.33446	0.000854643	0.00314844
HORVU.MOREX.r2.3HG0182590	Phytanoyl-CoA dioxygenase domain-containing protein 1	121.167	3.25026	0.70881	4.58552	4.52867e-06	3.57939e-05
HORVU.MOREX.r2.5HG0427620	Calmodulin-binding protein, putative, expressed	21.2418	3.25002	0.921458	3.52705	0.000420223	0.00171736
HORVU.MOREX.r2.2HG0156780	Pectinesterase	14.2744	3.24993	0.776423	4.18577	2.84195e-05	0.000171542
HORVU.MOREX.r2.6HG0517200	Pheophorbide a oxygenase, chloroplastic	7.95343	3.24493	1.09653	2.95926	0.00308374	0.00938436
HORVU.MOREX.r2.5HG0432010	Leucine-rich repeat receptor-like protein kinase family protein	11.9306	3.24411	1.02908	3.15243	0.0016192	0.00544024
HORVU.MOREX.r2.2HG0091720	Cytochrome P450 family protein, expressed	17.3498	3.2439	0.684323	4.7403	2.13406e-06	1.86326e-05
HORVU.MOREX.r2.5HG0409910	SAUR-like auxin-responsive protein family	38.5863	3.24243	0.616807	5.2568	1.46586e-07	1.83319e-06
HORVU.MOREX.r2.3HG0186570	Basic 7S globulin 2	51.9858	3.2413	0.987135	3.28354	0.0010251	0.00367667
HORVU.MOREX.r2.2HG0135180	Jasmonate ZIM domain protein	86.269	3.24112	0.690082	4.69671	2.6438e-06	2.2322e-05
HORVU.MOREX.r2.5HG0391620	Aquaporin	383.257	3.24084	0.406504	7.97246	1.55551e-15	2.19277e-13
HORVU.MOREX.r2.1HG0011260	Tetraspanin family protein	34.9473	3.23942	0.521013	6.21754	5.05014e-10	1.39383e-08
HORVU.MOREX.r2.1HG0006720	MYB transcription factor	541.378	3.23821	0.545013	5.94153	2.82371e-09	6.21466e-08
HORVU.MOREX.r2.1HG0050090	MYB-related transcription factor	15.4187	3.23549	0.978274	3.30734	0.000941861	0.00342164
HORVU.MOREX.r2.5HG0443260	GDSL esterase/lipase	7.71469	3.23464	0.979507	3.30232	0.000958898	0.00347616
HORVU.MOREX.r2.2HG0088710	Dirigent protein	261.341	3.23086	0.643433	5.02128	5.13285e-07	5.45699e-06
HORVU.MOREX.r2.6HG0476390	Glutamyl-tRNA(Gln) amidotransferase subunit A	9.28919	3.22997	0.92854	3.47855	0.000504129	0.00200079
HORVU.MOREX.r2.4HG0278180	SBP (S-ribonuclease-binding protein) family protein, putative	25.3756	3.22569	0.775688	4.15849	3.20356e-05	0.000189819
HORVU.MOREX.r2.2HG0088720	Dirigent protein	10.2087	3.22253	1.2813	2.51505	0.0119016	0.0292846
HORVU.MOREX.r2.2HG0165430	Thioredoxin	48.2968	3.22097	0.45583	7.06615	1.59289e-12	1.00153e-10
HORVU.MOREX.r2.3HG0186310	GDSL esterase/lipase	49.623	3.22077	1.18802	2.71103	0.00670744	0.0181106
HORVU.MOREX.r2.3HG0254090	Heavy metal transport/detoxification superfamily protein	12.554	3.21536	0.848723	3.78846	0.000151581	0.000720635
HORVU.MOREX.r2.3HG0254980	Pollen protein Ole E I-like protein	479.006	3.21441	0.854928	3.75985	0.000170013	0.000795859
HORVU.MOREX.r2.3HG0196220	1-aminocyclopropane-1-carboxylate synthase	23.4048	3.21413	1.05496	3.04668	0.00231387	0.00738772
HORVU.MOREX.r2.7HG0551470	LMBR1 domain-containing 2	9.22187	3.2124	0.977389	3.28672	0.00101362	0.00364076
HORVU.MOREX.r2.7HG0620680	Blue copper protein	45.4672	3.2106	0.60544	5.30292	1.13963e-07	1.4792e-06
HORVU.MOREX.r2.5HG0363640	Cytochrome P450 family protein, expressed	5.85519	3.20968	1.10882	2.89469	0.00379537	0.0112039
HORVU.MOREX.r2.1HG0062120	Inorganic pyrophosphatase family protein	22.0223	3.20707	0.75766	4.23286	2.30736e-05	0.000143432
HORVU.MOREX.r2.5HG0401080	DUF1666 family protein	117.909	3.20565	0.555796	5.76767	8.03761e-09	1.52229e-07
HORVU.MOREX.r2.3HG0263620	L-gulonolactone oxidase	601.111	3.20493	0.678584	4.72298	2.32419e-06	2.00335e-05
HORVU.MOREX.r2.6HG0525060	Aquaporin	368.379	3.2041	0.352921	9.0788	1.09779e-19	3.80152e-17
HORVU.MOREX.r2.7HG0610830	SAUR-like auxin-responsive protein family	15.6475	3.20118	0.782831	4.08924	4.32789e-05	0.000246346
HORVU.MOREX.r2.3HG0190540	Isoaspartyl peptidase/L-asparaginase	147.854	3.19952	0.343397	9.31726	1.19385e-20	5.78056e-18
HORVU.MOREX.r2.2HG0095760	Adenosine deaminase-like protein	25.1694	3.19659	0.52266	6.116	9.5954e-10	2.43971e-08
HORVU.MOREX.r2.3HG0250910	Zinc finger protein	7.26696	3.19628	0.907908	3.52049	0.00043075	0.00175331
HORVU.MOREX.r2.3HG0197490	Metacaspase-1	16.3167	3.19592	0.750289	4.25959	2.04801e-05	0.000129515
HORVU.MOREX.r2.4HG0323760	LIM domain-containing protein 1	23.881	3.19528	0.546112	5.85096	4.8873e-09	9.97752e-08
HORVU.MOREX.r2.4HG0341130	Kinase, putative	9.02093	3.19328	1.06961	2.98545	0.00283157	0.00876669
HORVU.MOREX.r2.6HG0514610	Chaperone protein DnaK	25.6146	3.19254	0.811072	3.93619	8.2784e-05	0.000429001
HORVU.MOREX.r2.4HG0278150	Zinc transporter	8.25458	3.19232	1.37458	2.32239	0.0202117	0.0456106
HORVU.MOREX.r2.4HG0291120	Receptor-kinase, putative	31.3646	3.1873	0.612158	5.20667	1.92257e-07	2.31269e-06
HORVU.MOREX.r2.4HG0283320	Serine carboxypeptidase family protein, expressed	75.8992	3.18701	0.514417	6.19538	5.81464e-10	1.57172e-08
HORVU.MOREX.r2.3HG0186170	mediator of RNA polymerase II transcription subunit	25.8399	3.18466	0.744089	4.27995	1.86937e-05	0.000119714
HORVU.MOREX.r2.5HG0354170	Nuclear transcription factor Y subunit	33.6902	3.18417	0.481451	6.6137	3.74842e-11	1.50974e-09
HORVU.MOREX.r2.6HG0452720	Glycerol-3-phosphate acyltransferase	20.0477	3.18185	0.755484	4.21167	2.5349e-05	0.000155323
HORVU.MOREX.r2.1HG0062180	Peroxidase	21.5263	3.18182	1.07341	2.96422	0.00303447	0.00925968
HORVU.MOREX.r2.1HG0011580	Phosphoinositide phospholipase C	48.8772	3.17794	0.443604	7.1639	7.84134e-13	5.48881e-11
HORVU.MOREX.r2.6HG0526180	Flavin-containing monooxygenase	10.6765	3.17412	1.2559	2.52737	0.011492	0.0284402
HORVU.MOREX.r2.2HG0115650	CTD small phosphatase-like protein 2, putative	57.9969	3.16984	0.59835	5.29763	1.17315e-07	1.51828e-06
HORVU.MOREX.r2.7HG0547940	Polyol transporter	44.4386	3.16921	0.553901	5.72162	1.05514e-08	1.92632e-07
HORVU.MOREX.r2.3HG0193970	Universal stress family protein	3.05107	3.16853	1.31516	2.40924	0.0159859	0.0374164
HORVU.MOREX.r2.7HG0612220	transmembrane protein	88.576	3.16741	0.43694	7.24908	4.19626e-13	3.16824e-11
HORVU.MOREX.r2.4HG0288630	Fusarium resistance orphan protein	11.5682	3.16627	0.966402	3.27635	0.00105159	0.00375656
HORVU.MOREX.r2.4HG0295390	CheY-like two-component responsive regulator family protein	32.6941	3.16379	0.685917	4.61249	3.9787e-06	3.19343e-05
HORVU.MOREX.r2.6HG0476090	60 kDa chaperonin	3.95632	3.16142	1.19916	2.63637	0.00837994	0.02183
HORVU.MOREX.r2.7HG0560940	Jasmonate O-methyltransferase	55.9909	3.16136	0.449875	7.02721	2.10699e-12	1.27872e-10
HORVU.MOREX.r2.7HG0552320	Heavy metal transport/detoxification superfamily protein	24.0476	3.16003	1.08824	2.90379	0.00368676	0.0109341
HORVU.MOREX.r2.1HG0045180	RING/U-box superfamily protein	7.7093	3.15944	1.00773	3.13522	0.00171725	0.00571981
HORVU.MOREX.r2.2HG0169080	Zinc transporter	13.9958	3.15238	0.815012	3.8679	0.000109776	0.000546062
HORVU.MOREX.r2.5HG0424850	ABC transporter B family protein	14.1255	3.15162	0.692073	4.55388	5.26655e-06	4.06311e-05
HORVU.MOREX.r2.1HG0001760	Receptor-like kinase	9.94686	3.14926	0.661351	4.76185	1.91825e-06	1.70492e-05
HORVU.MOREX.r2.6HG0525420	Plant/F9H3-4 protein	24.8927	3.14804	0.492503	6.39193	1.63801e-10	5.27217e-09
HORVU.MOREX.r2.3HG0221990	Protein CHUP1, chloroplastic	54.7547	3.14538	0.42549	7.39238	1.44221e-13	1.25478e-11
HORVU.MOREX.r2.7HG0622190	Leucine-rich repeat transmembrane protein kinase	249.519	3.14534	0.499614	6.29553	3.06346e-10	8.94264e-09
HORVU.MOREX.r2.1HG0060420	Zinc finger protein	55.5106	3.14205	0.647458	4.8529	1.21667e-06	1.14438e-05
HORVU.MOREX.r2.6HG0512330	Galactoside 2-alpha-L-fucosyltransferase	23.4837	3.14201	0.566435	5.547	2.90619e-08	4.57471e-07
HORVU.MOREX.r2.5HG0415700	Blue copper protein	26.3494	3.14153	0.610916	5.14232	2.71362e-07	3.1365e-06
HORVU.MOREX.r2.5HG0360460	Aminotransferase	218.526	3.14121	0.415023	7.56875	3.76835e-14	3.88576e-12
HORVU.MOREX.r2.3HG0258400	Loricrin	215.152	3.13915	0.775217	4.04938	5.13542e-05	0.000284743
HORVU.MOREX.r2.1HG0041130	NAC domain-containing protein	7.33618	3.13809	0.893416	3.51246	0.00044398	0.00179959
HORVU.MOREX.r2.7HG0552340	Sodium/calcium exchanger family protein / calcium-binding EF hand family protein	7.52187	3.13649	0.932794	3.36246	0.000772504	0.00288546
HORVU.MOREX.r2.6HG0466110	Receptor kinase	41.5237	3.13599	0.545798	5.74569	9.15442e-09	1.70911e-07
HORVU.MOREX.r2.5HG0397800	Protein GAMETE EXPRESSED 1	19.3654	3.135	0.655568	4.78211	1.73464e-06	1.56104e-05
HORVU.MOREX.r2.2HG0097620	Protein DETOXIFICATION	12.2652	3.13214	0.846521	3.70002	0.000215584	0.000971022
HORVU.MOREX.r2.3HG0195110	Transmembrane protein 97	8.13058	3.13193	0.940523	3.32998	0.000868509	0.00319513
HORVU.MOREX.r2.4HG0294250	Vacuolar sorting receptor family protein	32.2173	3.13149	0.540137	5.79759	6.72733e-09	1.31783e-07
HORVU.MOREX.r2.4HG0319030	Plant cadmium resistance protein	6.04824	3.12977	0.837859	3.73544	0.000187387	0.00086483
HORVU.MOREX.r2.7HG0570810	MYB transcription factor	55.9342	3.12976	0.568596	5.50437	3.70501e-08	5.6922e-07
HORVU.MOREX.r2.2HG0173860	RING finger protein	43.8098	3.12848	0.475837	6.5747	4.87514e-11	1.86892e-09
HORVU.MOREX.r2.2HG0172510	Wound-responsive family protein	23.2585	3.12767	0.937037	3.33783	0.000844345	0.00311485
HORVU.MOREX.r2.1HG0003300	Guanine nucleotide-binding protein G(k) subunit alpha	7.25528	3.12499	1.05915	2.95048	0.00317281	0.00961208
HORVU.MOREX.r2.7HG0604080	NBS-LRR-like resistance protein	32.5722	3.11902	0.585305	5.32887	9.88246e-08	1.30475e-06
HORVU.MOREX.r2.5HG0399470	Early light-induced protein	6.17711	3.11646	1.03461	3.01222	0.00259343	0.00814028
HORVU.MOREX.r2.5HG0433060	cysteine-rich/transmembrane domain A-like protein	43.0353	3.1164	0.524608	5.94044	2.84256e-09	6.24383e-08
HORVU.MOREX.r2.3HG0266640	Beta-1,3-glucanase	131.451	3.11383	0.753777	4.13097	3.61229e-05	0.000211061
HORVU.MOREX.r2.6HG0448970	F-box protein	11.4215	3.11308	0.840321	3.70463	0.000211696	0.000957186
HORVU.MOREX.r2.5HG0395200	Pumilio	3.96163	3.11225	1.26262	2.4649	0.0137051	0.0329221
HORVU.MOREX.r2.3HG0262710	Receptor protein kinase, putative	78.1995	3.11191	0.679063	4.58265	4.59123e-06	3.61778e-05
HORVU.MOREX.r2.2HG0166150	Wound-responsive family protein	286.694	3.11128	0.634554	4.90309	9.43401e-07	9.2213e-06
HORVU.MOREX.r2.2HG0110770	Peptidyl-prolyl cis-trans isomerase, putative	5.06427	3.11076	1.1061	2.81236	0.00491795	0.0139396
HORVU.MOREX.r2.5HG0362960	Hexosyltransferase	28.1153	3.10869	0.877694	3.54188	0.000397283	0.0016335
HORVU.MOREX.r2.3HG0268120	Receptor kinase-like protein	41.4985	3.10736	0.498418	6.23445	4.53372e-10	1.26859e-08
HORVU.MOREX.r2.2HG0174540	Disease resistance protein (TIR-NBS-LRR class) family	14.5556	3.10701	0.76578	4.05732	4.96394e-05	0.000276889
HORVU.MOREX.r2.2HG0114300	Receptor-like protein kinase, putative,expressed	45.804	3.10579	0.459584	6.75783	1.40077e-11	6.51345e-10
HORVU.MOREX.r2.3HG0252820	Zinc finger protein	9.09973	3.10551	0.959994	3.23493	0.00121673	0.00426776
HORVU.MOREX.r2.2HG0177020	Protease inhibitor/seed storage/lipid transfer family protein	18.4171	3.10543	0.732145	4.24156	2.21976e-05	0.000138684
HORVU.MOREX.r2.2HG0081930	Cytochrome P450	30.4991	3.10497	0.886963	3.50067	0.000464082	0.00186816
HORVU.MOREX.r2.4HG0276100	mesoderm induction early response protein	74.7979	3.10495	0.407502	7.61948	2.54699e-14	2.70138e-12
HORVU.MOREX.r2.2HG0135520	Ethylene-responsive transcription factor	138.187	3.10405	0.436316	7.11422	1.12546e-12	7.46054e-11
HORVU.MOREX.r2.4HG0332500	Sugar transporter family protein, expressed	23.6319	3.1008	0.756417	4.09933	4.14348e-05	0.000237122
HORVU.MOREX.r2.2HG0092440	Peroxidase	146.93	3.09761	0.745177	4.15688	3.22617e-05	0.000190955
HORVU.MOREX.r2.1HG0007840	Tryptophan decarboxylase	14.1326	3.09749	0.86232	3.59204	0.000328103	0.00138622
HORVU.MOREX.r2.5HG0367850	Pathogenesis-related protein 1	1273.37	3.09704	0.542533	5.70849	1.13985e-08	2.05632e-07
HORVU.MOREX.r2.2HG0165410	NBS-LRR disease resistance protein, putative, expressed	102.706	3.09624	0.346221	8.94295	3.7892e-19	1.17218e-16
HORVU.MOREX.r2.4HG0344060	NBS-LRR-like resistance protein	7.4826	3.09485	0.874018	3.54095	0.000398689	0.00163838
HORVU.MOREX.r2.6HG0496060	Membrane steroid-binding protein	14.3238	3.0916	0.578853	5.34091	9.24822e-08	1.2305e-06
HORVU.MOREX.r2.5HG0424170	Receptor-like protein kinase	146.093	3.09154	0.515773	5.99399	2.04749e-09	4.71601e-08
HORVU.MOREX.r2.3HG0251330	Glycerol-3-phosphate acyltransferase, expressed	39.8892	3.08842	0.60058	5.1424	2.71251e-07	3.1365e-06
HORVU.MOREX.r2.1HG0044460	Nitrate transporter 1.1	116.819	3.08838	0.472337	6.5385	6.21376e-11	2.3105e-09
HORVU.MOREX.r2.5HG0406270	Protein kinase family protein	212.795	3.08496	0.473721	6.51219	7.40648e-11	2.70878e-09
HORVU.MOREX.r2.2HG0152730	Pathogenesis-related protein 1	25.25	3.08122	0.633503	4.86379	1.1516e-06	1.09241e-05
HORVU.MOREX.r2.5HG0383650	NAC domain protein,	58.1945	3.08058	0.478352	6.43998	1.19489e-10	4.04464e-09
HORVU.MOREX.r2.7HG0553050	GDSL esterase/lipase	23.551	3.07969	1.16977	2.63273	0.00847021	0.0220317
HORVU.MOREX.r2.4HG0329060	Glutamine synthetase	456.999	3.07951	0.402294	7.65489	1.93485e-14	2.11249e-12
HORVU.MOREX.r2.5HG0383180	VQ motif family protein	11.2332	3.0794	0.766649	4.0167	5.90181e-05	0.000320534
HORVU.MOREX.r2.6HG0521260	Phosphate transporter PHO1-like protein	135.231	3.07912	0.40218	7.65608	1.91689e-14	2.1032e-12
HORVU.MOREX.r2.5HG0439370	RING/FYVE/PHD zinc finger-containing protein	53.8964	3.07849	0.399206	7.71152	1.24327e-14	1.44225e-12
HORVU.MOREX.r2.7HG0533190	Aspartic proteinase nepenthesin-2	14.5926	3.07701	1.06362	2.89295	0.00381643	0.0112602
HORVU.MOREX.r2.1HG0004250	NBS-LRR-like resistance protein	62.4539	3.07665	0.576015	5.34127	9.22957e-08	1.22875e-06
HORVU.MOREX.r2.1HG0065170	Phospholipase D	12.2091	3.07449	0.971432	3.1649	0.00155135	0.00524965
HORVU.MOREX.r2.4HG0279610	Germin-like protein 1	200.993	3.07265	0.549025	5.59655	2.18655e-08	3.60225e-07
HORVU.MOREX.r2.3HG0212080	RING finger protein	9.28925	3.06917	0.938569	3.27005	0.00107529	0.00383137
HORVU.MOREX.r2.6HG0488280	Heavy metal transport/detoxification protein	35.3535	3.06682	0.622197	4.92901	8.26454e-07	8.23606e-06
HORVU.MOREX.r2.5HG0418980	Cytochrome P450	65.631	3.06662	0.442134	6.93594	4.03519e-12	2.27534e-10
HORVU.MOREX.r2.2HG0114340	Receptor kinase 2	54.0387	3.06533	0.463334	6.61583	3.69478e-11	1.49613e-09
HORVU.MOREX.r2.2HG0093390	LURP-one-like protein	12.1861	3.05614	0.973358	3.13979	0.0016907	0.00564742
HORVU.MOREX.r2.2HG0079990	Receptor-kinase, putative	131.104	3.05112	0.333843	9.13939	6.28066e-20	2.36585e-17
HORVU.MOREX.r2.6HG0496610	RING finger protein	9.66333	3.04902	0.741625	4.11127	3.93489e-05	0.000226784
HORVU.MOREX.r2.4HG0327010	U-box domain-containing protein	37.4542	3.04757	0.531578	5.73307	9.86262e-09	1.81997e-07
HORVU.MOREX.r2.5HG0445140	Ankyrin repeat domain containing protein	3.29135	3.0462	1.14999	2.64889	0.00807562	0.0211461
HORVU.MOREX.r2.5HG0350720	Receptor protein kinase, putative	80.4977	3.04604	0.488325	6.23773	4.43979e-10	1.24767e-08
HORVU.MOREX.r2.2HG0152770	Cysteine-rich repeat secretory protein	8.00781	3.04522	0.902327	3.37485	0.000738547	0.00277538
HORVU.MOREX.r2.5HG0352050	glycine/proline-rich protein	21.2834	3.0449	0.663721	4.58762	4.48337e-06	3.54861e-05
HORVU.MOREX.r2.7HG0585040	MADS-box transcription factor	61.791	3.04207	0.599695	5.0727	3.9222e-07	4.30978e-06
HORVU.MOREX.r2.5HG0436550	EGG APPARATUS-1 protein	7.66626	3.04066	0.913347	3.32913	0.000871162	0.00320135
HORVU.MOREX.r2.2HG0131160	Serine/threonine-protein kinase	102.985	3.03923	0.444962	6.8303	8.4737e-12	4.25078e-10
HORVU.MOREX.r2.6HG0457650	Beta-1,4-mannosyl-glycoprotein 4-beta-N-acetylglucosaminyltransferase	5.70657	3.03902	1.21692	2.49731	0.0125138	0.0305213
HORVU.MOREX.r2.5HG0369430	COBRA-like protein	19.1838	3.0379	0.866117	3.5075	0.000452341	0.00182584
HORVU.MOREX.r2.3HG0265860	Endo-1,3-beta-glucanase	14.487	3.03692	1.22967	2.46971	0.0135223	0.0325601
HORVU.MOREX.r2.7HG0527550	disease resistance family protein / LRR family protein	4.93269	3.03582	1.22457	2.4791	0.0131716	0.0318604
HORVU.MOREX.r2.6HG0455660	Ubiquitin thioesterase	10.349	3.03513	0.901761	3.36578	0.000763279	0.00285387
HORVU.MOREX.r2.4HG0326410	Collagen, type IV, alpha 5	35.8621	3.03494	1.19325	2.54342	0.0109772	0.0273373
HORVU.MOREX.r2.2HG0080130	Cytochrome P450 family protein	61.3441	3.03476	0.377873	8.03116	9.65579e-16	1.41489e-13
HORVU.MOREX.r2.5HG0445480	Hydroxyproline-rich glycoprotein family protein	34.9562	3.03223	0.519086	5.84147	5.1742e-09	1.04653e-07
HORVU.MOREX.r2.4HG0315450	Cytochrome P450 family protein, expressed	32.8465	3.03053	0.917064	3.3046	0.00095111	0.00345074
HORVU.MOREX.r2.6HG0479630	NIMA-related kinase 4	46.656	3.02884	0.40927	7.40058	1.35594e-13	1.18901e-11
HORVU.MOREX.r2.7HG0611390	BTB/POZ domain containing protein, expressed	21.5593	3.02871	1.10732	2.73518	0.00623463	0.017049
HORVU.MOREX.r2.3HG0231240	Serine/threonine-protein kinase	36.4253	3.02474	0.753209	4.01581	5.92417e-05	0.000321514
HORVU.MOREX.r2.7HG0604830	Fe/S biogenesis protein nfuA	7.63188	3.02347	1.14713	2.63569	0.00839654	0.021863
HORVU.MOREX.r2.7HG0620100	Carbonic anhydrase	6.29999	3.02178	1.1897	2.53996	0.0110867	0.0275687
HORVU.MOREX.r2.7HG0609140	Serine/threonine-protein kinase	7.81452	3.02046	1.15851	2.6072	0.00912855	0.023424
HORVU.MOREX.r2.5HG0406300	FAD-binding Berberine family protein	48.5072	3.01659	1.10347	2.73373	0.00626211	0.0171052
HORVU.MOREX.r2.4HG0277610	18.2 kDa class I heat shock protein	16.4737	3.01531	0.820698	3.67407	0.000238713	0.00105871
HORVU.MOREX.r2.2HG0100580	Glucan endo-1,3-beta-glucosidase 3	52.7859	3.01208	0.470638	6.4	1.55379e-10	5.03016e-09
HORVU.MOREX.r2.6HG0526530	Protein SAWADEE HOMEODOMAIN-like protein 2	17.9408	3.01137	1.08772	2.76852	0.00563114	0.0156563
HORVU.MOREX.r2.7HG0590460	O-methyltransferase	853.698	3.00765	0.40426	7.43989	1.00768e-13	9.27438e-12
HORVU.MOREX.r2.7HG0561870	U-box domain-containing family protein	12.6013	3.00476	0.785601	3.82479	0.000130883	0.00063497
HORVU.MOREX.r2.4HG0341100	2-oxoglutarate (2OG) and Fe(II)-dependent oxygenase superfamily protein	9.57344	3.00299	1.28213	2.34218	0.0191713	0.0435895
HORVU.MOREX.r2.5HG0402900	Heat shock transcription factor	71.5025	3.00259	0.544932	5.51004	3.5876e-08	5.54137e-07
HORVU.MOREX.r2.2HG0147240	Chitinase	2458.98	3.0019	0.455097	6.59617	4.21909e-11	1.66322e-09
HORVU.MOREX.r2.4HG0282450	Erythronate-4-phosphate dehydrogenase family protein	146.448	3.00154	0.464361	6.46381	1.02101e-10	3.53671e-09
HORVU.MOREX.r2.5HG0410390	Receptor-like protein kinase	35.0288	2.99918	0.442844	6.77254	1.26543e-11	5.96169e-10
HORVU.MOREX.r2.3HG0206890	Auxin canalization protein (DUF828)	4.37859	2.99711	1.21346	2.46989	0.0135156	0.0325512
HORVU.MOREX.r2.6HG0496910	Cytochrome b5	389.03	2.99693	0.541271	5.53684	3.07978e-08	4.807e-07
HORVU.MOREX.r2.2HG0147250	Chitinase	411.692	2.99217	0.454578	6.5823	4.6322e-11	1.785e-09
HORVU.MOREX.r2.7HG0537070	Enolase	85.6421	2.9905	0.565357	5.28958	1.22596e-07	1.57655e-06
HORVU.MOREX.r2.4HG0284810	DNA-directed RNA polymerase III subunit RPC4	22.7729	2.98848	0.549618	5.43736	5.40747e-08	7.78543e-07
HORVU.MOREX.r2.2HG0114530	Aspartic proteinase nepenthesin-1	10.5628	2.988	0.83968	3.5585	0.000372976	0.00154781
HORVU.MOREX.r2.5HG0409880	SAUR-like auxin-responsive protein family	15.2916	2.98578	0.813425	3.67062	0.000241959	0.00107119
HORVU.MOREX.r2.2HG0173770	Exocyst complex component, putative	5.45824	2.98496	1.25503	2.3784	0.0173878	0.0401201
HORVU.MOREX.r2.3HG0205500	Transposon Ty1-OR Gag-Pol polyprotein	21.3045	2.98419	1.23197	2.42229	0.0154228	0.0363045
HORVU.MOREX.r2.3HG0210080	Dihydrolipoamide acetyltransferase component of pyruvate dehydrogenase complex	9.50025	2.97862	1.00107	2.97544	0.00292573	0.00899319
HORVU.MOREX.r2.1HG0050900	Protein WEAK CHLOROPLAST MOVEMENT UNDER BLUE LIGHT 1	139.209	2.97579	0.527122	5.64536	1.64836e-08	2.81117e-07
HORVU.MOREX.r2.4HG0295710	Nuclease	89.6425	2.97569	0.592663	5.02087	5.1437e-07	5.46331e-06
HORVU.MOREX.r2.5HG0384710	Glycosyltransferase	61.1813	2.97508	0.496135	5.99651	2.01608e-09	4.65658e-08
HORVU.MOREX.r2.4HG0335550	DUF1997 family protein	57.1878	2.97263	0.650066	4.57281	4.81233e-06	3.76617e-05
HORVU.MOREX.r2.2HG0085880	Protein kinase family protein	3.688	2.96896	1.06503	2.78769	0.00530852	0.0148969
HORVU.MOREX.r2.2HG0093440	Rubber elongation factor family protein	165.047	2.96864	0.423669	7.00698	2.43524e-12	1.45807e-10
HORVU.MOREX.r2.1HG0064720	Protein kinase-like	11.8415	2.96774	0.832859	3.56332	0.0003662	0.00152398
HORVU.MOREX.r2.2HG0150990	Oxygen-evolving enhancer protein 3-2, chloroplastic	40.1372	2.96751	0.465931	6.36899	1.90277e-10	6.0114e-09
HORVU.MOREX.r2.5HG0395790	Homeobox protein, putative	249.82	2.9664	0.42078	7.04978	1.792e-12	1.09954e-10
HORVU.MOREX.r2.3HG0263430	Receptor protein kinase-like	125.92	2.96625	0.52432	5.65734	1.5374e-08	2.65446e-07
HORVU.MOREX.r2.7HG0558450	U-box domain-containing family protein	13.9933	2.96316	0.656003	4.51699	6.27255e-06	4.72307e-05
HORVU.MOREX.r2.3HG0226770	WRKY transcription factor	44.6319	2.96067	0.564128	5.24823	1.53567e-07	1.90763e-06
HORVU.MOREX.r2.7HG0611740	Elongation of fatty acids protein 3-like	13.9991	2.96063	0.688591	4.29955	1.71146e-05	0.000111297
HORVU.MOREX.r2.4HG0276280	2-oxoglutarate (2OG) and Fe(II)-dependent oxygenase superfamily protein	19.6158	2.95917	0.510721	5.79412	6.86816e-09	1.33602e-07
HORVU.MOREX.r2.7HG0539080	Protein kinase	11.6103	2.959	0.727442	4.06768	4.74844e-05	0.000266604
HORVU.MOREX.r2.5HG0404370	Blue copper protein	53.0099	2.95835	0.649975	4.55148	5.32695e-06	4.09834e-05
HORVU.MOREX.r2.3HG0274820	Pectin acetylesterase	62.8193	2.95651	0.599334	4.93299	8.09819e-07	8.1016e-06
HORVU.MOREX.r2.3HG0270250	E3 ubiquitin-protein ligase RGLG2-like protein	9.0233	2.95646	1.17851	2.50865	0.0121193	0.0297153
HORVU.MOREX.r2.3HG0262520	2-oxoglutarate (2OG) and Fe(II)-dependent oxygenase superfamily protein	183.645	2.95644	0.769496	3.84205	0.000122009	0.000597385
HORVU.MOREX.r2.1HG0032360	Leucine-rich repeat receptor-like protein kinase family protein	29.9318	2.95616	0.452495	6.53303	6.44541e-11	2.38866e-09
HORVU.MOREX.r2.7HG0601740	Benzyl alcohol O-benzoyltransferase	39.9572	2.95234	0.849128	3.47691	0.000507229	0.00201095
HORVU.MOREX.r2.3HG0228220	Translation initiation factor IF-1, chloroplastic	5.54529	2.95162	0.956076	3.08723	0.00202034	0.00657113
HORVU.MOREX.r2.7HG0531870	Calcium-dependent lipid-binding domain-containing protein	60.3779	2.95149	0.577723	5.10883	3.24162e-07	3.65202e-06
HORVU.MOREX.r2.5HG0404670	BZIP transcription factor	88.1378	2.94678	0.605074	4.87011	1.11533e-06	1.06344e-05
HORVU.MOREX.r2.3HG0272680	Disease resistance protein RPM1	12.3004	2.94565	0.712422	4.1347	3.55417e-05	0.000208102
HORVU.MOREX.r2.2HG0081480	Receptor kinase-like protein	31.3659	2.94252	0.548445	5.36521	8.08548e-08	1.10416e-06
HORVU.MOREX.r2.2HG0155840	Mechanosensitive ion channel	5.04792	2.94226	0.987174	2.98048	0.00287794	0.00888199
HORVU.MOREX.r2.3HG0235970	4-diphosphocytidyl-2-C-methyl-D-erythritol kinase	5.25336	2.94004	1.12545	2.61233	0.0089927	0.0231394
HORVU.MOREX.r2.6HG0465340	Endoglucanase	18.0591	2.93131	0.88016	3.33042	0.000867141	0.00319079
HORVU.MOREX.r2.5HG0409900	SAUR-like auxin-responsive protein family	81.8323	2.93118	0.477665	6.13647	8.43753e-10	2.17762e-08
HORVU.MOREX.r2.3HG0269200	U-box domain-containing protein 4	22.7178	2.931	0.683984	4.28519	1.82586e-05	0.000117265
HORVU.MOREX.r2.5HG0424180	Beta-glucosidase	15.8276	2.92988	0.792953	3.69489	0.000219982	0.000987159
HORVU.MOREX.r2.3HG0234730	Bidirectional sugar transporter SWEET	5.3056	2.92669	1.27635	2.29302	0.0218468	0.0486885
HORVU.MOREX.r2.2HG0089850	F-box protein, putative	11.3298	2.92633	0.682137	4.28995	1.78716e-05	0.000115412
HORVU.MOREX.r2.3HG0256920	Acyl-[acyl-carrier-protein] desaturase	314.369	2.9261	0.679895	4.30376	1.67926e-05	0.000109491
HORVU.MOREX.r2.2HG0106140	Eukaryotic translation initiation factor 5A	437.213	2.92521	0.453636	6.44835	1.13071e-10	3.8745e-09
HORVU.MOREX.r2.1HG0059990	Zinc finger protein LSD1	38.1394	2.92421	0.484174	6.03958	1.54512e-09	3.71647e-08
HORVU.MOREX.r2.2HG0170620	Receptor-like protein kinase	23.8009	2.92225	0.597751	4.88875	1.01478e-06	9.78873e-06
HORVU.MOREX.r2.3HG0268810	Receptor protein kinase, putative	27.2735	2.92048	0.514762	5.67346	1.39943e-08	2.44851e-07
HORVU.MOREX.r2.5HG0426100	ARGONAUTE 3	42.8731	2.91952	0.630854	4.62789	3.69415e-06	2.98765e-05
HORVU.MOREX.r2.2HG0168040	Transcription factor, putative	21.1824	2.91948	0.532148	5.48621	4.10643e-08	6.20085e-07
HORVU.MOREX.r2.7HG0567610	Uridine kinase	226.356	2.91759	0.400397	7.28674	3.17553e-13	2.49924e-11
HORVU.MOREX.r2.1HG0053690	Wound-induced protease inhibitor	1879.92	2.91744	0.581279	5.019	5.194e-07	5.49838e-06
HORVU.MOREX.r2.3HG0203700	GDSL esterase/lipase	52.3485	2.9139	0.614807	4.73953	2.1421e-06	1.86809e-05
HORVU.MOREX.r2.4HG0326390	Collagen, type IV, alpha 5	23.0273	2.91341	0.961085	3.03138	0.00243441	0.00771098
HORVU.MOREX.r2.7HG0556530	Cytochrome P450	19.4589	2.91324	0.603447	4.82766	1.38145e-06	1.27938e-05
HORVU.MOREX.r2.2HG0144130	Heavy metal transport/detoxification superfamily protein	8.93335	2.91193	0.877759	3.31746	0.000908386	0.00331789
HORVU.MOREX.r2.5HG0402390	Ripening-related protein	683.375	2.91095	0.617799	4.7118	2.4554e-06	2.09621e-05
HORVU.MOREX.r2.5HG0413210	UDP-glucose 4-epimerase	24.9822	2.91078	0.913348	3.18693	0.00143791	0.00491732
HORVU.MOREX.r2.6HG0474140	LRR receptor-like serine/threonine-protein kinase GSO2	55.1131	2.91024	0.403095	7.21975	5.20825e-13	3.8159e-11
HORVU.MOREX.r2.7HG0528520	CBL-interacting protein kinase 17	25.6599	2.90736	0.727132	3.9984	6.37724e-05	0.000342101
HORVU.MOREX.r2.3HG0243020	Chaperone DnaJ	4.99022	2.90731	0.96828	3.00255	0.00267729	0.00835288
HORVU.MOREX.r2.3HG0201860	Fatty acid oxidation complex subunit alpha	11.7337	2.90536	0.666116	4.36165	1.29088e-05	8.74446e-05
HORVU.MOREX.r2.2HG0101600	Trehalose 6-phosphate phosphatase	334.791	2.90409	0.452682	6.41529	1.40551e-10	4.60366e-09
HORVU.MOREX.r2.1HG0036260	Ripening related protein family	12.2796	2.90286	0.718187	4.04193	5.30127e-05	0.000292555
HORVU.MOREX.r2.2HG0095090	Collagen, type IV, alpha 5	31.9281	2.90286	1.08007	2.68766	0.00719548	0.0191957
HORVU.MOREX.r2.5HG0361490	Cysteine/histidine-rich C1 domain protein	4.39325	2.90281	1.08059	2.68631	0.00722451	0.0192593
HORVU.MOREX.r2.3HG0245190	Iron-sulfur cluster repair protein YtfE	87.3577	2.90163	0.493886	5.8751	4.22582e-09	8.82115e-08
HORVU.MOREX.r2.3HG0222820	Cystic fibrosis transmembrane conductance regulator	3.66873	2.89653	1.148	2.5231	0.0116324	0.0287238
HORVU.MOREX.r2.6HG0451760	Epoxide hydrolase 2	29.7453	2.89609	0.738612	3.92099	8.81851e-05	0.000452568
HORVU.MOREX.r2.7HG0529590	Alpha-dioxygenase 2	85.5462	2.89595	0.593368	4.88053	1.05801e-06	1.01486e-05
HORVU.MOREX.r2.3HG0195770	Fasciclin-like arabinogalactan protein	22.2902	2.89533	0.716177	4.04276	5.28261e-05	0.000291742
HORVU.MOREX.r2.3HG0183000	NADH/NADPH oxidoreductase	16.8061	2.89267	0.744196	3.88697	0.000101504	0.000510336
HORVU.MOREX.r2.1HG0004390	Clathrin assembly protein, putative, expressed	24.9944	2.89233	0.554771	5.21355	1.85257e-07	2.24178e-06
HORVU.MOREX.r2.1HG0009120	Remorin family protein	25.1466	2.89125	0.660645	4.3764	1.20654e-05	8.27381e-05
HORVU.MOREX.r2.5HG0415610	transmembrane protein, putative (DUF247)	5.93963	2.89109	0.886896	3.25979	0.00111496	0.00395122
HORVU.MOREX.r2.6HG0470280	Flotillin-like protein 1	51.1493	2.88871	0.547865	5.27266	1.34459e-07	1.70644e-06
HORVU.MOREX.r2.1HG0005370	Zinc finger family protein	19.1514	2.8872	0.763275	3.78265	0.000155168	0.000735748
HORVU.MOREX.r2.6HG0510160	Aquaporin-1	47.1856	2.88495	0.545872	5.28502	1.25691e-07	1.61169e-06
HORVU.MOREX.r2.2HG0171080	50S ribosomal protein L24	7.33715	2.88464	1.09042	2.64545	0.00815829	0.0213374
HORVU.MOREX.r2.4HG0291840	Receptor-like kinase	9.90973	2.88398	1.21031	2.38284	0.0171795	0.039701
HORVU.MOREX.r2.1HG0013640	Peroxidase	6.68194	2.88358	1.25529	2.29714	0.021611	0.0482355
HORVU.MOREX.r2.2HG0091840	WRKY transcription factor	13.4515	2.88114	0.723479	3.98235	6.82377e-05	0.00036304
HORVU.MOREX.r2.5HG0390100	transcription factor-like protein	38.8066	2.87885	0.710558	4.05154	5.08816e-05	0.000282897
HORVU.MOREX.r2.5HG0435830	transmembrane protein	4.66626	2.87838	1.15572	2.49055	0.0127546	0.031044
HORVU.MOREX.r2.2HG0114520	Protein kinase	19.723	2.87817	0.813824	3.5366	0.000405306	0.00166281
HORVU.MOREX.r2.6HG0455840	F-box family protein	7.66891	2.87809	0.898246	3.20412	0.00135475	0.00466879
HORVU.MOREX.r2.4HG0296360	transcription factor-like protein	129.322	2.87732	0.491951	5.84879	4.95156e-09	1.00902e-07
HORVU.MOREX.r2.4HG0291540	Abscisic stress-ripening protein	209	2.877	0.756831	3.80137	0.000143896	0.000688802
HORVU.MOREX.r2.6HG0464770	disease resistance family protein / LRR family protein	16.1786	2.87428	0.917038	3.13431	0.00172257	0.00573152
HORVU.MOREX.r2.1HG0029410	Heat shock family protein	11.8475	2.87299	1.12934	2.54395	0.0109607	0.0273105
HORVU.MOREX.r2.7HG0597930	Glucan endo-1,3-beta-glucosidase 3	82.7939	2.87268	0.486699	5.90237	3.5831e-09	7.65896e-08
HORVU.MOREX.r2.4HG0290070	Methylsterol monooxygenase 1-2	20.6701	2.87242	0.642289	4.47216	7.74342e-06	5.66215e-05
HORVU.MOREX.r2.6HG0504890	Heavy metal transport/detoxification superfamily protein	21.6523	2.87123	0.679841	4.22339	2.4066e-05	0.000148359
HORVU.MOREX.r2.3HG0203410	Protein DJ-1	8.71692	2.87064	0.86988	3.30005	0.000966685	0.00349983
HORVU.MOREX.r2.7HG0611940	Leucine-rich repeat receptor-like protein kinase	7.29206	2.87046	0.905235	3.17096	0.00151936	0.00515942
HORVU.MOREX.r2.7HG0553730	D-ribose-binding periplasmic	5.66343	2.87017	1.25588	2.28539	0.0222898	0.0494631
HORVU.MOREX.r2.3HG0220570	Vacuolar-processing enzyme	118.379	2.86955	0.553747	5.18205	2.19458e-07	2.59448e-06
HORVU.MOREX.r2.1HG0013510	Peroxidase	20.601	2.86949	0.811871	3.53441	0.000408683	0.00167481
HORVU.MOREX.r2.3HG0252060	ABC subfamily C transporter	674.771	2.86903	0.399135	7.18811	6.56926e-13	4.71991e-11
HORVU.MOREX.r2.4HG0283140	RNA recognition motif (RRM)-containing protein	13.1838	2.86761	0.789352	3.63287	0.000280291	0.00121481
HORVU.MOREX.r2.4HG0332740	Sulfate transporter, putative	39.2949	2.86721	0.486485	5.89372	3.7759e-09	8.03036e-08
HORVU.MOREX.r2.4HG0278540	Hexokinase-2	17.6398	2.86666	0.911063	3.1465	0.00165235	0.00553176
HORVU.MOREX.r2.3HG0234560	Protein kinase-like	7.4031	2.86394	0.881194	3.25007	0.00115376	0.00407706
HORVU.MOREX.r2.1HG0014120	Aspartic proteinase	268.196	2.86288	0.282831	10.1222	4.40285e-24	4.45749e-21
HORVU.MOREX.r2.7HG0593420	Receptor-kinase, putative	8.5053	2.86262	1.08929	2.62796	0.00858981	0.0222777
HORVU.MOREX.r2.4HG0334620	Sulfate transporter	24.2099	2.86084	0.390486	7.32637	2.36478e-13	1.92933e-11
HORVU.MOREX.r2.3HG0205160	Glycerol-3-phosphate acyltransferase 3, putative	22.9551	2.85697	0.926223	3.08454	0.00203866	0.00662297
HORVU.MOREX.r2.3HG0260780	Sec14p-like phosphatidylinositol transfer family protein	13.8689	2.85594	0.688193	4.14991	3.32608e-05	0.000196295
HORVU.MOREX.r2.1HG0021410	Lactoylglutathione lyase	74.7561	2.85563	0.628607	4.54279	5.55145e-06	4.2549e-05
HORVU.MOREX.r2.2HG0156010	Phosphatidylinositol N-acetyglucosaminlytransferase subunit P-like protein	57.9618	2.85558	0.592474	4.81976	1.4373e-06	1.32559e-05
HORVU.MOREX.r2.3HG0231980	TSA: Wollemia nobilis Ref_Wollemi_Transcript_14908_3298 transcribed RNA sequence	308.223	2.85543	0.328173	8.70101	3.28956e-18	7.79451e-16
HORVU.MOREX.r2.4HG0342700	dipeptide transport ATP-binding protein	8.65566	2.85507	1.02776	2.77797	0.00546995	0.0152902
HORVU.MOREX.r2.1HG0020460	Zinc transporter protein	75.8442	2.85343	0.523012	5.45576	4.87636e-08	7.1596e-07
HORVU.MOREX.r2.7HG0600240	Cytochrome P450 family cinnamate 4-hydroxylase	375.371	2.85235	0.622376	4.58301	4.58332e-06	3.61488e-05
HORVU.MOREX.r2.2HG0175520	Pathogenesis-related protein PR-4	756.963	2.85206	0.419233	6.80304	1.02437e-11	4.9925e-10
HORVU.MOREX.r2.7HG0596110	FAD-binding Berberine family protein	37.9792	2.85112	0.614043	4.64319	3.43071e-06	2.79591e-05
HORVU.MOREX.r2.3HG0233560	Lipid phosphate phosphatase-like protein	8.73405	2.85049	1.05693	2.69694	0.00699801	0.0187543
HORVU.MOREX.r2.4HG0349170	Germin-like protein	226.721	2.84659	0.696615	4.08632	4.38274e-05	0.000248768
HORVU.MOREX.r2.6HG0513120	Tyrosine-protein phosphatase	17.2664	2.84541	0.793132	3.58757	0.000333779	0.00140721
HORVU.MOREX.r2.6HG0494530	Aquaporin	410.118	2.8445	0.54245	5.24381	1.57298e-07	1.94583e-06
HORVU.MOREX.r2.2HG0141020	Maturase-related protein	60.3617	2.84357	0.416295	6.83065	8.453e-12	4.24997e-10
HORVU.MOREX.r2.3HG0234740	Carboxyl methyltransferase	9.61417	2.84095	0.812128	3.49815	0.000468495	0.00188285
HORVU.MOREX.r2.2HG0081890	Cytochrome P450	49.569	2.83865	0.623763	4.55084	5.34329e-06	4.10749e-05
HORVU.MOREX.r2.4HG0348650	Xyloglucan endotransglucosylase/hydrolase	67.9281	2.83753	0.490796	5.78149	7.40425e-09	1.41801e-07
HORVU.MOREX.r2.5HG0368600	Respiratory burst oxidase, putative, expressed	418.169	2.8374	0.547449	5.18294	2.18411e-07	2.58484e-06
HORVU.MOREX.r2.7HG0533530	Oligopeptide transporter	7.58804	2.83689	0.982865	2.88635	0.00389739	0.0114551
HORVU.MOREX.r2.7HG0619870	Non-specific serine/threonine protein kinase	48.2379	2.83614	0.547135	5.18362	2.17616e-07	2.57817e-06
HORVU.MOREX.r2.2HG0177230	Blue copper protein	28.5579	2.83614	0.712076	3.98291	6.80757e-05	0.000362392
HORVU.MOREX.r2.3HG0265270	PAX-interacting protein 1	9.50875	2.83134	0.806243	3.51178	0.000445122	0.00180258
HORVU.MOREX.r2.6HG0451690	Protein kinase	8.56863	2.82902	1.1213	2.52299	0.0116363	0.0287302
HORVU.MOREX.r2.2HG0169850	Isoaspartyl peptidase/L-asparaginase	74.4198	2.82787	0.684736	4.12987	3.62968e-05	0.000211966
HORVU.MOREX.r2.7HG0603100	partner of Y14-MAGO	25.639	2.82779	0.657572	4.30035	1.70529e-05	0.000110993
HORVU.MOREX.r2.7HG0558540	Embryogenesis transmembrane protein	40.4603	2.82744	0.519438	5.44327	5.23126e-08	7.60548e-07
HORVU.MOREX.r2.2HG0150890	Aquaporin	855.173	2.8251	0.27976	10.0983	5.62225e-24	5.21769e-21
HORVU.MOREX.r2.2HG0163840	S-norcoclaurine synthase 1	103.707	2.82509	0.405258	6.97109	3.14487e-12	1.82887e-10
HORVU.MOREX.r2.UnG0625330	Serine/threonine-protein kinase	17.7313	2.82456	0.576788	4.89705	9.72861e-07	9.45007e-06
HORVU.MOREX.r2.4HG0331200	Phosphatase 2C family protein	31.6331	2.82422	0.625209	4.51724	6.26503e-06	4.71901e-05
HORVU.MOREX.r2.7HG0535520	Flavin-containing monooxygenase	9.56484	2.82292	1.09134	2.58665	0.00969148	0.0246357
HORVU.MOREX.r2.1HG0049710	F-box protein	6.84598	2.82065	0.979701	2.87909	0.00398823	0.0116759
HORVU.MOREX.r2.6HG0502440	Myb family transcription factor-like	8.26133	2.82052	0.829573	3.39997	0.000673923	0.00256017
HORVU.MOREX.r2.6HG0506380	Ubiquitin-conjugating enzyme E2, putative	7.18845	2.82045	1.08035	2.61069	0.00903595	0.0232399
HORVU.MOREX.r2.4HG0339670	C2 calcium/lipid-binding and GRAM domain protein	233.444	2.81847	0.354111	7.95928	1.73048e-15	2.42409e-13
HORVU.MOREX.r2.7HG0620940	Dirigent protein	146.954	2.8162	0.537258	5.24181	1.59012e-07	1.96324e-06
HORVU.MOREX.r2.1HG0006820	cDNA clone:J013058P10, full insert sequence	9.24754	2.81541	0.86505	3.25462	0.00113543	0.00401546
HORVU.MOREX.r2.6HG0501230	Lipid transfer protein-like	36.726	2.81339	0.471313	5.96926	2.38325e-09	5.38358e-08
HORVU.MOREX.r2.7HG0544910	Calcium-binding EF-hand	24.9366	2.81254	0.733505	3.83438	0.000125882	0.000614052
HORVU.MOREX.r2.5HG0350030	BEL1-like homeodomain protein 6	330.78	2.81182	0.592765	4.74356	2.09992e-06	1.8385e-05
HORVU.MOREX.r2.3HG0233240	Receptor-like kinase	78.3853	2.80838	0.46551	6.03292	1.61023e-09	3.85411e-08
HORVU.MOREX.r2.4HG0339910	LOB domain-containing protein, putative	11.0923	2.80753	1.11824	2.51066	0.0120505	0.0295747
HORVU.MOREX.r2.6HG0472290	Glutamine dumper, putative	7.96008	2.80651	0.95305	2.94477	0.00323195	0.00976564
HORVU.MOREX.r2.2HG0174110	Receptor-like kinase	33.3347	2.80619	0.548598	5.11519	3.13421e-07	3.54662e-06
HORVU.MOREX.r2.6HG0491120	Chalcone synthase	12.0683	2.80596	0.971102	2.88945	0.00385911	0.0113575
HORVU.MOREX.r2.2HG0150900	Aquaporin	1159.03	2.8055	0.269669	10.4035	2.38989e-25	2.87463e-22
HORVU.MOREX.r2.7HG0539230	Early nodulin 93	89.2522	2.80517	0.828655	3.38521	0.000711246	0.00268592
HORVU.MOREX.r2.5HG0350950	F-box protein	162.245	2.80501	0.401213	6.99132	2.72312e-12	1.60881e-10
HORVU.MOREX.r2.3HG0275320	Glutathione S-transferase	273.941	2.80213	0.859598	3.25981	0.00111486	0.00395122
HORVU.MOREX.r2.1HG0037510	Benzyl alcohol O-benzoyltransferase	15.6774	2.80163	0.784772	3.57	0.000356986	0.00149136
HORVU.MOREX.r2.3HG0271320	Abscisic stress ripening	19.6522	2.80086	0.807265	3.46957	0.0005213	0.0020616
HORVU.MOREX.r2.2HG0172500	Wound-responsive family protein	253.134	2.80061	0.526311	5.3212	1.03085e-07	1.35795e-06
HORVU.MOREX.r2.7HG0595460	Oxidative stress 3, putative isoform 1	43.3571	2.79728	0.733176	3.81529	0.000136025	0.00065535
HORVU.MOREX.r2.7HG0547720	Glutamate receptor	88.5638	2.79629	0.482365	5.79705	6.7493e-09	1.3179e-07
HORVU.MOREX.r2.4HG0276120	Hydroxyproline-rich glycoprotein	5.32734	2.79586	0.934265	2.99258	0.00276632	0.00858973
HORVU.MOREX.r2.1HG0007410	Non-specific lipid-transfer protein-like protein	74.2568	2.79518	0.616023	4.53746	5.69352e-06	4.34332e-05
HORVU.MOREX.r2.7HG0570670	alpha/beta-Hydrolases superfamily protein	110.249	2.79484	0.399154	7.0019	2.52509e-12	1.50781e-10
HORVU.MOREX.r2.5HG0367890	Pathogenesis-related protein 1	3111.73	2.79414	0.517617	5.39808	6.7359e-08	9.41799e-07
HORVU.MOREX.r2.7HG0528920	Pectin lyase-like superfamily protein	131.159	2.79315	0.470259	5.93962	2.85692e-09	6.26917e-08
HORVU.MOREX.r2.4HG0318700	Transposon protein, putative, Mutator sub-class, expressed	7.52772	2.79294	0.819153	3.40954	0.000650718	0.00248857
HORVU.MOREX.r2.1HG0002570	Receptor-like kinase	9.23089	2.79236	0.882642	3.16364	0.0015581	0.00526565
HORVU.MOREX.r2.7HG0596900	Nucleic acid binding protein	36.9567	2.79208	0.439229	6.35677	2.06046e-10	6.4456e-09
HORVU.MOREX.r2.6HG0472460	Calmodulin binding protein	16.9369	2.79183	0.480875	5.80573	6.40845e-09	1.2598e-07
HORVU.MOREX.r2.5HG0407070	plant/protein (Protein of unknown function, DUF538)	49.3464	2.79083	0.778573	3.58454	0.000337669	0.00142199
HORVU.MOREX.r2.1HG0048220	Ethylene-responsive transcription factor	240.643	2.7903	0.494503	5.64264	1.67463e-08	2.84291e-07
HORVU.MOREX.r2.3HG0193640	Trichome birefringence-like protein	9.17625	2.7896	0.958433	2.91059	0.00360748	0.010729
HORVU.MOREX.r2.3HG0253330	DNA glycosylase	16.6098	2.78952	0.868003	3.21372	0.00131027	0.00454148
HORVU.MOREX.r2.2HG0168670	Receptor-like kinase	7.79463	2.78803	0.766798	3.63594	0.000276971	0.00120347
HORVU.MOREX.r2.1HG0071220	Protein PLANT CADMIUM RESISTANCE 2	397.39	2.78753	0.421416	6.61469	3.72334e-11	1.50235e-09
HORVU.MOREX.r2.2HG0111230	5'-AMP-activated protein kinase subunit gamma-2	14.1801	2.78746	0.627985	4.43873	9.04895e-06	6.46607e-05
HORVU.MOREX.r2.3HG0262620	Leucine-rich repeat receptor-like protein kinase family protein	61.7057	2.7872	0.610209	4.56761	4.93317e-06	3.84055e-05
HORVU.MOREX.r2.6HG0517790	C2 domain-containing protein / GRAM domain-containing protein	6.15039	2.78695	0.928171	3.00263	0.00267657	0.0083518
HORVU.MOREX.r2.4HG0332840	Auxin-induced in root cultures 12-like protein	9.99682	2.78395	1.03954	2.67806	0.00740502	0.0196699
HORVU.MOREX.r2.7HG0581220	Protein ENHANCED DISEASE RESISTANCE 2-like	55.4193	2.78089	0.430601	6.45815	1.05989e-10	3.64869e-09
HORVU.MOREX.r2.5HG0393660	F-box protein	24.2803	2.78014	0.598834	4.64258	3.4408e-06	2.80311e-05
HORVU.MOREX.r2.5HG0388190	Plastid-lipid-associated protein	46.0327	2.77968	0.55258	5.03036	4.89568e-07	5.23483e-06
HORVU.MOREX.r2.1HG0069320	Hexosyltransferase	39.0584	2.7787	0.687803	4.03997	5.34586e-05	0.000294573
HORVU.MOREX.r2.4HG0335390	Prolyl 4-hydroxylase alpha-like protein	5.35955	2.77621	0.938818	2.95713	0.00310516	0.00944051
HORVU.MOREX.r2.6HG0514530	LURP-one-like protein	37.2184	2.77541	0.634796	4.37213	1.23043e-05	8.40654e-05
HORVU.MOREX.r2.1HG0001750	Receptor-like kinase protein	3.85907	2.77365	1.20611	2.29966	0.0214674	0.0479823
HORVU.MOREX.r2.2HG0128900	glycine-rich protein	16.8295	2.77251	0.687124	4.03494	5.46161e-05	0.000300362
HORVU.MOREX.r2.2HG0095570	Metallo-beta-lactamase-like	52.4919	2.77155	0.446072	6.21324	5.19019e-10	1.42541e-08
HORVU.MOREX.r2.4HG0335780	Dof zinc finger protein	69.1562	2.77125	0.453069	6.1166	9.55923e-10	2.43329e-08
HORVU.MOREX.r2.7HG0592300	SOUL heme-binding family protein	11.8377	2.76845	0.664997	4.16311	3.13944e-05	0.000186466
HORVU.MOREX.r2.4HG0333940	ABC transporter G family member	11.8891	2.76675	1.10268	2.50911	0.0121035	0.0296831
HORVU.MOREX.r2.7HG0550310	Aspartic proteinase nepenthesin-1	5.24739	2.76638	1.01661	2.72119	0.00650471	0.0176553
HORVU.MOREX.r2.1HG0014490	DUF1685 family protein	6.22515	2.76636	1.10411	2.5055	0.0122277	0.0299482
HORVU.MOREX.r2.2HG0173500	Heavy metal transport/detoxification superfamily protein	12.025	2.7662	0.919082	3.00975	0.00261467	0.00819655
HORVU.MOREX.r2.7HG0555570	Caleosin	11.0669	2.76454	1.09594	2.52253	0.0116513	0.0287608
HORVU.MOREX.r2.2HG0176310	RING/U-box superfamily protein	14.6651	2.76289	0.703346	3.9282	8.55824e-05	0.000441245
HORVU.MOREX.r2.7HG0615670	Chitinase	163.732	2.76288	0.526856	5.2441	1.57048e-07	1.94438e-06
HORVU.MOREX.r2.7HG0600630	Serine/threonine-protein kinase	29.8553	2.76279	0.562383	4.91265	8.98519e-07	8.85518e-06
HORVU.MOREX.r2.3HG0245600	Amino acid kinase family protein	13.9909	2.7609	0.675579	4.08672	4.37517e-05	0.000248582
HORVU.MOREX.r2.6HG0476410	Glutamine dumper, putative	36.7366	2.76053	0.650923	4.24095	2.22571e-05	0.000138978
HORVU.MOREX.r2.7HG0562700	BTB/POZ domain-containing protein	32.9648	2.7582	0.588096	4.69005	2.73141e-06	2.294e-05
HORVU.MOREX.r2.6HG0526370	Receptor protein kinase, putative	52.2717	2.75691	0.631049	4.36878	1.24944e-05	8.52336e-05
HORVU.MOREX.r2.4HG0343390	Zinc finger (C3HC4-type RING finger) family protein	87.2731	2.75606	0.48887	5.6376	1.72432e-08	2.92282e-07
HORVU.MOREX.r2.2HG0091890	WRKY transcription factor	13.2796	2.75601	1.19452	2.30721	0.021043	0.0471984
HORVU.MOREX.r2.7HG0611150	Homeodomain-like superfamily protein	13.83	2.75378	0.86136	3.19702	0.00138857	0.00477351
HORVU.MOREX.r2.2HG0169700	Receptor-like protein kinase, putative	6.76078	2.75121	1.08563	2.53422	0.0112699	0.0279521
HORVU.MOREX.r2.2HG0130860	Chaperone protein ClpB	14.5891	2.75105	0.700859	3.92526	8.66373e-05	0.000445755
HORVU.MOREX.r2.4HG0331870	Endo-1,4-beta-xylanase	14.667	2.75005	0.713772	3.85283	0.000116759	0.000575858
HORVU.MOREX.r2.2HG0175000	Ankyrin repeat protein-like	10.918	2.74944	0.769365	3.57364	0.000352048	0.00147335
HORVU.MOREX.r2.7HG0542390	WRKY transcription factor, putative	5.66625	2.74755	1.14401	2.40169	0.0163194	0.038057
HORVU.MOREX.r2.1HG0033080	Polyubiquitin	7.37863	2.74755	0.876343	3.13525	0.00171708	0.00571981
HORVU.MOREX.r2.1HG0014980	ABC transporter A family member 1	41.7307	2.7449	0.515975	5.31983	1.03865e-07	1.36725e-06
HORVU.MOREX.r2.6HG0522260	F-box family protein	8.61451	2.74334	1.01404	2.70536	0.00682298	0.0183714
HORVU.MOREX.r2.2HG0156430	Mitochondrial transcription termination factor-like	3.43074	2.74324	1.13694	2.41282	0.0158298	0.0371016
HORVU.MOREX.r2.2HG0152670	Acid beta-fructofuranosidase	13.8788	2.74293	0.823058	3.3326	0.000860378	0.00316799
HORVU.MOREX.r2.6HG0497550	bZIP transcription factor (DUF630 and DUF632)	10.0793	2.74272	0.678905	4.03991	5.3471e-05	0.000294573
HORVU.MOREX.r2.4HG0324830	Phospholipase A2	15.1497	2.7425	0.895878	3.06124	0.00220421	0.00708432
HORVU.MOREX.r2.4HG0347720	Heavy metal transport/detoxification superfamily protein	19.2276	2.74015	0.782604	3.50132	0.000462956	0.0018643
HORVU.MOREX.r2.3HG0235170	GDSL esterase/lipase	118.281	2.74004	0.490325	5.58821	2.29428e-08	3.74912e-07
HORVU.MOREX.r2.5HG0389190	Indole-3-glycerol phosphate synthase	16.7128	2.73891	0.791886	3.45872	0.000542745	0.00213253
HORVU.MOREX.r2.4HG0342240	Hydroxyproline-rich glycoprotein family protein, putative	16.7927	2.73812	1.0128	2.70351	0.00686108	0.0184517
HORVU.MOREX.r2.3HG0183910	Glutathione S-transferase, putative, expressed	267.566	2.73805	0.417316	6.56109	5.34174e-11	2.01998e-09
HORVU.MOREX.r2.5HG0423560	Zinc-transporting ATPase	37.21	2.73703	0.57881	4.72872	2.25943e-06	1.95434e-05
HORVU.MOREX.r2.3HG0182560	Protein kinase family protein	30.2727	2.73702	0.654506	4.18181	2.89203e-05	0.000174234
HORVU.MOREX.r2.5HG0447400	Flavin-containing monooxygenase	30.6045	2.73488	0.733526	3.7284	0.000192699	0.000884946
HORVU.MOREX.r2.4HG0284550	p-loop containing nucleoside triphosphate hydrolases superfamily protein	19.316	2.73421	0.803884	3.40125	0.000670785	0.00255042
HORVU.MOREX.r2.3HG0236300	WEB family protein, chloroplastic	106.801	2.72941	0.376712	7.24534	4.31361e-13	3.2257e-11
HORVU.MOREX.r2.2HG0089710	Nascent polypeptide-associated complex subunit alpha-like protein	143.418	2.72882	0.406024	6.72084	1.80676e-11	8.0807e-10
HORVU.MOREX.r2.3HG0253930	Cysteine proteinase	6.94734	2.72771	0.76324	3.57385	0.000351766	0.00147267
HORVU.MOREX.r2.7HG0618810	Germin-like protein 1	12.4193	2.72363	0.960806	2.83473	0.0045864	0.0131437
HORVU.MOREX.r2.2HG0164760	Protein translation factor SUI1-like protein	30.5078	2.72337	0.895462	3.0413	0.00235561	0.00750379
HORVU.MOREX.r2.2HG0085360	Peroxidase family protein	22.4212	2.72259	0.785329	3.46681	0.000526668	0.00207913
HORVU.MOREX.r2.4HG0291500	Receptor-like kinase	22.7799	2.72233	0.65308	4.16845	3.06684e-05	0.000183008
HORVU.MOREX.r2.6HG0476660	Peptidase T	29.7463	2.7212	0.422359	6.44286	1.17246e-10	4.00259e-09
HORVU.MOREX.r2.6HG0475320	transcription factor-like protein	31.2414	2.72056	0.739021	3.68131	0.000232041	0.00103262
HORVU.MOREX.r2.7HG0615610	Calmodulin	58.0033	2.72005	0.978451	2.77995	0.00543671	0.0152125
HORVU.MOREX.r2.3HG0207140	Ubiquitin-conjugating enzyme E2	148.696	2.71773	0.40783	6.66388	2.66694e-11	1.13144e-09
HORVU.MOREX.r2.6HG0499970	basic helix-loop-helix (bHLH) DNA-binding superfamily protein	20.9863	2.71699	0.808155	3.36196	0.000773909	0.00288925
HORVU.MOREX.r2.5HG0355070	Receptor-like protein kinase	8.57067	2.7163	0.989296	2.74569	0.00603836	0.0165978
HORVU.MOREX.r2.3HG0262640	Glutathione S-transferase	94.0618	2.71565	0.503752	5.39085	7.01262e-08	9.73766e-07
HORVU.MOREX.r2.6HG0487660	Dehydration responsive element-binding factor protein	8.95486	2.71535	0.810307	3.35102	0.000805156	0.00299236
HORVU.MOREX.r2.4HG0290500	ABC transporter G family member	7.18184	2.71262	0.993273	2.73099	0.00631436	0.0172226
HORVU.MOREX.r2.4HG0330090	RING/FYVE/PHD zinc finger protein, putative	3.29158	2.71227	1.13733	2.38478	0.0170895	0.0395137
HORVU.MOREX.r2.4HG0279570	DUF538 family protein, putative (Protein of unknown function, DUF538)	6.56931	2.70653	0.98904	2.73653	0.00620918	0.0170003
HORVU.MOREX.r2.2HG0151270	Yellow stripe-like transporter 12	21.4182	2.7065	0.607342	4.45631	8.33837e-06	6.02989e-05
HORVU.MOREX.r2.1HG0053730	Wound-induced protease inhibitor	3302.19	2.70638	0.353353	7.65914	1.87185e-14	2.07421e-12
HORVU.MOREX.r2.2HG0157130	Cysteine--tRNA ligase	34.0573	2.70463	0.519639	5.20483	1.94172e-07	2.33017e-06
HORVU.MOREX.r2.7HG0599410	Glutamine dumper, putative	17.3009	2.70245	0.818816	3.30043	0.000965361	0.00349616
HORVU.MOREX.r2.1HG0051580	RNA polymerase II C-terminal domain phosphatase-like protein	34.5883	2.70025	0.568391	4.75069	2.02723e-06	1.78458e-05
HORVU.MOREX.r2.3HG0242100	GH3.3	73.7219	2.69862	0.671287	4.02007	5.81804e-05	0.00031668
HORVU.MOREX.r2.7HG0545310	Pheophorbide a oxygenase, chloroplastic	18.562	2.69849	0.694288	3.8867	0.000101614	0.000510662
HORVU.MOREX.r2.3HG0185120	Laccase	47.6301	2.69714	0.463976	5.8131	6.13269e-09	1.21309e-07
HORVU.MOREX.r2.2HG0107530	Transferase	24.8758	2.69709	0.612473	4.40361	1.06464e-05	7.43809e-05
HORVU.MOREX.r2.3HG0228140	Tat pathway signal sequence family protein	236.844	2.69384	0.418899	6.43076	1.26969e-10	4.23986e-09
HORVU.MOREX.r2.1HG0034760	DnaJ heat shock amino-terminal domain protein	8.07596	2.69184	0.918332	2.93122	0.00337633	0.0101458
HORVU.MOREX.r2.5HG0369800	Syntaxin	365.241	2.68903	0.35711	7.52998	5.07475e-14	5.09144e-12
HORVU.MOREX.r2.7HG0540310	Disease resistance protein (NBS-LRR class) family	23.8468	2.68673	0.992485	2.70708	0.00678786	0.0182923
HORVU.MOREX.r2.7HG0595720	Avr9/Cf-9 rapidly elicited protein	32.239	2.68634	0.609616	4.40662	1.04997e-05	7.35641e-05
HORVU.MOREX.r2.2HG0111040	Glycosyltransferase	8.44412	2.68611	0.678054	3.9615	7.44816e-05	0.000391931
HORVU.MOREX.r2.7HG0531890	Flavonoid 3'-hydroxylase	35.2247	2.68611	0.678435	3.95927	7.51801e-05	0.000394647
HORVU.MOREX.r2.5HG0433480	Clavata3/ESR (CLE) gene family member	6.02484	2.68547	0.888916	3.02106	0.00251893	0.00793777
HORVU.MOREX.r2.3HG0253010	Alpha/beta-Hydrolases superfamily protein	48.0302	2.6822	0.674454	3.97684	6.98362e-05	0.000370348
HORVU.MOREX.r2.7HG0611400	BTB/POZ domain containing protein, expressed	7.72174	2.68111	0.967736	2.7705	0.00559703	0.015575
HORVU.MOREX.r2.2HG0091930	Vacuolar sorting receptor family protein	15.3918	2.67954	0.688687	3.8908	9.99127e-05	0.000503588
HORVU.MOREX.r2.4HG0291800	rRNA N-glycosidase	14.9256	2.67816	0.739097	3.62356	0.00029058	0.00125258
HORVU.MOREX.r2.4HG0337670	Trypsin inhibitor	486.332	2.67781	1.10796	2.41688	0.0156541	0.0367607
HORVU.MOREX.r2.4HG0328320	Inositol-tetrakisphosphate 1-kinase	16.9553	2.67771	0.660343	4.05503	5.01284e-05	0.000279337
HORVU.MOREX.r2.1HG0061060	Protein NRT1/ PTR FAMILY 5.5	16.4343	2.67747	0.705721	3.79395	0.000148269	0.000706393
HORVU.MOREX.r2.1HG0039310	Cystathionine gamma-lyase	15.0896	2.67711	1.04019	2.57366	0.0100629	0.0254044
HORVU.MOREX.r2.3HG0226390	Kinase family protein	17.0332	2.67706	0.545302	4.90931	9.13955e-07	8.98346e-06
HORVU.MOREX.r2.2HG0131100	Core-2/I-branching beta-1,6-N-acetylglucosaminyltransferase family protein, putative	30.7847	2.67671	0.446023	6.00128	1.95769e-09	4.54679e-08
HORVU.MOREX.r2.7HG0562190	Aldo-keto reductase	9.6138	2.67646	0.769289	3.47914	0.000503031	0.00199822
HORVU.MOREX.r2.4HG0338320	Purine permease-like protein	13.3211	2.67471	0.75072	3.56286	0.000366842	0.00152637
HORVU.MOREX.r2.7HG0545840	2-oxoglutarate (2OG) and Fe(II)-dependent oxygenase superfamily protein	109.172	2.67254	0.619324	4.31526	1.59416e-05	0.000104894
HORVU.MOREX.r2.2HG0162700	Lectin receptor kinase	12.3103	2.67165	0.802637	3.32859	0.000872873	0.00320711
HORVU.MOREX.r2.3HG0191680	Gamma-glutamyltranspeptidase	93.6502	2.67069	0.498032	5.3625	8.20789e-08	1.1154e-06
HORVU.MOREX.r2.2HG0106410	Zinc finger-like protein	5.17326	2.66945	1.16376	2.29382	0.0218008	0.0486008
HORVU.MOREX.r2.3HG0181470	basic helix-loop-helix (bHLH) DNA-binding superfamily protein	8.61181	2.6693	1.07468	2.48381	0.0129985	0.0315204
HORVU.MOREX.r2.6HG0463800	Calcium-dependent lipid-binding domain protein	330.704	2.66861	0.284579	9.3774	6.76189e-21	3.5859e-18
HORVU.MOREX.r2.4HG0290550	arginine N-methyltransferase, putative (DUF688)	5.59971	2.66837	1.04503	2.5534	0.0106677	0.0266698
HORVU.MOREX.r2.5HG0445920	Protein kinase	307.098	2.66819	0.490538	5.43931	5.34858e-08	7.72561e-07
HORVU.MOREX.r2.1HG0040760	Heavy metal transport/detoxification superfamily protein	32.9307	2.66789	0.886782	3.0085	0.00262539	0.00822438
HORVU.MOREX.r2.4HG0321770	Dirigent protein	44.2384	2.66707	0.858476	3.10674	0.0018916	0.00621502
HORVU.MOREX.r2.6HG0486260	mesoderm induction early response protein	31.4655	2.66647	0.52712	5.05856	4.22428e-07	4.5986e-06
HORVU.MOREX.r2.7HG0611910	Receptor-kinase, putative	35.4094	2.66586	0.614452	4.33861	1.43388e-05	9.54764e-05
HORVU.MOREX.r2.6HG0475980	U-box domain-containing family protein	17.0256	2.66416	0.770302	3.45859	0.000543004	0.00213266
HORVU.MOREX.r2.2HG0144330	Amino acid permease	69.3335	2.66263	0.468262	5.6862	1.29901e-08	2.30173e-07
HORVU.MOREX.r2.6HG0449500	Receptor-like protein kinase	8.90193	2.66055	0.917184	2.90078	0.00372239	0.0110222
HORVU.MOREX.r2.7HG0621230	receptor kinase 1	17.549	2.65944	0.542686	4.90051	9.55878e-07	9.31741e-06
HORVU.MOREX.r2.5HG0436720	CASP-like protein	17.8103	2.65605	0.614324	4.32354	1.53546e-05	0.000101573
HORVU.MOREX.r2.2HG0110180	Receptor kinase	33.7454	2.65604	0.489426	5.42684	5.73591e-08	8.19473e-07
HORVU.MOREX.r2.7HG0600370	U-box domain-containing protein	10.9721	2.65585	0.82416	3.22249	0.00127083	0.00442476
HORVU.MOREX.r2.4HG0341530	AP2/B3 transcription factor family protein	4.69322	2.65561	1.07705	2.46563	0.0136772	0.0328692
HORVU.MOREX.r2.4HG0346810	DNA-directed RNA polymerase subunit	13.5424	2.65404	0.730471	3.63333	0.00027979	0.00121311
HORVU.MOREX.r2.3HG0222440	transmembrane protein, putative (DUF1118)	12.1696	2.65117	0.924884	2.86649	0.00415053	0.0120874
HORVU.MOREX.r2.2HG0081840	Cytochrome P450	383.583	2.65088	0.585239	4.52956	5.9106e-06	4.48236e-05
HORVU.MOREX.r2.6HG0457380	Lon protease	40.8303	2.6506	0.60838	4.35682	1.31967e-05	8.91777e-05
HORVU.MOREX.r2.2HG0143320	NAC domain protein	28.8049	2.64815	0.746166	3.54902	0.000386672	0.00159576
HORVU.MOREX.r2.5HG0434680	Cellulose synthase	155.053	2.648	0.425204	6.22759	4.73659e-10	1.32038e-08
HORVU.MOREX.r2.5HG0408750	UDP-glucuronate 4-epimerase 4	20.5162	2.64767	0.696214	3.80296	0.00014298	0.000684858
HORVU.MOREX.r2.3HG0205260	DNA mismatch repair protein MutL	47.9115	2.64702	0.577384	4.5845	4.55081e-06	3.59059e-05
HORVU.MOREX.r2.2HG0172670	Exocyst complex component, putative	97.269	2.64594	0.506622	5.2227	1.76328e-07	2.14845e-06
HORVU.MOREX.r2.4HG0286870	P-loop containing nucleoside triphosphate hydrolases superfamily protein	8.24802	2.6456	0.890041	2.97244	0.0029544	0.00906506
HORVU.MOREX.r2.1HG0042460	PLAC8 family protein	55.8317	2.64458	0.481828	5.48864	4.05047e-08	6.12881e-07
HORVU.MOREX.r2.1HG0068840	Protein kinase family protein	29.7599	2.64415	0.49782	5.31145	1.08754e-07	1.41902e-06
HORVU.MOREX.r2.7HG0563650	Glycerophosphodiester phosphodiesterase	104.256	2.6441	0.298342	8.86262	7.81557e-19	2.17595e-16
HORVU.MOREX.r2.2HG0082010	Cytochrome P450	646.882	2.64309	0.618436	4.27383	1.92148e-05	0.000122628
HORVU.MOREX.r2.4HG0279720	Nucleobase ascorbate transporter	27.6426	2.6423	0.889031	2.97212	0.00295755	0.00907091
HORVU.MOREX.r2.3HG0197460	Alkaline alpha-galactosidase seed imbibition protein	165.462	2.64164	0.546266	4.83582	1.32601e-06	1.23419e-05
HORVU.MOREX.r2.7HG0596740	Stress regulated protein	30.4057	2.64145	0.506546	5.21462	1.8419e-07	2.23203e-06
HORVU.MOREX.r2.1HG0035490	Cotton fiber expressed protein-like protein	23.5985	2.64077	0.757053	3.48823	0.000486231	0.00194117
HORVU.MOREX.r2.3HG0233270	Receptor-like protein kinase	36.1254	2.64061	0.5312	4.97103	6.6597e-07	6.81045e-06
HORVU.MOREX.r2.5HG0442690	Patatin	262.095	2.63957	0.926549	2.84882	0.00438812	0.0126684
HORVU.MOREX.r2.3HG0201550	Pentatricopeptide repeat-containing protein	6.57107	2.63932	0.964114	2.73756	0.00618966	0.0169572
HORVU.MOREX.r2.6HG0459870	F-box domain containing protein	9.63994	2.63925	0.792725	3.32934	0.000870515	0.0031995
HORVU.MOREX.r2.6HG0455380	ATP synthase subunit alpha	23.9178	2.63876	0.639781	4.12447	3.71588e-05	0.00021615
HORVU.MOREX.r2.2HG0157090	Aquaporin-like protein	26.2893	2.63846	0.826941	3.19062	0.00141967	0.00486481
HORVU.MOREX.r2.3HG0226830	Cytochrome P450	52.8764	2.63815	0.491928	5.36288	8.19049e-08	1.1144e-06
HORVU.MOREX.r2.5HG0438980	Receptor protein kinase, putative,expressed	38.8577	2.63664	0.529766	4.97699	6.45798e-07	6.641e-06
HORVU.MOREX.r2.6HG0513610	Hydroxyproline-rich glycoprotein-like	37.6596	2.63619	0.489811	5.38205	7.36422e-08	1.01751e-06
HORVU.MOREX.r2.4HG0336220	Lectin receptor kinase	7.76621	2.63574	0.874143	3.01523	0.00256783	0.00807314
HORVU.MOREX.r2.5HG0366130	Receptor-like protein kinase	57.6907	2.6346	0.502743	5.24046	1.6018e-07	1.97547e-06
HORVU.MOREX.r2.4HG0348230	Embryogenesis transmembrane protein-like	6.27167	2.63289	0.969177	2.71662	0.0065952	0.0178617
HORVU.MOREX.r2.1HG0064910	Sec14p-like phosphatidylinositol transfer family protein	211.74	2.63285	0.441257	5.9667	2.42101e-09	5.4523e-08
HORVU.MOREX.r2.5HG0382600	Protein ZINC INDUCED FACILITATOR-LIKE 1	18.8824	2.63236	0.977701	2.6924	0.00709397	0.0189704
HORVU.MOREX.r2.2HG0151140	Glycosyltransferase	6.76992	2.62933	0.882705	2.97872	0.00289455	0.00891951
HORVU.MOREX.r2.4HG0338570	UPF0503 protein, chloroplastic	39.627	2.62918	0.571084	4.60384	4.14769e-06	3.31592e-05
HORVU.MOREX.r2.6HG0488910	fatty acid desaturase 6	3.9318	2.62761	1.14658	2.2917	0.0219228	0.048814
HORVU.MOREX.r2.4HG0282590	Lariat debranching enzyme	52.0448	2.62755	0.682476	3.85002	0.000118108	0.000580713
HORVU.MOREX.r2.4HG0318950	Pathogenesis-related protein 1	1763.56	2.6264	0.468735	5.60315	2.10485e-08	3.4934e-07
HORVU.MOREX.r2.2HG0092520	Peroxidase	37.0548	2.62443	0.771488	3.40178	0.000669476	0.00254692
HORVU.MOREX.r2.1HG0055410	Calcium-transporting ATPase	116.551	2.62358	0.375454	6.98775	2.79334e-12	1.64158e-10
HORVU.MOREX.r2.6HG0499920	Amino acid transporter, putative	45.3666	2.6235	0.478986	5.47719	4.32131e-08	6.45097e-07
HORVU.MOREX.r2.3HG0182750	NBS-LRR class disease resistance protein	11.6581	2.62088	0.753809	3.47685	0.000507345	0.00201097
HORVU.MOREX.r2.4HG0276060	LOB domain-containing protein, putative	27.3198	2.61903	0.734336	3.56653	0.000361741	0.00150768
HORVU.MOREX.r2.3HG0262230	Methyl esterase 1	45.301	2.61707	0.458479	5.70816	1.14202e-08	2.05632e-07
HORVU.MOREX.r2.4HG0324060	RNA-binding protein	311.538	2.61664	0.34224	7.64565	2.07895e-14	2.24779e-12
HORVU.MOREX.r2.3HG0186980	Disease resistance protein RGA2	51.5066	2.61627	0.652628	4.00883	6.10211e-05	0.000329485
HORVU.MOREX.r2.3HG0264270	Disease resistance protein (NBS-LRR class) family	188.931	2.61616	0.486317	5.37954	7.46754e-08	1.02987e-06
HORVU.MOREX.r2.7HG0531800	Sucrose synthase	204.739	2.61547	0.267201	9.78839	1.26286e-22	1.00456e-19
HORVU.MOREX.r2.7HG0607910	Leucine-rich repeat receptor-like protein kinase family protein	38.0829	2.61059	0.462463	5.64498	1.65199e-08	2.81306e-07
HORVU.MOREX.r2.6HG0523990	Mesoderm induction early response protein 1, putative isoform 1	125.657	2.60953	0.313814	8.31554	9.13341e-17	1.66745e-14
HORVU.MOREX.r2.7HG0531210	Gamma-gliadin	24.1774	2.60945	1.03124	2.5304	0.0113934	0.0282213
HORVU.MOREX.r2.5HG0414870	5'-3' exoribonuclease 3	312.403	2.60818	0.555318	4.69674	2.64343e-06	2.2322e-05
HORVU.MOREX.r2.5HG0395720	Glycosyltransferase	18.226	2.6079	0.677434	3.84967	0.000118275	0.000581274
HORVU.MOREX.r2.3HG0272700	NBS-LRR-like resistance protein	7.05046	2.60737	0.908247	2.87077	0.00409472	0.0119562
HORVU.MOREX.r2.5HG0414080	Purple acid phosphatase	162.713	2.60712	0.423697	6.15328	7.58987e-10	1.98414e-08
HORVU.MOREX.r2.2HG0146880	Phosphoglycolate phosphatase	18.9416	2.60677	0.536469	4.85912	1.17908e-06	1.11468e-05
HORVU.MOREX.r2.3HG0224000	ATP-dependent zinc metalloprotease FtsH	378.867	2.60642	0.22449	11.6104	3.64909e-31	1.14951e-27
HORVU.MOREX.r2.2HG0130400	Pyridoxal 5'-phosphate synthase subunit PdxS	123.777	2.60426	0.370905	7.02136	2.19718e-12	1.32983e-10
HORVU.MOREX.r2.1HG0070270	1-deoxy-D-xylulose 5-phosphate synthase	67.5672	2.60285	0.688853	3.77853	0.000157759	0.000746499
HORVU.MOREX.r2.5HG0435590	Remorin	461.434	2.60279	0.347279	7.49481	6.63927e-14	6.45749e-12
HORVU.MOREX.r2.5HG0355940	Guanosine nucleotide diphosphate dissociation inhibitor	53.784	2.60046	0.795987	3.26697	0.00108707	0.00386837
HORVU.MOREX.r2.4HG0316570	Non-specific serine/threonine protein kinase	8.60862	2.59868	0.991461	2.62107	0.00876555	0.0226491
HORVU.MOREX.r2.4HG0321550	Receptor-like kinase, putative	52.517	2.59678	0.673918	3.85326	0.000116556	0.000575111
HORVU.MOREX.r2.4HG0325650	alpha/beta-Hydrolases superfamily protein	15.0251	2.59633	0.779832	3.32934	0.000870507	0.0031995
HORVU.MOREX.r2.3HG0265280	2-oxoglutarate (2OG) and Fe(II)-dependent oxygenase superfamily protein	257.388	2.59583	0.404262	6.42114	1.35258e-10	4.4565e-09
HORVU.MOREX.r2.7HG0596020	Serine/threonine-protein kinase	31.164	2.59379	0.46131	5.62266	1.88041e-08	3.15142e-07
HORVU.MOREX.r2.4HG0303230	Sodium/hydrogen exchanger	47.9211	2.59237	0.408271	6.34964	2.15824e-10	6.65797e-09
HORVU.MOREX.r2.5HG0367230	Ubiquitin carboxyl-terminal hydrolase-related protein	6.82103	2.59228	1.11716	2.32043	0.0203179	0.045813
HORVU.MOREX.r2.2HG0168740	PRLI-interacting factor	44.3609	2.59038	0.612954	4.22607	2.37813e-05	0.000147011
HORVU.MOREX.r2.5HG0412430	Serine carboxypeptidase, putative	38.9473	2.58884	1.10623	2.34023	0.0192717	0.043791
HORVU.MOREX.r2.7HG0583540	Cotton fiber expressed protein	4.72014	2.58861	1.07236	2.41394	0.015781	0.0369912
HORVU.MOREX.r2.5HG0367820	Pathogenesis-related protein 1	899.885	2.58776	0.491792	5.2619	1.42576e-07	1.78907e-06
HORVU.MOREX.r2.7HG0620520	Heavy metal transport/detoxification superfamily protein, putative	161.073	2.5875	0.465704	5.5561	2.75867e-08	4.38259e-07
HORVU.MOREX.r2.5HG0380720	Hippocampus abundant transcript-like protein 1	18.9868	2.58653	0.629596	4.10823	3.98699e-05	0.000229412
HORVU.MOREX.r2.3HG0203570	Cysteine protease, putative	389.344	2.58549	0.788879	3.27742	0.0010476	0.00374409
HORVU.MOREX.r2.2HG0096900	GDSL esterase/lipase	45.5264	2.58418	0.678729	3.80738	0.000140449	0.000674769
HORVU.MOREX.r2.5HG0355310	Peptide-N4-(N-acetyl-beta-glucosaminyl)asparagine amidase A	23.0104	2.58377	0.523913	4.93167	8.15286e-07	8.13934e-06
HORVU.MOREX.r2.5HG0424530	Heavy metal transport/detoxification superfamily protein	83.2002	2.57947	0.422859	6.10007	1.06019e-09	2.66821e-08
HORVU.MOREX.r2.5HG0368210	Secretory carrier membrane protein (SCAMP) family protein	155.95	2.57782	0.46039	5.59921	2.15332e-08	3.55741e-07
HORVU.MOREX.r2.7HG0550180	RNA ligase/cyclic nucleotide phosphodiesterase family protein	84.1939	2.57716	0.544539	4.73273	2.21516e-06	1.91977e-05
HORVU.MOREX.r2.5HG0399300	Glutamate receptor	29.4707	2.57518	0.731663	3.51962	0.000432164	0.0017581
HORVU.MOREX.r2.2HG0156320	Glycosyltransferase	9.66586	2.57317	0.87499	2.9408	0.00327368	0.00987603
HORVU.MOREX.r2.1HG0015690	ATP binding protein	67.8786	2.573	0.452078	5.69149	1.25937e-08	2.23683e-07
HORVU.MOREX.r2.3HG0191270	NBS-LRR disease resistance protein	50.4082	2.57211	0.421079	6.10838	1.0065e-09	2.54169e-08
HORVU.MOREX.r2.5HG0426520	Basic-leucine zipper (bZIP) transcription factor family protein	10.4588	2.572	0.868692	2.96077	0.00306869	0.00934366
HORVU.MOREX.r2.7HG0560540	Disease resistance protein RPM1	13.9948	2.57163	0.696041	3.69465	0.00022019	0.000987771
HORVU.MOREX.r2.3HG0268840	Calcium-binding protein	32.556	2.5714	0.58352	4.40671	1.04954e-05	7.35641e-05
HORVU.MOREX.r2.3HG0246490	Protein kinase, putative	230.016	2.57099	0.599577	4.288	1.80286e-05	0.000116089
HORVU.MOREX.r2.2HG0155850	tRNA sulfurtransferase	297.983	2.57061	0.489179	5.25496	1.48058e-07	1.84744e-06
HORVU.MOREX.r2.5HG0436400	Ring finger protein, putative	31.1038	2.56852	0.531866	4.82925	1.37045e-06	1.2713e-05
HORVU.MOREX.r2.5HG0413180	Ethylene-responsive transcription factor	51.792	2.56376	0.778927	3.2914	0.000996901	0.00359346
HORVU.MOREX.r2.3HG0194300	Cellulose synthase, putative	11.1875	2.56345	0.736941	3.4785	0.00050423	0.00200084
HORVU.MOREX.r2.6HG0489990	High affinity nitrate transporter	280.692	2.56305	0.597923	4.28658	1.81443e-05	0.000116699
HORVU.MOREX.r2.6HG0505980	Eukaryotic aspartyl protease family protein	33.2402	2.56301	0.528256	4.85183	1.2233e-06	1.14965e-05
HORVU.MOREX.r2.7HG0598720	Tryptophan decarboxylase	35.94	2.5611	0.548249	4.67141	2.99134e-06	2.48512e-05
HORVU.MOREX.r2.5HG0397880	Kinase-like protein	28.8054	2.56031	0.541576	4.72751	2.27285e-06	1.96442e-05
HORVU.MOREX.r2.6HG0523760	Leucine-rich repeat receptor-like protein kinase family protein	23.3789	2.55876	0.667229	3.8349	0.000125615	0.000613021
HORVU.MOREX.r2.2HG0080340	Laccase	5.22302	2.55713	1.0791	2.36969	0.0178031	0.0409214
HORVU.MOREX.r2.1HG0078620	Ring finger protein, putative	44.7679	2.55569	0.402124	6.35548	2.07777e-10	6.49063e-09
HORVU.MOREX.r2.7HG0622460	Phytoene synthase	19.5248	2.55495	0.731116	3.4946	0.000474781	0.00190331
HORVU.MOREX.r2.5HG0439240	DNA polymerase epsilon catalytic subunit A, putative	92.6935	2.55453	0.672882	3.7964	0.000146815	0.000700766
HORVU.MOREX.r2.3HG0270270	E3 Ubiquitin ligase family protein	133.096	2.55239	0.317267	8.04495	8.62838e-16	1.27271e-13
HORVU.MOREX.r2.2HG0080720	Disease resistance protein RGA2	27.179	2.5516	0.586211	4.35271	1.34468e-05	9.0538e-05
HORVU.MOREX.r2.7HG0618570	Ubiquitin system component Cue protein	45.1647	2.55139	0.445141	5.73164	9.94658e-09	1.83225e-07
HORVU.MOREX.r2.5HG0434230	Plasma membrane ATPase	16.3499	2.55055	0.566554	4.50186	6.73608e-06	5.02454e-05
HORVU.MOREX.r2.3HG0245860	Cytochrome P450	33.3457	2.54943	0.511853	4.98079	6.33262e-07	6.53514e-06
HORVU.MOREX.r2.4HG0330740	Remorin family protein	27.8432	2.54922	0.592475	4.30267	1.68754e-05	0.00010997
HORVU.MOREX.r2.1HG0010080	Glycosyltransferase	10.849	2.54918	0.830971	3.06772	0.00215702	0.0069487
HORVU.MOREX.r2.4HG0342370	Heavy metal transport/detoxification superfamily protein	220.468	2.54741	0.349674	7.2851	3.21433e-13	2.52088e-11
HORVU.MOREX.r2.2HG0142180	RING/FYVE/PHD zinc finger superfamily protein	342.421	2.54716	0.367285	6.93512	4.05886e-12	2.27715e-10
HORVU.MOREX.r2.5HG0445880	AIG2-like (Avirulence induced gene) family protein	137.182	2.54555	0.428052	5.94682	2.73408e-09	6.05329e-08
HORVU.MOREX.r2.1HG0014280	Auxin-responsive protein	12.3725	2.54538	0.746231	3.41098	0.000647297	0.00247889
HORVU.MOREX.r2.6HG0515280	GPI-anchored adhesin-like protein	26.3367	2.54462	0.840267	3.02834	0.00245899	0.0077775
HORVU.MOREX.r2.2HG0149900	Caleosin	23.0538	2.54379	0.878552	2.89543	0.00378636	0.0111819
HORVU.MOREX.r2.4HG0313540	Arginine-glutamic acid dipeptide repeats protein	9.15567	2.5431	0.707899	3.59247	0.000327562	0.00138492
HORVU.MOREX.r2.3HG0263610	Hydroxyethylthiazole kinase	54.9818	2.5431	0.500465	5.08147	3.74531e-07	4.14403e-06
HORVU.MOREX.r2.1HG0056250	protein kinase family protein	56.6174	2.54123	0.400808	6.34027	2.29359e-10	6.99796e-09
HORVU.MOREX.r2.2HG0168690	NBS-LRR disease resistance protein, putative, expressed	13.663	2.53921	0.731031	3.47346	0.000513794	0.00203372
HORVU.MOREX.r2.4HG0343930	Heavy metal transport/detoxification superfamily protein	67.4755	2.53727	0.421418	6.0208	1.73556e-09	4.0906e-08
HORVU.MOREX.r2.5HG0368350	Universal stress family protein	53.3749	2.53713	0.603244	4.20581	2.60151e-05	0.000158836
HORVU.MOREX.r2.4HG0343410	Zinc finger (C3HC4-type RING finger) family protein	178.305	2.53489	0.394943	6.41837	1.37739e-10	4.52485e-09
HORVU.MOREX.r2.1HG0042360	S-adenosyl-L-methionine-dependent methyltransferases superfamily protein	199.276	2.53486	0.383922	6.60254	4.04159e-11	1.6046e-09
HORVU.MOREX.r2.7HG0623430	Kinase family protein	11.7345	2.53471	0.807587	3.13862	0.00169746	0.00566659
HORVU.MOREX.r2.5HG0436020	Calmodulin, putative	65.7167	2.53414	0.460665	5.50105	3.77546e-08	5.76359e-07
HORVU.MOREX.r2.6HG0506530	Amino acid permease	18.287	2.53137	0.948217	2.6696	0.00759406	0.0200906
HORVU.MOREX.r2.7HG0607740	Phosphosulfolactate synthase-related protein	47.9587	2.52976	0.459108	5.51017	3.58497e-08	5.54115e-07
HORVU.MOREX.r2.1HG0035630	Ubiquitin carboxyl-terminal hydrolase-like protein	5.28135	2.52967	0.989889	2.55551	0.0106034	0.0265358
HORVU.MOREX.r2.3HG0236500	Violaxanthin de-epoxidase-related	6.68223	2.52899	0.877659	2.88152	0.00395761	0.0116014
HORVU.MOREX.r2.5HG0391050	Chlororespiratory reduction 3	10.7385	2.52777	0.83743	3.01848	0.00254046	0.00799768
HORVU.MOREX.r2.3HG0235640	Receptor-like kinase	330.425	2.52742	0.338299	7.47098	7.95979e-14	7.54419e-12
HORVU.MOREX.r2.1HG0066900	NBS-LRR-like resistance protein	9.90038	2.52658	0.947781	2.66578	0.00768089	0.0202769
HORVU.MOREX.r2.3HG0219550	Transcription factor	59.9604	2.52569	0.529384	4.77099	1.83322e-06	1.63783e-05
HORVU.MOREX.r2.1HG0071870	Calcium binding	50.393	2.52505	0.560363	4.50609	6.60316e-06	4.93863e-05
HORVU.MOREX.r2.2HG0148740	Trichome birefringence	28.7198	2.52476	0.478576	5.27558	1.3234e-07	1.68146e-06
HORVU.MOREX.r2.7HG0597720	E3 ubiquitin-protein ligase RGLG2	37.775	2.52447	0.548978	4.59849	4.25558e-06	3.39608e-05
HORVU.MOREX.r2.7HG0613150	Cryptochrome 2	9.09169	2.52332	0.790168	3.19339	0.00140612	0.00482492
HORVU.MOREX.r2.2HG0081980	Cytochrome P450	48.6661	2.52085	0.69226	3.64147	0.000271081	0.00118249
HORVU.MOREX.r2.7HG0526970	NBS-LRR-like resistance protein	15.1413	2.51876	0.690102	3.64984	0.000262401	0.00114949
HORVU.MOREX.r2.1HG0043500	RING/U-box superfamily protein	63.4049	2.51782	0.51576	4.88177	1.05136e-06	1.00975e-05
HORVU.MOREX.r2.4HG0341980	Bifunctional inhibitor/lipid-transfer protein/seed storage 2S albumin-like protein	288.114	2.51774	0.347567	7.24389	4.35989e-13	3.23693e-11
HORVU.MOREX.r2.7HG0567880	MADS-box transcription factor	5.78851	2.51772	0.873066	2.88376	0.00392952	0.0115373
HORVU.MOREX.r2.3HG0184800	MYB transcription factor	18.4267	2.51695	0.95266	2.64202	0.00824132	0.0215066
HORVU.MOREX.r2.3HG0234750	Sec14p-like phosphatidylinositol transfer family protein	42.8775	2.51427	0.488222	5.14985	2.607e-07	3.02899e-06
HORVU.MOREX.r2.4HG0347310	Major facilitator superfamily domain-containing protein	64.6203	2.51411	0.306658	8.19842	2.43558e-16	4.10967e-14
HORVU.MOREX.r2.7HG0598650	Germin-like protein	182.001	2.51321	0.657901	3.82004	0.000133427	0.00064465
HORVU.MOREX.r2.6HG0502690	ADP-ribosylation factor	73.0691	2.5119	0.414382	6.06179	1.34619e-09	3.29491e-08
HORVU.MOREX.r2.1HG0065280	Late embryogenesis abundant protein	142.151	2.51049	0.454499	5.52364	3.32045e-08	5.143e-07
HORVU.MOREX.r2.2HG0169650	Serine/threonine protein phosphatase 7 long form isogeny	12.8753	2.50713	0.662468	3.78454	0.000153995	0.000730548
HORVU.MOREX.r2.5HG0414210	Protein DETOXIFICATION	24.2992	2.50268	0.521498	4.79902	1.59447e-06	1.45428e-05
HORVU.MOREX.r2.2HG0134730	Bifunctional uridylyltransferase/uridylyl-removing enzyme	31.4334	2.50072	0.496594	5.03575	4.7598e-07	5.10915e-06
HORVU.MOREX.r2.2HG0104130	Nuclear transcription factor Y subunit	71.0887	2.49971	0.335647	7.44745	9.51586e-14	8.82097e-12
HORVU.MOREX.r2.3HG0194610	Kinase family protein	56.8644	2.49645	0.407212	6.13058	8.75611e-10	2.25507e-08
HORVU.MOREX.r2.3HG0255690	RING/FYVE/PHD zinc finger superfamily protein	38.0414	2.49636	0.469811	5.31354	1.07515e-07	1.40532e-06
HORVU.MOREX.r2.7HG0588870	Heavy metal transport/detoxification superfamily protein	38.5758	2.49341	0.598662	4.16497	3.11399e-05	0.0001854
HORVU.MOREX.r2.6HG0489660	Ubiquitin-associated protein	2766.45	2.49243	0.237488	10.495	9.10786e-26	1.26787e-22
HORVU.MOREX.r2.1HG0077830	glutamate receptor 2.2	19.5987	2.49211	0.690137	3.61103	0.000304984	0.00130533
HORVU.MOREX.r2.2HG0178070	Receptor-like protein kinase	127.951	2.49077	0.357809	6.96119	3.37418e-12	1.93928e-10
HORVU.MOREX.r2.4HG0283620	Pollen Ole e 1 allergen and extensin family protein, putative	35.289	2.49064	0.618093	4.02955	5.58849e-05	0.000306356
HORVU.MOREX.r2.4HG0338240	RING/FYVE/PHD zinc finger-containing protein	37.388	2.48881	0.457359	5.4417	5.27741e-08	7.64761e-07
HORVU.MOREX.r2.3HG0231260	Serine/threonine-protein kinase	24.9399	2.48828	0.640604	3.88428	0.000102635	0.000515213
HORVU.MOREX.r2.1HG0013420	Peroxidase	96.6175	2.48624	0.630669	3.94223	8.07282e-05	0.000419617
HORVU.MOREX.r2.7HG0623080	Flavin-containing monooxygenase	27.5761	2.48553	0.966093	2.57277	0.0100888	0.0254599
HORVU.MOREX.r2.3HG0253060	Membrane-associated kinase regulator-like protein, putative	16.7336	2.4852	0.62496	3.97657	6.99167e-05	0.000370598
HORVU.MOREX.r2.2HG0157910	cysteine-rich/transmembrane domain A-like protein	67.4654	2.48303	0.491576	5.05117	4.39101e-07	4.75686e-06
HORVU.MOREX.r2.5HG0426810	Cytochrome P450 family protein, expressed	8.96475	2.48116	1.03673	2.39325	0.0166997	0.0387734
HORVU.MOREX.r2.5HG0355270	Exostosin family protein	33.0461	2.48058	0.637304	3.8923	9.92973e-05	0.00050128
HORVU.MOREX.r2.6HG0520870	Protein kinase family protein	11.0219	2.47985	0.774375	3.20238	0.00136296	0.00469489
HORVU.MOREX.r2.6HG0521110	NAC domain protein,	6.59892	2.47843	0.843105	2.93965	0.00328584	0.00990599
HORVU.MOREX.r2.4HG0332780	Aminotransferase	32.3906	2.47792	0.85754	2.88957	0.00385773	0.0113565
HORVU.MOREX.r2.3HG0210910	Kinase family protein	90.544	2.47761	0.496361	4.99154	5.98997e-07	6.22851e-06
HORVU.MOREX.r2.1HG0050270	transmembrane protein, putative (DUF594)	11.6877	2.47625	0.699205	3.54152	0.000397821	0.00163541
HORVU.MOREX.r2.2HG0169350	Nuclease	1130.44	2.47618	0.310003	7.9876	1.37592e-15	1.96448e-13
HORVU.MOREX.r2.5HG0412970	F-box protein PP2-A13	66.3698	2.47614	0.38625	6.41073	1.44826e-10	4.72285e-09
HORVU.MOREX.r2.2HG0180770	magnesium transporter, putative (DUF803)	96.0308	2.47573	0.295845	8.36834	5.84351e-17	1.10299e-14
HORVU.MOREX.r2.5HG0414650	DUF1442 family protein	24.4673	2.4741	0.6913	3.57892	0.000345021	0.0014483
HORVU.MOREX.r2.2HG0159860	Xyloglucan endotransglucosylase/hydrolase	65.8492	2.47379	0.752215	3.28867	0.00100662	0.00362259
HORVU.MOREX.r2.2HG0169890	Ubiquitin carboxyl-terminal hydrolase family protein	14.8904	2.47262	0.928769	2.66225	0.00776204	0.0204451
HORVU.MOREX.r2.4HG0345910	rRNA N-glycosidase	352.539	2.47181	0.398101	6.20901	5.33205e-10	1.45464e-08
HORVU.MOREX.r2.7HG0603740	UDP-N-acetylglucosamine--N-acetylmuramyl-(pentapeptide) pyrophosphoryl-undecaprenol N-acetylglucosamine transferase	16.4739	2.47178	0.622143	3.97301	7.09696e-05	0.000375732
HORVU.MOREX.r2.4HG0291860	F-box/LRR-repeat protein, putative	80.7492	2.46919	0.33466	7.37818	1.60467e-13	1.35382e-11
HORVU.MOREX.r2.1HG0002410	Serine/threonine-protein kinase	39.9326	2.46732	0.540375	4.56595	4.97247e-06	3.86838e-05
HORVU.MOREX.r2.2HG0125570	Glutaredoxin family protein, putative	41.7204	2.46405	0.472313	5.21699	1.81856e-07	2.20734e-06
HORVU.MOREX.r2.2HG0171000	NEDD8 ultimate buster 1	313.196	2.46304	0.2663	9.2491	2.26382e-20	9.69654e-18
HORVU.MOREX.r2.1HG0053170	F-box family protein	79.3644	2.46304	0.40077	6.14576	7.95821e-10	2.06589e-08
HORVU.MOREX.r2.1HG0058220	cotton fiber protein	41.7888	2.46203	0.549625	4.47948	7.48247e-06	5.4948e-05
HORVU.MOREX.r2.3HG0254160	Myosin IC heavy chain	47.7426	2.46168	0.56562	4.35218	1.34792e-05	9.0719e-05
HORVU.MOREX.r2.3HG0194280	MYB transcription factor	36.9766	2.46119	0.483939	5.08574	3.66187e-07	4.05775e-06
HORVU.MOREX.r2.5HG0391260	TPX2 (Targeting protein for Xklp2) family protein	28.2821	2.46109	0.95712	2.57135	0.0101304	0.0255358
HORVU.MOREX.r2.3HG0186590	Basic 7S globulin 2	1089.99	2.46028	0.410298	5.99633	2.0183e-09	4.65658e-08
HORVU.MOREX.r2.7HG0557160	Glycosyltransferase	9.13561	2.46027	0.768695	3.20058	0.00137153	0.00472003
HORVU.MOREX.r2.5HG0424970	UDP-glycosyltransferase	90.3593	2.45975	0.458486	5.36495	8.09726e-08	1.10509e-06
HORVU.MOREX.r2.2HG0146840	Kinase family protein	7.15141	2.45841	0.957252	2.5682	0.0102229	0.025737
HORVU.MOREX.r2.3HG0256800	F-box family protein	143.372	2.45737	0.523864	4.69085	2.72072e-06	2.28674e-05
HORVU.MOREX.r2.UnG0628320	Germin-like protein	75.8175	2.45728	0.733486	3.35014	0.000807707	0.00300034
HORVU.MOREX.r2.4HG0315890	Thioredoxin, putative	35.1663	2.45412	0.514022	4.77434	1.80296e-06	1.61599e-05
HORVU.MOREX.r2.1HG0072210	Auxin response factor	61.758	2.45347	0.43425	5.6499	1.60537e-08	2.7526e-07
HORVU.MOREX.r2.3HG0254410	Two-component response regulator	22.8568	2.4533	0.388093	6.32141	2.59179e-10	7.81701e-09
HORVU.MOREX.r2.UnG0634230	Dirigent protein	167	2.45271	0.761674	3.22016	0.00128121	0.00445254
HORVU.MOREX.r2.5HG0403090	Calcium-binding protein	50.3348	2.45216	0.679113	3.61083	0.000305221	0.00130584
HORVU.MOREX.r2.5HG0366230	MYB transcription factor	197.332	2.4515	0.351225	6.97984	2.95514e-12	1.72756e-10
HORVU.MOREX.r2.3HG0275770	Plant cadmium resistance protein	16.8156	2.45088	0.777674	3.15155	0.00162404	0.0054509
HORVU.MOREX.r2.1HG0012950	Long-Chain Acyl-CoA Synthetase	55.6657	2.44999	0.497538	4.92422	8.4697e-07	8.41417e-06
HORVU.MOREX.r2.4HG0334270	Protein kinase	121.762	2.44905	0.369523	6.62759	3.4121e-11	1.39683e-09
HORVU.MOREX.r2.2HG0101040	Chymotrypsin inhibitor	3447.44	2.44814	0.696538	3.51473	0.000440204	0.00178689
HORVU.MOREX.r2.4HG0329590	RNA/RNP complex-1-interacting phosphatase, putative	19.6614	2.44738	0.887795	2.75669	0.00583895	0.0161295
HORVU.MOREX.r2.5HG0412080	NBS-LRR disease resistance protein	40.1342	2.44692	0.566588	4.31869	1.56959e-05	0.000103431
HORVU.MOREX.r2.1HG0042130	Receptor-like protein kinase	42.7725	2.44181	0.434753	5.61655	1.94805e-08	3.25498e-07
HORVU.MOREX.r2.2HG0152320	Short chain dehydrogenase/reductase	68.7454	2.44163	0.584008	4.18082	2.90464e-05	0.000174852
HORVU.MOREX.r2.1HG0074430	WRKY transcription factor	12.8348	2.44163	0.81352	3.00131	0.00268822	0.00838112
HORVU.MOREX.r2.7HG0617680	Altered inheritance of mitochondria protein 23, mitochondrial	117.009	2.44113	0.31829	7.66953	1.72626e-14	1.93391e-12
HORVU.MOREX.r2.5HG0429650	Expp1 protein	116.096	2.44014	0.3201	7.62305	2.47747e-14	2.64022e-12
HORVU.MOREX.r2.5HG0402250	1-aminocyclopropane-1-carboxylate oxidase	13.2733	2.43987	0.754264	3.23477	0.00121741	0.00426947
HORVU.MOREX.r2.6HG0521720	3-ketoacyl-CoA synthase	71.577	2.43937	0.49607	4.91739	8.77048e-07	8.67428e-06
HORVU.MOREX.r2.5HG0367910	Pathogenesis-related protein 1	999.13	2.43886	0.513827	4.74647	2.06998e-06	1.81729e-05
HORVU.MOREX.r2.1HG0035720	Katanin p80 WD40 repeat-containing subunit B1 homolog	54.4842	2.43685	0.461654	5.27852	1.30229e-07	1.66202e-06
HORVU.MOREX.r2.5HG0387310	Kynurenine formamidase	119.729	2.43511	0.342348	7.11298	1.13561e-12	7.50546e-11
HORVU.MOREX.r2.1HG0062130	Receptor-like protein kinase	188.003	2.43336	0.335648	7.24975	4.17536e-13	3.16319e-11
HORVU.MOREX.r2.5HG0443720	ROP-interactive CRIB motif protein	68.0011	2.43292	0.541921	4.48943	7.14135e-06	5.28437e-05
HORVU.MOREX.r2.2HG0154720	Cytochrome P450 family protein	26.1532	2.43269	0.556998	4.36751	1.25673e-05	8.55214e-05
HORVU.MOREX.r2.2HG0092460	Peroxidase	23.5962	2.43176	0.889391	2.73418	0.00625355	0.0170921
HORVU.MOREX.r2.2HG0127310	Glycine-rich protein	55.418	2.43006	0.351529	6.91282	4.75127e-12	2.59375e-10
HORVU.MOREX.r2.7HG0539220	Early nodulin 93	359.89	2.4296	0.630891	3.85106	0.000117609	0.000579154
HORVU.MOREX.r2.3HG0187250	Zinc finger family protein	26.0554	2.4294	0.508996	4.77294	1.8156e-06	1.62526e-05
HORVU.MOREX.r2.5HG0423110	Basic helix-loop-helix (BHLH) family transcription factor	14.9221	2.42882	0.665967	3.64706	0.00026526	0.00116028
HORVU.MOREX.r2.2HG0177360	Heat shock 70 kDa protein	4.24644	2.42765	1.00805	2.40827	0.0160282	0.0375073
HORVU.MOREX.r2.1HG0077590	Calmodulin, putative	169.898	2.42742	0.428778	5.66125	1.50274e-08	2.60675e-07
HORVU.MOREX.r2.7HG0554710	ATP-dependent RNA helicase	65.8256	2.42617	0.363388	6.67653	2.44658e-11	1.05198e-09
HORVU.MOREX.r2.4HG0282340	Carbohydrate kinase-like	361.24	2.42599	0.239884	10.1132	4.83001e-24	4.67734e-21
HORVU.MOREX.r2.5HG0436320	DCD (Development and cell death) domain protein	2831.99	2.42585	0.271611	8.93134	4.20863e-19	1.28409e-16
HORVU.MOREX.r2.7HG0550580	BZIP transcription factor family protein	72.3468	2.42571	0.339483	7.14532	8.97846e-13	6.15315e-11
HORVU.MOREX.r2.1HG0071060	Short-chain dehydrogenase/reductase	66.61	2.42436	0.534399	4.53661	5.71656e-06	4.35448e-05
HORVU.MOREX.r2.6HG0525820	Disease resistance protein RPM1	22.1636	2.42409	0.776019	3.12375	0.00178563	0.00592011
HORVU.MOREX.r2.4HG0287740	Protein NRT1/ PTR FAMILY 1.2	18.6472	2.42314	0.649086	3.73315	0.000189099	0.000870566
HORVU.MOREX.r2.UnG0629750	Dirigent protein	79.1618	2.42282	0.742164	3.26453	0.00109646	0.00389611
HORVU.MOREX.r2.3HG0273250	Dehydration-induced 19-like protein	51.6138	2.4223	0.380909	6.35927	2.02721e-10	6.35051e-09
HORVU.MOREX.r2.7HG0527370	Lectin receptor kinase	13.181	2.42154	0.679959	3.5613	0.000369022	0.00153421
HORVU.MOREX.r2.4HG0335810	Patatin	58.2975	2.41983	0.691369	3.50005	0.000465163	0.00187183
HORVU.MOREX.r2.5HG0368480	ATP-dependent 6-phosphofructokinase	32.1105	2.41869	0.543005	4.45427	8.41799e-06	6.07563e-05
HORVU.MOREX.r2.4HG0318350	Universal stress protein family protein, expressed	207.826	2.41369	0.90794	2.65843	0.00785065	0.0206443
HORVU.MOREX.r2.6HG0466370	Receptor kinase	6.26395	2.41337	0.813569	2.9664	0.00301308	0.00920582
HORVU.MOREX.r2.6HG0513090	1-aminocyclopropane-1-carboxylate oxidase	7.98629	2.41179	0.884635	2.72631	0.00640468	0.0174263
HORVU.MOREX.r2.2HG0096440	Glycosyltransferase	41.1195	2.41148	0.451105	5.34572	9.00588e-08	1.20401e-06
HORVU.MOREX.r2.2HG0157690	Lipid transfer protein	16.2428	2.40675	1.03835	2.31787	0.0204565	0.0460742
HORVU.MOREX.r2.1HG0035910	Alpha-galactosidase	85.919	2.40625	0.468353	5.13768	2.78156e-07	3.20174e-06
HORVU.MOREX.r2.2HG0176340	Serine/threonine-protein kinase	172.457	2.40583	0.413229	5.82201	5.81435e-09	1.15525e-07
HORVU.MOREX.r2.1HG0044470	Nitrate transporter 1.1	24.2562	2.40459	0.588406	4.08661	4.37721e-05	0.000248582
HORVU.MOREX.r2.2HG0133190	WRKY1b transcription factor	18.5547	2.40323	0.699625	3.43503	0.000592494	0.00229666
HORVU.MOREX.r2.6HG0476400	Glutamyl-tRNA(Gln) amidotransferase subunit A	146.74	2.40286	0.444946	5.40033	6.65177e-08	9.31206e-07
HORVU.MOREX.r2.2HG0112420	Protein kinase superfamily protein	6.81167	2.40272	0.974989	2.46436	0.0137259	0.0329615
HORVU.MOREX.r2.2HG0175160	BTB/POZ domain-containing protein	33.0747	2.40213	0.450755	5.32912	9.86901e-08	1.30375e-06
HORVU.MOREX.r2.1HG0015850	Sucrose-phosphatase	1009.46	2.4019	0.281154	8.54299	1.30789e-17	2.69728e-15
HORVU.MOREX.r2.6HG0466170	Receptor kinase	55.7214	2.40069	0.448765	5.34954	8.81765e-08	1.18239e-06
HORVU.MOREX.r2.1HG0001470	Disease resistance protein RPM1	20.4727	2.40057	0.486662	4.93273	8.10882e-07	8.10627e-06
HORVU.MOREX.r2.3HG0188220	NADPH-dependent thioredoxin reductase A	14.4428	2.40052	0.664563	3.61217	0.000303641	0.00130108
HORVU.MOREX.r2.4HG0336130	Cysteine proteinase inhibitor	183.976	2.40033	0.476886	5.03334	4.82002e-07	5.16385e-06
HORVU.MOREX.r2.3HG0248190	U-box domain-containing protein 4	109.218	2.40012	0.314832	7.62348	2.46935e-14	2.64022e-12
HORVU.MOREX.r2.7HG0588010	NAC domain-containing protein, putative	46.7062	2.40005	0.405082	5.92486	3.12559e-09	6.80511e-08
HORVU.MOREX.r2.5HG0446780	Cytokinin riboside 5'-monophosphate phosphoribohydrolase	38.9985	2.39999	0.556331	4.31397	1.60352e-05	0.000105355
HORVU.MOREX.r2.2HG0157810	Calcium-binding EF-hand family protein	10.2644	2.3987	0.638773	3.75516	0.00017323	0.000808201
HORVU.MOREX.r2.5HG0410370	receptor kinase 1	26.0805	2.39713	0.777598	3.08274	0.00205105	0.00665552
HORVU.MOREX.r2.4HG0327190	Kinase-like protein	37.9222	2.39657	0.611252	3.92075	8.82729e-05	0.000452914
HORVU.MOREX.r2.UnG0624740	Glutathione S-transferase	281.095	2.39544	0.36751	6.51803	7.12349e-11	2.6225e-09
HORVU.MOREX.r2.1HG0071960	Cytochrome P450 family protein, expressed	13.5001	2.39491	0.693908	3.45134	0.000557812	0.00218044
HORVU.MOREX.r2.6HG0474220	transmembrane protein, putative (DUF247)	15.6407	2.3934	0.60469	3.95807	7.55588e-05	0.000396168
HORVU.MOREX.r2.6HG0519270	Serine-rich protein	7.44319	2.39269	0.975452	2.4529	0.0141709	0.0338511
HORVU.MOREX.r2.2HG0082620	Stress responsive A/B barrel domain protein	14.4146	2.39123	0.727122	3.28863	0.00100677	0.00362259
HORVU.MOREX.r2.7HG0538250	Lectin receptor kinase	22.5798	2.39115	0.709577	3.36982	0.000752162	0.00281609
HORVU.MOREX.r2.1HG0032300	Receptor protein kinase, putative	19.4812	2.39109	0.90284	2.64841	0.00808713	0.0211712
HORVU.MOREX.r2.3HG0251780	Laccase	32.2647	2.39102	0.697958	3.42574	0.000613134	0.00236555
HORVU.MOREX.r2.4HG0292180	BEL1-like homeodomain protein 1	23.6328	2.39019	0.677802	3.52638	0.000421283	0.00172138
HORVU.MOREX.r2.1HG0040340	Arogenate dehydratase	98.9727	2.38926	0.418842	5.70443	1.16732e-08	2.09506e-07
HORVU.MOREX.r2.1HG0037790	F-box family protein	12.0439	2.38907	0.847432	2.81919	0.00481448	0.0136881
HORVU.MOREX.r2.6HG0505810	Serine/threonine-protein kinase	28.486	2.38887	0.556128	4.29554	1.7427e-05	0.000112868
HORVU.MOREX.r2.1HG0039540	Photosystem I assembly protein Ycf3	36.5304	2.38866	0.453992	5.26146	1.42918e-07	1.79235e-06
HORVU.MOREX.r2.3HG0196440	ATP-dependent 6-phosphofructokinase	262.259	2.38824	0.280415	8.51681	1.64003e-17	3.32076e-15
HORVU.MOREX.r2.6HG0493830	F-box/RNI-like superfamily protein	11.8989	2.38727	0.861197	2.77204	0.00557067	0.015525
HORVU.MOREX.r2.6HG0448960	F-box protein	20.2052	2.38709	0.649739	3.67393	0.000238849	0.00105911
HORVU.MOREX.r2.7HG0587710	Avr9/Cf-9 rapidly elicited protein	13.8402	2.38658	0.689178	3.46294	0.000534302	0.00210442
HORVU.MOREX.r2.6HG0471010	Biotin synthase	17.4417	2.38615	0.69966	3.41045	0.000648562	0.00248246
HORVU.MOREX.r2.2HG0167200	Callose synthase-like protein	6.14509	2.38466	1.0343	2.30559	0.0211338	0.0473603
HORVU.MOREX.r2.7HG0547330	Glutathione peroxidase	22.2613	2.38269	0.458149	5.20068	1.98559e-07	2.37642e-06
HORVU.MOREX.r2.7HG0555650	Nudix hydrolase-like protein	19.9179	2.37901	0.609654	3.90224	9.53081e-05	0.000483553
HORVU.MOREX.r2.7HG0551840	Glycosyltransferase	14.9269	2.37786	0.816884	2.91089	0.00360401	0.010723
HORVU.MOREX.r2.1HG0076310	Receptor-like protein kinase, putative,expressed	118.966	2.37766	0.373217	6.37074	1.88123e-10	5.95191e-09
HORVU.MOREX.r2.1HG0046990	Calcium binding family protein	50.1275	2.37387	0.468536	5.06658	4.05032e-07	4.4287e-06
HORVU.MOREX.r2.5HG0415500	Receptor-like kinase	166.392	2.37329	0.346297	6.85335	7.2142e-12	3.68536e-10
HORVU.MOREX.r2.3HG0181630	1-deoxy-D-xylulose 5-phosphate reductoisomerase	383.719	2.37292	0.40085	5.91972	3.22485e-09	7.0007e-08
HORVU.MOREX.r2.7HG0608730	Carbonic anhydrase	71.5351	2.37034	0.446073	5.31379	1.07368e-07	1.40455e-06
HORVU.MOREX.r2.1HG0074140	DUF1645 family protein	9.74057	2.37003	0.88991	2.66323	0.0077395	0.0203978
HORVU.MOREX.r2.5HG0402270	1-aminocyclopropane-1-carboxylate oxidase	54.9594	2.36991	0.443465	5.34407	9.08833e-08	1.21285e-06
HORVU.MOREX.r2.4HG0293490	Peroxidase	41.9224	2.36942	0.741532	3.19531	0.00139683	0.00479746
HORVU.MOREX.r2.2HG0138000	Protein IDA	7.87576	2.36793	0.930689	2.54428	0.0109504	0.0272877
HORVU.MOREX.r2.6HG0451700	Protein kinase family protein	37.0317	2.36646	0.422383	5.60264	2.11113e-08	3.5012e-07
HORVU.MOREX.r2.4HG0303080	Transcription factor	23.1148	2.36623	0.529423	4.46945	7.84223e-06	5.73065e-05
HORVU.MOREX.r2.7HG0570150	Alcohol dehydrogenase, putative	324.648	2.36616	0.253709	9.32631	1.09621e-20	5.42576e-18
HORVU.MOREX.r2.7HG0543330	TOM1-like protein 2	318.994	2.3659	0.383207	6.17396	6.6601e-10	1.75967e-08
HORVU.MOREX.r2.5HG0407370	DUF4228 domain protein	9.33212	2.36586	0.899508	2.63017	0.00853413	0.0221626
HORVU.MOREX.r2.2HG0168100	Kelch repeat-containing protein	62.2828	2.36535	0.46196	5.12026	3.05108e-07	3.46541e-06
HORVU.MOREX.r2.6HG0490010	High affinity nitrate transporter	38.5254	2.36445	0.492157	4.80427	1.5532e-06	1.42267e-05
HORVU.MOREX.r2.5HG0407040	Auxin efflux carrier family protein	5.11067	2.36363	0.824866	2.86547	0.00416394	0.0121186
HORVU.MOREX.r2.1HG0052720	with no lysine (K) kinase 2	90.5267	2.36284	0.419353	5.63448	1.75583e-08	2.96944e-07
HORVU.MOREX.r2.1HG0049350	Pentatricopeptide repeat-containing protein	19.9306	2.36238	0.451703	5.22994	1.69565e-07	2.0745e-06
HORVU.MOREX.r2.1HG0036100	Plant basic secretory family protein	588.027	2.36071	0.346641	6.81023	9.74396e-12	4.79089e-10
HORVU.MOREX.r2.3HG0212040	Disease resistance protein (CC-NBS-LRR class) family	67.42	2.36053	0.890737	2.65008	0.00804723	0.0210828
HORVU.MOREX.r2.3HG0268760	Protein lateral root primordium 1	138.537	2.35963	0.41793	5.646	1.6422e-08	2.80547e-07
HORVU.MOREX.r2.1HG0050600	AWPM-19-like membrane family protein	8.84189	2.35842	0.803479	2.93526	0.00333263	0.0100281
HORVU.MOREX.r2.1HG0036040	Plant basic secretory family protein	597.313	2.35802	0.423117	5.57297	2.50429e-08	4.04189e-07
HORVU.MOREX.r2.6HG0496040	E3 ubiquitin-protein ligase	6.89373	2.35297	0.795196	2.95898	0.00308661	0.00939054
HORVU.MOREX.r2.5HG0406790	Cobyric acid synthase	27.5531	2.35192	0.602184	3.90565	9.39706e-05	0.000478183
HORVU.MOREX.r2.6HG0491090	4-hydroxy-3-methylbut-2-en-1-yl diphosphate synthase (flavodoxin)	770.555	2.35071	0.393234	5.97789	2.2604e-09	5.13733e-08
HORVU.MOREX.r2.3HG0271660	Histidine decarboxylase	126.247	2.3472	0.868128	2.70374	0.00685635	0.0184434
HORVU.MOREX.r2.4HG0292580	Non-specific serine/threonine protein kinase	11.2809	2.34691	0.996656	2.35479	0.0185332	0.0423158
HORVU.MOREX.r2.7HG0538260	Lectin receptor kinase	41.138	2.34594	0.642867	3.64919	0.00026307	0.00115183
HORVU.MOREX.r2.3HG0263420	Retrovirus-related Pol polyprotein from transposon TNT 1-94	1193.76	2.34468	0.312896	7.49348	6.70696e-14	6.49496e-12
HORVU.MOREX.r2.2HG0173730	Exocyst complex component, putative	29.3084	2.34408	0.547586	4.28075	1.86264e-05	0.000119386
HORVU.MOREX.r2.7HG0603840	Glycosyltransferase	98.4243	2.34299	0.459229	5.102	3.36081e-07	3.76346e-06
HORVU.MOREX.r2.1HG0047170	'putative beta-1,3-glucanase	117.457	2.34293	0.965113	2.42763	0.0151979	0.0358546
HORVU.MOREX.r2.5HG0390470	Cytochrome P450 family protein	67.4483	2.34045	0.361085	6.48173	9.06784e-11	3.20584e-09
HORVU.MOREX.r2.6HG0525450	Ankyrin repeat-containing protein	12.7491	2.33818	0.983542	2.37731	0.0174396	0.0402271
HORVU.MOREX.r2.4HG0289380	Chaperone protein dnaJ	8.91493	2.33626	0.641628	3.64114	0.000271434	0.0011838
HORVU.MOREX.r2.1HG0074260	NBS-LRR-like resistance protein	33.2026	2.33621	0.485945	4.80756	1.52786e-06	1.40272e-05
HORVU.MOREX.r2.2HG0180170	1-deoxy-D-xylulose 5-phosphate synthase	154.41	2.3345	0.567307	4.11506	3.8708e-05	0.00022405
HORVU.MOREX.r2.3HG0271330	Peroxidase	317.621	2.33377	0.4953	4.71183	2.45505e-06	2.09621e-05
HORVU.MOREX.r2.2HG0176250	Cytochrome P450 family protein, expressed	10.5078	2.33093	1.00234	2.32549	0.0200456	0.0452861
HORVU.MOREX.r2.2HG0144090	Heavy metal transport/detoxification protein	10.3615	2.33009	0.78608	2.96418	0.00303487	0.00925968
HORVU.MOREX.r2.4HG0337960	Transmembrane protein, putative	23.5437	2.32819	0.543534	4.28343	1.84033e-05	0.000118126
HORVU.MOREX.r2.7HG0568930	transmembrane protein, putative (DUF247)	24.6403	2.32819	0.521766	4.46213	8.11483e-06	5.88927e-05
HORVU.MOREX.r2.7HG0544360	Auxin-responsive protein	652.143	2.32784	0.403373	5.77094	7.88326e-09	1.49688e-07
HORVU.MOREX.r2.4HG0339470	Disease resistance protein (NBS-LRR class) family	12.7848	2.32779	0.860725	2.70446	0.00684163	0.0184149
HORVU.MOREX.r2.6HG0461250	F-box family protein	22.7099	2.3272	0.603185	3.85819	0.000114231	0.000565268
HORVU.MOREX.r2.2HG0157880	cysteine-rich/transmembrane domain A-like protein	166.127	2.32709	0.477604	4.87242	1.10241e-06	1.05266e-05
HORVU.MOREX.r2.4HG0343510	Membrane-associated kinase regulator-like protein, putative	9.58527	2.32706	0.69361	3.355	0.000793662	0.00295408
HORVU.MOREX.r2.2HG0144160	Heavy metal transport/detoxification superfamily protein, putative	30.2884	2.32683	0.685384	3.39493	0.000686465	0.00260246
HORVU.MOREX.r2.2HG0126360	N-acetyl-D-glucosamine kinase	272.319	2.32528	0.274416	8.47356	2.38012e-17	4.69136e-15
HORVU.MOREX.r2.3HG0256460	mesoderm induction early response protein	59.6723	2.32526	0.337185	6.8961	5.34512e-12	2.84813e-10
HORVU.MOREX.r2.6HG0464540	Sn1-specific diacylglycerol lipase alpha	30.6257	2.32526	0.535928	4.33875	1.43296e-05	9.54764e-05
HORVU.MOREX.r2.5HG0354130	Tropinone reductase-like protein	56.0559	2.32467	0.406037	5.72526	1.03273e-08	1.8885e-07
HORVU.MOREX.r2.2HG0093180	Protein AIG1	395.549	2.32443	0.250213	9.2898	1.54576e-20	7.32526e-18
HORVU.MOREX.r2.5HG0426480	BTB/POZ domain-containing protein	78.3927	2.32318	0.288028	8.06579	7.27612e-16	1.10246e-13
HORVU.MOREX.r2.2HG0097950	transmembrane protein, putative (DUF679)	10.5808	2.32301	1.01312	2.29292	0.0218525	0.0486915
HORVU.MOREX.r2.1HG0002210	12-oxophytodienoate reductase-like protein	413.149	2.32275	0.667363	3.48049	0.000500501	0.00198923
HORVU.MOREX.r2.6HG0494570	Gibberellin 2-beta-dioxygenase	12.2976	2.32186	0.573961	4.04533	5.22498e-05	0.000289133
HORVU.MOREX.r2.3HG0264260	Disease resistance protein (TIR-NBS-LRR class), putative	37.872	2.32165	0.60021	3.86806	0.000109703	0.000545891
HORVU.MOREX.r2.3HG0251920	Protein Ycf2	24.6669	2.31616	0.517243	4.4779	7.53825e-06	5.52847e-05
HORVU.MOREX.r2.7HG0528660	Hemagglutinin	15.772	2.31602	0.858337	2.69826	0.00697028	0.0186912
HORVU.MOREX.r2.1HG0047430	Diacylglycerol kinase	20.0208	2.31545	0.571397	4.05226	5.07243e-05	0.000282163
HORVU.MOREX.r2.3HG0265360	Eukaryotic peptide chain release factor subunit 1-1	19.6861	2.31497	0.628823	3.68144	0.000231923	0.00103248
HORVU.MOREX.r2.2HG0146920	Basic helix-loop-helix (BHLH) DNA-binding superfamily	47.8139	2.31461	0.653151	3.54375	0.000394478	0.00162283
HORVU.MOREX.r2.2HG0163090	senescence-associated family protein (DUF581)	25.1002	2.31388	0.531818	4.3509	1.35583e-05	9.11785e-05
HORVU.MOREX.r2.5HG0350190	VQ motif family protein	7.7446	2.31306	0.929256	2.48916	0.0128046	0.0311289
HORVU.MOREX.r2.5HG0394490	Chaperone protein DNAj, putative	34.285	2.31161	0.670306	3.44858	0.000563534	0.00219933
HORVU.MOREX.r2.1HG0071860	Transmembrane protein, putative	49.7274	2.31078	0.541663	4.26609	1.98933e-05	0.000126487
HORVU.MOREX.r2.6HG0506430	Transducin/WD40 repeat protein	257.208	2.31046	0.264869	8.72303	2.70844e-18	6.55706e-16
HORVU.MOREX.r2.7HG0598120	Alpha-amylase	18.0522	2.30978	0.692348	3.33615	0.000849474	0.00313251
HORVU.MOREX.r2.3HG0234550	Protein kinase-like	5.31666	2.30915	0.973475	2.37207	0.0176889	0.0407093
HORVU.MOREX.r2.7HG0620510	Heavy metal transport/detoxification superfamily protein, putative	144.365	2.30901	0.504081	4.58063	4.63569e-06	3.64359e-05
HORVU.MOREX.r2.4HG0285400	4-coumarate-CoA ligase	60.7946	2.30859	0.458426	5.0359	4.75597e-07	5.10915e-06
HORVU.MOREX.r2.3HG0263950	Basic 7S globulin	303.266	2.30775	0.551243	4.18645	2.83356e-05	0.000171174
HORVU.MOREX.r2.2HG0160190	Trihelix transcription factor GT-like protein	32.2718	2.30745	0.382005	6.04037	1.53766e-09	3.70652e-08
HORVU.MOREX.r2.1HG0053950	Cyclic nucleotide-gated channel	12.4143	2.30731	0.893045	2.58365	0.00977618	0.0248142
HORVU.MOREX.r2.2HG0083750	NBS-LRR disease resistance protein, putative, expressed	33.6447	2.3058	0.468539	4.92126	8.59902e-07	8.52742e-06
HORVU.MOREX.r2.3HG0204230	Blue copper protein	5.89523	2.3055	0.861105	2.67737	0.00742022	0.0196985
HORVU.MOREX.r2.6HG0471080	Zinc finger protein, putative	13.6778	2.30417	0.766575	3.0058	0.0026488	0.00828607
HORVU.MOREX.r2.7HG0600250	MORC family CW-type zinc finger protein 3	8.0539	2.30326	0.964275	2.38859	0.016913	0.0391606
HORVU.MOREX.r2.5HG0355770	Peroxidase	112.568	2.30238	0.554158	4.15474	3.25657e-05	0.000192601
HORVU.MOREX.r2.5HG0436340	Alpha-ketoglutarate-dependent dioxygenase AlkB-like protein	89.5518	2.30183	0.335213	6.86678	6.56659e-12	3.41724e-10
HORVU.MOREX.r2.3HG0261990	Laccase	38.8321	2.30142	0.55287	4.16268	3.14531e-05	0.000186708
HORVU.MOREX.r2.2HG0173660	receptor kinase 1	48.8022	2.2998	0.435025	5.28659	1.24619e-07	1.59887e-06
HORVU.MOREX.r2.1HG0043620	Replication A 70 kDa DNA-binding subunit	10.5543	2.29847	0.862016	2.66639	0.00766716	0.0202455
HORVU.MOREX.r2.3HG0261120	CBS domain-containing protein-like	5.77304	2.29774	0.889935	2.58191	0.00982539	0.0249088
HORVU.MOREX.r2.2HG0147210	Nitrate transporter 1.2	32.6538	2.29708	0.561979	4.08749	4.36063e-05	0.000248019
HORVU.MOREX.r2.5HG0427370	NAC domain-containing protein, putative	7.66051	2.2968	0.824641	2.78521	0.00534935	0.0149965
HORVU.MOREX.r2.3HG0233650	AP2/B3 transcription factor family protein	58.7312	2.29678	0.360023	6.37953	1.7763e-10	5.68442e-09
HORVU.MOREX.r2.5HG0376860	O-fucosyltransferase family protein	91.7434	2.29585	0.39509	5.81095	6.21211e-09	1.22445e-07
HORVU.MOREX.r2.2HG0154140	2-oxoglutarate (2OG) and Fe(II)-dependent oxygenase superfamily protein	420.69	2.29517	0.425338	5.39612	6.80981e-08	9.5094e-07
HORVU.MOREX.r2.1HG0052870	Receptor-like kinase	272.896	2.29318	0.229186	10.0057	1.43819e-23	1.28131e-20
HORVU.MOREX.r2.6HG0498140	Aquaporin	428.6	2.29231	0.5556	4.12582	3.69419e-05	0.000215057
HORVU.MOREX.r2.6HG0455050	LURP-one-like protein	159.097	2.29162	0.374793	6.11436	9.69429e-10	2.45924e-08
HORVU.MOREX.r2.7HG0596070	DUF1685 family protein	42.1725	2.29026	0.472622	4.84587	1.2606e-06	1.17923e-05
HORVU.MOREX.r2.3HG0238970	Receptor-like protein kinase	122.603	2.28943	0.338601	6.76143	1.36632e-11	6.36655e-10
HORVU.MOREX.r2.2HG0141900	transcription repressor	10.8287	2.28726	0.759765	3.01049	0.00260829	0.00818165
HORVU.MOREX.r2.5HG0438820	UDP-glycosyltransferase	1644.17	2.28582	0.25015	9.13781	6.37322e-20	2.36585e-17
HORVU.MOREX.r2.1HG0077550	Sigma factor sigB regulation protein rsbQ	192.846	2.28542	0.500611	4.56526	4.98864e-06	3.87826e-05
HORVU.MOREX.r2.2HG0114080	Receptor-like protein kinase, putative,expressed	39.664	2.28468	0.440789	5.18316	2.18152e-07	2.58315e-06
[truncated: 2,118 more rows]
