# Supplementary material for: Aluminum or Low pH – Which Is the Bigger Enemy of Barley? Transcriptome Analysis of Barley Root Meristem Under Al and Low pH Stress
Source: Front Genet. 2021 May 19;12:675260. doi: 10.3389/fgene.2021.675260 (PMC8244595; doi:10.3389/fgene.2021.675260)
Supplement: Supplementary file 1 [file Data_Sheet_1.zip › Table 12.XLSX]

## Sheet: Al_vs_pH4_down_long
The list of genes downregulated by Al in the long-term experiment
Gene ID	annotation	baseMean	log2FoldChange	lfcSE	stat	pvalue	padj
HORVU.MOREX.r2.2HG0099410	Peroxidase	157.093	-9.435	1.27831	-7.38086	1.57272e-13	1.33191e-11
HORVU.MOREX.r2.3HG0224960	Integral membrane protein TmpA	45.2393	-7.18005	1.30954	-5.48288	4.18447e-08	6.29734e-07
HORVU.MOREX.r2.2HG0082940	Argininosuccinate lyase	16.4677	-7.07944	1.2926	-5.4769	4.32836e-08	6.45717e-07
HORVU.MOREX.r2.2HG0099140	Peroxidase	151.895	-6.769	0.759443	-8.91311	4.96216e-19	1.49354e-16
HORVU.MOREX.r2.2HG0098480	Peroxidase	12.9766	-6.66356	1.6232	-4.1052	4.03959e-05	0.000231938
HORVU.MOREX.r2.2HG0098460	Peroxidase	13.7677	-6.65822	1.52434	-4.36793	1.25432e-05	8.5462e-05
HORVU.MOREX.r2.2HG0151660	Sulfotransferase	20.7816	-6.62806	1.26979	-5.21983	1.79092e-07	2.17966e-06
HORVU.MOREX.r2.2HG0155090	Cytochrome P450	15.4796	-6.42139	1.34805	-4.76346	1.90304e-06	1.69342e-05
HORVU.MOREX.r2.7HG0572650	Retrotransposon protein, putative, unclassified	4.13834	-6.41484	1.66387	-3.85538	0.000115551	0.000570532
HORVU.MOREX.r2.7HG0528730	chaperonin 60 beta	16.9652	-6.39125	1.2294	-5.19869	2.00701e-07	2.39818e-06
HORVU.MOREX.r2.2HG0170060	Cysteine protease	18.4027	-6.35534	1.32839	-4.78424	1.71633e-06	1.54772e-05
HORVU.MOREX.r2.3HG0189280	Peptide transporter	15.7064	-6.34837	1.26456	-5.0202	5.16164e-07	5.47051e-06
HORVU.MOREX.r2.6HG0507310	Trichome birefringence-like protein	37.3852	-6.27436	1.33401	-4.7034	2.55864e-06	2.17016e-05
HORVU.MOREX.r2.4HG0285000	B3 domain-containing protein	2.73337	-6.2706	1.72897	-3.62679	0.000286965	0.00123918
HORVU.MOREX.r2.2HG0098380	Cold shock protein	97.366	-6.26081	1.29184	-4.84641	1.25713e-06	1.17647e-05
HORVU.MOREX.r2.1HG0056480	ATP-dependent Clp protease ATP-binding subunit	9.33748	-6.24979	1.29555	-4.82405	1.40672e-06	1.30115e-05
HORVU.MOREX.r2.5HG0442650	Expansin	18.9386	-6.21916	1.42473	-4.36514	1.27041e-05	8.62677e-05
HORVU.MOREX.r2.2HG0176590	histone deacetylase 2	2.5226	-6.18402	2.40487	-2.57146	0.010127	0.0255301
HORVU.MOREX.r2.5HG0426500	Calcium-binding protein	19.8343	-6.17953	1.32213	-4.67391	2.95518e-06	2.45967e-05
HORVU.MOREX.r2.3HG0262410	Dirigent protein	4.58712	-6.1297	1.90029	-3.22567	0.00125679	0.00438343
HORVU.MOREX.r2.2HG0085710	Dirigent protein	242.968	-6.08864	0.686365	-8.87084	7.25959e-19	2.04675e-16
HORVU.MOREX.r2.2HG0080970	transmembrane protein, putative (DUF594)	30.2173	-6.07091	1.17669	-5.15929	2.47884e-07	2.89518e-06
HORVU.MOREX.r2.3HG0182230	Serine/threonine-protein kinase	34.2725	-5.99023	1.28721	-4.65365	3.26111e-06	2.67321e-05
HORVU.MOREX.r2.5HG0408440	Auxin-induced in root cultures protein 12	33.3711	-5.94386	1.3121	-4.53005	5.8971e-06	4.47578e-05
HORVU.MOREX.r2.2HG0092550	Peroxidase	23.6089	-5.94218	1.32136	-4.49702	6.89118e-06	5.1265e-05
HORVU.MOREX.r2.6HG0525180	Rop guanine nucleotide exchange factor, putative	30.1612	-5.79966	1.4804	-3.91762	8.94272e-05	0.000457783
HORVU.MOREX.r2.2HG0164100	SH3 domain-binding protein 1, putative	2.87092	-5.78801	1.51528	-3.81976	0.000133579	0.000645241
HORVU.MOREX.r2.3HG0192710	Cytochrome P450 family protein	12.0775	-5.76795	1.29201	-4.46431	8.03274e-06	5.84709e-05
HORVU.MOREX.r2.2HG0092530	Peroxidase	49.7583	-5.72716	1.3663	-4.19174	2.76822e-05	0.000167591
HORVU.MOREX.r2.1HG0042660	Heavy metal transport/detoxification protein	56.6065	-5.6485	0.937551	-6.02474	1.69383e-09	4.01776e-08
HORVU.MOREX.r2.2HG0098410	Cold shock protein	137.467	-5.48879	0.892877	-6.14731	7.88093e-10	2.04821e-08
HORVU.MOREX.r2.2HG0099160	Peroxidase	10.7036	-5.47769	1.35128	-4.05372	5.04103e-05	0.000280697
HORVU.MOREX.r2.2HG0153460	Cationic amino acid transporter, putative	6.31245	-5.46769	1.72786	-3.16443	0.00155385	0.00525491
HORVU.MOREX.r2.3HG0186440	Pectin lyase-like superfamily protein	490.663	-5.44503	0.78938	-6.89786	5.27908e-12	2.81969e-10
HORVU.MOREX.r2.3HG0200570	Pectin lyase-like superfamily protein	4.72755	-5.44126	1.46024	-3.72627	0.000194334	0.000891536
HORVU.MOREX.r2.1HG0009290	Receptor-like protein kinase	39.0292	-5.44063	1.12542	-4.83431	1.33606e-06	1.24199e-05
HORVU.MOREX.r2.2HG0086820	2-oxoglutarate-dependent dioxygenase-related family protein	36.6277	-5.4162	1.26963	-4.26598	1.99026e-05	0.00012651
HORVU.MOREX.r2.3HG0275510	Jasmonate-induced protein	3.5408	-5.3681	2.05816	-2.6082	0.00910186	0.0233797
HORVU.MOREX.r2.3HG0204560	Phosphoenolpyruvate carboxylase	16.017	-5.29342	1.31689	-4.01964	5.82865e-05	0.000317102
HORVU.MOREX.r2.4HG0316400	Peroxidase	6.45031	-5.2798	1.36696	-3.86244	0.000112259	0.000556248
HORVU.MOREX.r2.4HG0333760	Expansin	231.426	-5.25902	0.590958	-8.89913	5.62853e-19	1.67152e-16
HORVU.MOREX.r2.2HG0104280	Gibberellin receptor GID1A	1.68181	-5.24978	1.78995	-2.93292	0.0033579	0.0100932
HORVU.MOREX.r2.3HG0244090	Expansin	61.7854	-5.2406	0.83093	-6.30691	2.84655e-10	8.44224e-09
HORVU.MOREX.r2.7HG0607270	splicing factor PWI domain-containing protein	4.09112	-5.23178	1.70025	-3.07707	0.00209047	0.00676267
HORVU.MOREX.r2.7HG0617620	Sterile alpha motif (SAM) domain-containing protein	18.7572	-5.18978	1.27781	-4.06146	4.87657e-05	0.000272836
HORVU.MOREX.r2.5HG0427010	Leucine carboxyl methyltransferase	1.7375	-5.18549	2.11836	-2.44787	0.0143702	0.0342318
HORVU.MOREX.r2.1HG0056500	Protein BREAST CANCER SUSCEPTIBILITY 1-like protein	2.44559	-5.17926	1.74659	-2.96535	0.00302336	0.00923087
HORVU.MOREX.r2.2HG0173610	Glycosyltransferase	18.6023	-5.17152	0.992412	-5.21107	1.87758e-07	2.2655e-06
HORVU.MOREX.r2.1HG0054260	Pesticidal crystal protein Cry2Aa	1.56846	-5.15	1.85911	-2.77014	0.00560318	0.0155882
HORVU.MOREX.r2.6HG0500250	Cytochrome P450 family protein	25.0353	-5.12577	1.30088	-3.94024	8.13988e-05	0.000422511
HORVU.MOREX.r2.3HG0229990	EGF-like repeat and discoidin I-like domain-containing protein 3	5.14051	-5.11967	1.33518	-3.83445	0.000125845	0.000614008
HORVU.MOREX.r2.4HG0317190	Transcription factor, putative	6.58626	-5.09509	1.44077	-3.53638	0.000405654	0.00166362
HORVU.MOREX.r2.4HG0348300	Protein WEAK CHLOROPLAST MOVEMENT UNDER BLUE LIGHT 1	4.25728	-5.0803	1.41932	-3.57939	0.000344404	0.00144598
HORVU.MOREX.r2.3HG0239670	GDSL esterase/lipase	20.1598	-5.07283	1.16734	-4.34561	1.38888e-05	9.29247e-05
HORVU.MOREX.r2.5HG0417320	SAUR-like auxin-responsive protein family	2.86321	-5.06922	1.60973	-3.14912	0.00163763	0.00548991
HORVU.MOREX.r2.2HG0135690	Ethylene-responsive transcription factor, putative	4.93148	-5.05038	1.49724	-3.37312	0.000743214	0.00278882
HORVU.MOREX.r2.5HG0410020	Double stranded RNA binding protein 3	7.58314	-5.03752	1.35812	-3.7092	0.000207913	0.000942572
HORVU.MOREX.r2.3HG0269880	Protein DETOXIFICATION	3.886	-4.97899	1.50657	-3.30485	0.000950263	0.00344822
HORVU.MOREX.r2.1HG0041160	Histone H2B	1.38659	-4.97028	2.1199	-2.34458	0.0190487	0.0433638
HORVU.MOREX.r2.2HG0112900	Basic helix-loop-helix (BHLH) Transcription Factor	2.3716	-4.93102	1.74752	-2.82173	0.00477655	0.0136029
HORVU.MOREX.r2.7HG0603820	ENTH/ANTH/VHS superfamily protein	11.6203	-4.89946	1.42401	-3.4406	0.000580423	0.00225655
HORVU.MOREX.r2.7HG0607240	CheY-like two-component responsive regulator family protein	34.4568	-4.8982	0.836737	-5.85393	4.80085e-09	9.84616e-08
HORVU.MOREX.r2.1HG0073840	3-oxoacyl-[acyl-carrier-protein] synthase 3 protein 2	1.2663	-4.8951	2.10964	-2.32035	0.0203217	0.045817
HORVU.MOREX.r2.4HG0346400	Bifunctional inhibitor/lipid-transfer protein/seed storage 2S albumin superfamily protein	89.4538	-4.89405	0.774972	-6.31513	2.69943e-10	8.08123e-09
HORVU.MOREX.r2.7HG0552870	Aquaporin-1	9.92583	-4.86598	1.42715	-3.40959	0.000650604	0.00248856
HORVU.MOREX.r2.2HG0086120	Expansin	225.146	-4.84953	0.795945	-6.09279	1.1096e-09	2.78e-08
HORVU.MOREX.r2.6HG0450240	Glycosyltransferase	70.019	-4.81497	1.03453	-4.65426	3.25144e-06	2.67131e-05
HORVU.MOREX.r2.2HG0085690	Dirigent protein	182.501	-4.80753	0.550531	-8.73252	2.49055e-18	6.16355e-16
HORVU.MOREX.r2.1HG0008010	Kinase interacting (KIP1-like) family protein	51.0272	-4.79969	0.738787	-6.49671	8.2094e-11	2.95466e-09
HORVU.MOREX.r2.2HG0158720	Sulfotransferase	198.508	-4.70811	0.507017	-9.2859	1.60351e-20	7.4406e-18
HORVU.MOREX.r2.5HG0416040	F-box family protein	7.96793	-4.67398	1.43246	-3.26291	0.00110274	0.00391603
HORVU.MOREX.r2.1HG0001350	Transmembrane protein, putative (DUF247)	37.7716	-4.65003	1.14083	-4.076	4.58176e-05	0.000259075
HORVU.MOREX.r2.5HG0442640	Expansin	7.85311	-4.64486	1.58018	-2.93945	0.00328794	0.009911
HORVU.MOREX.r2.2HG0149540	GH3.3	17.9019	-4.63921	1.14922	-4.03682	5.41808e-05	0.000298285
HORVU.MOREX.r2.2HG0144660	Beta-glucosidase	93.6076	-4.61796	0.558536	-8.26797	1.36254e-16	2.40444e-14
HORVU.MOREX.r2.6HG0495960	CBS domain-containing protein CBSX5	14.5279	-4.61616	1.41309	-3.26672	0.001088	0.00387046
HORVU.MOREX.r2.7HG0607280	Translation initiation factor IF-2	22.281	-4.58778	0.977605	-4.69288	2.69389e-06	2.26847e-05
HORVU.MOREX.r2.7HG0550970	Late embryogenesis abundant (LEA) hydroxyproline-rich glycoprotein family	2.88529	-4.58281	1.58814	-2.88565	0.0039061	0.0114776
HORVU.MOREX.r2.5HG0353360	Disease resistance protein RPH8A	44.3099	-4.56948	1.18501	-3.85606	0.000115229	0.000569196
HORVU.MOREX.r2.7HG0559470	hydroxysteroid dehydrogenase 3	2.88168	-4.56769	1.45445	-3.14049	0.00168668	0.00563482
HORVU.MOREX.r2.5HG0443930	Expansin	306.656	-4.54907	0.471988	-9.63809	5.52036e-22	3.84234e-19
HORVU.MOREX.r2.3HG0227750	Carbonic anhydrase	17.1678	-4.54411	1.33071	-3.4148	0.000638294	0.00244905
HORVU.MOREX.r2.4HG0348170	Lipid transfer protein	31.0936	-4.51089	1.28993	-3.49699	0.000470535	0.00188833
HORVU.MOREX.r2.2HG0114600	Aspartic proteinase nepenthesin-1	10.6459	-4.50642	1.46268	-3.08094	0.0020635	0.00668805
HORVU.MOREX.r2.2HG0134120	B3 domain-containing protein	1.90104	-4.48179	1.69613	-2.64236	0.00823309	0.0214902
HORVU.MOREX.r2.7HG0546900	Basic helix-loop-helix transcription factor	60.1425	-4.46946	0.806727	-5.54024	3.02062e-08	4.72792e-07
HORVU.MOREX.r2.1HG0001560	Phosphoinositide phosphatase family protein	26.1113	-4.46637	1.0074	-4.43355	9.26957e-06	6.5962e-05
HORVU.MOREX.r2.7HG0543420	MADS box transcription factor	2.06076	-4.45981	1.92486	-2.31695	0.0205065	0.0461682
HORVU.MOREX.r2.2HG0156550	14 kDa proline-rich protein DC2.15	439.493	-4.43917	0.467631	-9.4929	2.24701e-21	1.28327e-18
HORVU.MOREX.r2.6HG0507290	Protein trichome birefringence	12.1822	-4.4366	1.35212	-3.28121	0.00103362	0.0037029
HORVU.MOREX.r2.2HG0173170	Sulfotransferase	12.9538	-4.43365	1.5184	-2.91995	0.00350089	0.0104595
HORVU.MOREX.r2.3HG0183100	Teneurin-2	250.272	-4.42957	0.795701	-5.56688	2.59347e-08	4.15871e-07
HORVU.MOREX.r2.4HG0346300	14 kDa proline-rich protein DC2.15	40.9908	-4.42574	0.878985	-5.03506	4.77699e-07	5.12513e-06
HORVU.MOREX.r2.6HG0459610	Glycosyltransferase	45.637	-4.42511	0.576305	-7.67842	1.61064e-14	1.82349e-12
HORVU.MOREX.r2.2HG0082460	HXXXD-type acyl-transferase family protein	4.47968	-4.42368	1.46563	-3.01829	0.00254209	0.00800168
HORVU.MOREX.r2.2HG0085700	Dirigent protein	627.563	-4.397	0.355173	-12.3799	3.35875e-35	1.87023e-31
HORVU.MOREX.r2.2HG0175130	Acetyl-coenzyme A synthetase	69.3763	-4.37625	0.606875	-7.21113	5.549e-13	4.03898e-11
HORVU.MOREX.r2.4HG0347140	Sugar transporter, putative	2.60711	-4.36957	1.8559	-2.35442	0.0185515	0.0423532
HORVU.MOREX.r2.3HG0247990	Expansin	120.011	-4.35488	0.703526	-6.19007	6.01358e-10	1.61764e-08
HORVU.MOREX.r2.7HG0600000	Peroxidase	233.566	-4.3471	0.674521	-6.44473	1.15808e-10	3.96219e-09
HORVU.MOREX.r2.5HG0444300	Glycine rich protein 3	574.451	-4.34661	0.740528	-5.8696	4.36835e-09	9.08461e-08
HORVU.MOREX.r2.2HG0098130	Gibberellin receptor GID1A	1.59335	-4.34345	1.82499	-2.37999	0.0173132	0.0399727
HORVU.MOREX.r2.3HG0252950	ARF GAP-like zinc finger-containing protein ZIGA4	1409.16	-4.34241	0.45728	-9.49617	2.1775e-21	1.2763e-18
HORVU.MOREX.r2.4HG0315840	Transcription repressor OFP17	8.27495	-4.34224	1.50765	-2.88015	0.00397489	0.0116444
HORVU.MOREX.r2.7HG0533590	Transcription elongation factor SPT5	169.727	-4.34131	0.614364	-7.06636	1.59056e-12	1.00153e-10
HORVU.MOREX.r2.5HG0417650	Flavin-containing monooxygenase	57.3089	-4.3409	0.599155	-7.24503	4.32344e-13	3.2257e-11
HORVU.MOREX.r2.3HG0194890	Eukaryotic aspartyl protease family protein	5.70658	-4.33033	1.42318	-3.04272	0.00234452	0.0074781
HORVU.MOREX.r2.3HG0183710	Cellulose synthase-like protein	7.76897	-4.32258	1.48698	-2.90696	0.00364958	0.0108368
HORVU.MOREX.r2.3HG0244080	Expansin	29.4409	-4.31324	0.954535	-4.51868	6.2227e-06	4.69188e-05
HORVU.MOREX.r2.4HG0339160	Glycosyltransferase	2.10651	-4.2876	1.86901	-2.29405	0.0217876	0.0485908
HORVU.MOREX.r2.3HG0237130	Protein kinase, putative	19.6922	-4.27436	1.41086	-3.02961	0.00244872	0.00775161
HORVU.MOREX.r2.7HG0604840	T-box transcription factor, putative (DUF863)	108.619	-4.2652	0.479718	-8.89105	6.05326e-19	1.774e-16
HORVU.MOREX.r2.2HG0082670	Subtilisin-like protease	16.3103	-4.25714	1.57024	-2.71114	0.00670524	0.0181069
HORVU.MOREX.r2.5HG0383480	Protein DETOXIFICATION	2.08273	-4.25299	1.61517	-2.63315	0.00845981	0.0220097
HORVU.MOREX.r2.1HG0041830	WEB family protein, chloroplastic	45.3869	-4.2251	1.02495	-4.12227	3.75162e-05	0.000217887
HORVU.MOREX.r2.1HG0047750	Heavy metal transport/detoxification superfamily protein, putative	2.40466	-4.21062	1.56653	-2.68787	0.00719099	0.0191883
HORVU.MOREX.r2.6HG0451960	Sec14p-like phosphatidylinositol transfer family protein	66.4174	-4.19037	0.621814	-6.73895	1.59535e-11	7.23693e-10
HORVU.MOREX.r2.7HG0549800	Growth-regulating factor	6.31664	-4.16696	1.21416	-3.43196	0.000599234	0.00231996
HORVU.MOREX.r2.2HG0086830	Cytochrome P450-like protein	213.945	-4.16539	0.489597	-8.5078	1.77263e-17	3.55693e-15
HORVU.MOREX.r2.2HG0080960	Embryogenesis transmembrane protein-like	35.7975	-4.15444	0.914398	-4.54336	5.5364e-06	4.24483e-05
HORVU.MOREX.r2.7HG0556770	Integral membrane protein DUF6 containing protein	3.19318	-4.13106	1.58526	-2.60592	0.00916278	0.0235019
HORVU.MOREX.r2.4HG0291550	Exocyst complex component, putative	15.8892	-4.12943	1.22064	-3.38299	0.000717007	0.00270493
HORVU.MOREX.r2.4HG0324110	hydroxysteroid dehydrogenase 3	3.44625	-4.11604	1.55184	-2.65236	0.00799319	0.0209524
HORVU.MOREX.r2.7HG0603220	Ankyrin repeat family protein, putative	1.69955	-4.11425	1.6859	-2.44039	0.0146713	0.0348355
HORVU.MOREX.r2.4HG0327510	Peptide transporter	6.87553	-4.10451	1.63754	-2.50651	0.012193	0.0298796
HORVU.MOREX.r2.4HG0326290	RNA-binding family protein, putative	5.95501	-4.09974	1.475	-2.77949	0.00544447	0.0152304
HORVU.MOREX.r2.3HG0244110	Expansin	4.14987	-4.08885	1.43004	-2.85925	0.00424638	0.0123247
HORVU.MOREX.r2.3HG0183130	target of early activation tagged (EAT) 2	408.464	-4.07971	0.559388	-7.29316	3.02777e-13	2.39992e-11
HORVU.MOREX.r2.7HG0571490	DUF241 domain protein, putative (DUF241)	1.60894	-4.07442	1.64371	-2.47879	0.0131829	0.0318844
HORVU.MOREX.r2.7HG0571240	DUF241 domain protein, putative (DUF241)	47.3027	-4.07427	0.649237	-6.27547	3.48588e-10	1.00832e-08
HORVU.MOREX.r2.3HG0242900	DNA helicase ROCK-N-ROLLERS	18.9595	-4.0739	0.79264	-5.13966	2.75236e-07	3.17634e-06
HORVU.MOREX.r2.3HG0244120	Expansin	110.47	-4.05221	0.543923	-7.44996	9.33657e-14	8.70098e-12
HORVU.MOREX.r2.1HG0012000	Beta-glucosidase	10.6512	-4.02828	1.0397	-3.87445	0.000106864	0.000533912
HORVU.MOREX.r2.7HG0622770	Cellulose synthase-like protein	609.698	-4.02131	0.513128	-7.83686	4.61944e-15	5.81293e-13
HORVU.MOREX.r2.4HG0321570	F-box domain containing protein, expressed	16.6814	-4.02129	1.18096	-3.40512	0.000661351	0.0025236
HORVU.MOREX.r2.4HG0281300	Hexokinase-1	10.1257	-4.01408	1.35382	-2.96501	0.00302672	0.00923987
HORVU.MOREX.r2.7HG0546560	HhH-GPD base excision DNA repair family protein	2.38967	-4.00159	1.59708	-2.50556	0.0122258	0.0299468
HORVU.MOREX.r2.5HG0397620	Protein BIG GRAIN 1	58.725	-3.99827	0.699994	-5.71186	1.11749e-08	2.02851e-07
HORVU.MOREX.r2.4HG0302930	E3 ubiquitin-protein ligase SINA-like 10	2.63886	-3.99376	1.51622	-2.63402	0.00843795	0.0219606
HORVU.MOREX.r2.2HG0112940	DNA-directed RNA polymerase subunit beta'	26.5984	-3.98825	1.29061	-3.0902	0.00200025	0.00652005
HORVU.MOREX.r2.2HG0158740	transmembrane protein, putative (DUF247)	36.0936	-3.98186	0.577903	-6.89018	5.57213e-12	2.95496e-10
HORVU.MOREX.r2.7HG0562030	carboxyl-terminal peptidase, putative (DUF239)	41.8758	-3.96788	0.584037	-6.79389	1.09153e-11	5.26226e-10
HORVU.MOREX.r2.4HG0324970	Blue copper protein	8.64686	-3.96311	1.35053	-2.93448	0.00334108	0.0100481
HORVU.MOREX.r2.UnG0630060	Iron-sulfur clusters transporter atm1, mitochondrial	36.8558	-3.95608	1.16948	-3.38277	0.000717588	0.00270666
HORVU.MOREX.r2.1HG0001390	Transmembrane protein, putative (DUF247)	45.5584	-3.95496	1.30062	-3.04082	0.00235933	0.00751294
HORVU.MOREX.r2.1HG0016600	Disease resistance protein (TIR-NBS-LRR class)	7.4891	-3.94796	1.1781	-3.35111	0.000804875	0.00299182
HORVU.MOREX.r2.7HG0553920	Peroxidase	105.071	-3.94265	0.621296	-6.34585	2.21202e-10	6.79562e-09
HORVU.MOREX.r2.6HG0516370	auxin response factor 1	386.151	-3.93501	0.367795	-10.6989	1.02988e-26	1.63847e-23
HORVU.MOREX.r2.3HG0209510	UBP1-associated protein 2A	5.02479	-3.92348	1.3948	-2.81293	0.0049093	0.0139186
HORVU.MOREX.r2.7HG0599080	Glycosyltransferase	3.37159	-3.90198	1.54334	-2.52827	0.0114625	0.0283797
HORVU.MOREX.r2.3HG0225660	Lipase	50.7901	-3.89575	0.582191	-6.69154	2.20828e-11	9.58774e-10
HORVU.MOREX.r2.2HG0112350	Cyclin family protein	5.32865	-3.89297	1.39372	-2.79322	0.00521858	0.0146704
HORVU.MOREX.r2.3HG0243220	Core-2/I-branching beta-1,6-N-acetylglucosaminyltransferase family protein, putative	9.77957	-3.88702	1.42923	-2.71966	0.00653497	0.0177245
HORVU.MOREX.r2.2HG0086810	2-oxoglutarate-dependent dioxygenase-related family protein	357.463	-3.87228	0.472048	-8.20314	2.34182e-16	3.98163e-14
HORVU.MOREX.r2.1HG0042470	Expansin-like protein	17.9937	-3.86385	1.45508	-2.65542	0.00792095	0.0207924
HORVU.MOREX.r2.7HG0619480	F-box family protein, putative	7.62249	-3.85734	1.61324	-2.39105	0.0168002	0.0389497
HORVU.MOREX.r2.2HG0149810	Clavaminate synthase-like protein	5.2536	-3.85719	1.4718	-2.62073	0.00877427	0.022664
HORVU.MOREX.r2.4HG0337790	Plasma membrane ATPase	2.0702	-3.85615	1.57801	-2.44367	0.0145386	0.034559
HORVU.MOREX.r2.2HG0127490	cysteine-rich RLK (RECEPTOR-like protein kinase) 11	12.4691	-3.85565	1.29072	-2.98722	0.00281528	0.00872111
HORVU.MOREX.r2.2HG0156330	Glycosyltransferase	13.3415	-3.85286	1.14422	-3.36724	0.000759235	0.00284066
HORVU.MOREX.r2.2HG0160550	Werner Syndrome-like exonuclease	5.75952	-3.83195	1.36408	-2.80919	0.00496662	0.0140614
HORVU.MOREX.r2.2HG0171350	Transcription factor protein	7.11411	-3.82734	1.51441	-2.52728	0.0114949	0.0284411
HORVU.MOREX.r2.1HG0058990	Kinase family protein	32.6308	-3.82432	1.17404	-3.2574	0.00112437	0.00398206
HORVU.MOREX.r2.1HG0054390	Peroxidase	102.731	-3.81712	0.593117	-6.43571	1.22902e-10	4.13127e-09
HORVU.MOREX.r2.4HG0333750	Expansin	194.504	-3.80928	0.469183	-8.11897	4.70171e-16	7.5339e-14
HORVU.MOREX.r2.4HG0346860	auxin canalization protein (DUF828)	5.85082	-3.80644	1.44106	-2.6414	0.00825631	0.0215389
HORVU.MOREX.r2.3HG0262430	Nuclear transcription factor Y subunit B	40.5144	-3.80378	1.31766	-2.88677	0.00389214	0.0114411
HORVU.MOREX.r2.7HG0553960	Peroxidase	36.8651	-3.7788	0.762304	-4.95707	7.15642e-07	7.25511e-06
HORVU.MOREX.r2.6HG0496310	Remorin	129.14	-3.77536	0.846983	-4.45742	8.29512e-06	6.00251e-05
HORVU.MOREX.r2.1HG0054410	Peroxidase	66.764	-3.76914	0.78467	-4.80347	1.55937e-06	1.42614e-05
HORVU.MOREX.r2.6HG0501740	glucan synthase-like 9	137.828	-3.74897	0.561976	-6.67105	2.53979e-11	1.08369e-09
HORVU.MOREX.r2.4HG0310660	Transposon protein, putative, Mutator sub-class	7.11187	-3.70251	1.29092	-2.86811	0.00412935	0.0120336
HORVU.MOREX.r2.6HG0519410	Peroxidase	199.403	-3.69699	0.533337	-6.9318	4.15518e-12	2.31371e-10
HORVU.MOREX.r2.5HG0422700	Alpha/beta-Hydrolases superfamily protein, putative	7.32881	-3.68265	1.16171	-3.17002	0.0015243	0.00517274
HORVU.MOREX.r2.6HG0508560	Serine/threonine-protein kinase	2.19731	-3.67976	1.60407	-2.29402	0.0217894	0.0485908
HORVU.MOREX.r2.1HG0042010	Cellulose synthase-like protein	86.2524	-3.67419	1.02396	-3.58822	0.000332946	0.00140444
HORVU.MOREX.r2.1HG0059470	Heavy metal transport/detoxification superfamily protein	194.882	-3.65819	0.441877	-8.27876	1.24466e-16	2.21778e-14
HORVU.MOREX.r2.5HG0405080	Ribosomal RNA small subunit methyltransferase B	10.2865	-3.65719	1.16517	-3.13876	0.00169663	0.00566467
HORVU.MOREX.r2.7HG0621570	O-methyltransferase	189.618	-3.63181	0.86218	-4.21235	2.52722e-05	0.000154937
HORVU.MOREX.r2.5HG0408070	N-methyl-L-tryptophan oxidase	15.1806	-3.59594	1.56804	-2.29328	0.0218321	0.0486607
HORVU.MOREX.r2.5HG0400290	Retrovirus-related Pol polyprotein from transposon TNT 1-94	3.4987	-3.5643	1.28159	-2.78115	0.00541673	0.0151624
HORVU.MOREX.r2.7HG0609820	B3 domain-containing protein	6.27384	-3.55476	1.43071	-2.48461	0.0129692	0.0314666
HORVU.MOREX.r2.3HG0236860	Histone H2A	21.2186	-3.55358	1.00962	-3.51972	0.000432009	0.00175779
HORVU.MOREX.r2.3HG0209410	Heavy metal transport/detoxification superfamily protein	16.7789	-3.53579	1.05163	-3.36219	0.000773278	0.00288787
HORVU.MOREX.r2.5HG0444310	Fibroin heavy chain	4462.29	-3.53305	0.341231	-10.3539	4.01969e-25	4.26336e-22
HORVU.MOREX.r2.7HG0619490	30S ribosomal protein S17	10.4312	-3.52439	1.32548	-2.65895	0.00783853	0.020621
HORVU.MOREX.r2.3HG0189610	transmembrane protein, putative (DUF247)	5.74824	-3.51926	1.4722	-2.39048	0.0168264	0.0390023
HORVU.MOREX.r2.3HG0214080	S-acyltransferase	13.913	-3.50751	1.48493	-2.36207	0.0181733	0.0416092
HORVU.MOREX.r2.7HG0550640	Galactoside 2-alpha-L-fucosyltransferase	67.0583	-3.50687	0.561017	-6.25092	4.08044e-10	1.15481e-08
HORVU.MOREX.r2.3HG0237460	Pollen Ole e 1 allergen/extensin	104.536	-3.50383	1.17425	-2.98389	0.00284606	0.008803
HORVU.MOREX.r2.2HG0158710	transmembrane protein, putative (DUF247)	36.3446	-3.49637	0.640021	-5.46291	4.68393e-08	6.90895e-07
HORVU.MOREX.r2.1HG0000300	Pm3-like disease resistance protein	3.21707	-3.49365	1.44037	-2.42552	0.0152865	0.0360216
HORVU.MOREX.r2.7HG0557270	Trichome birefringence-like protein	85.8345	-3.49049	0.486903	-7.16876	7.56825e-13	5.31759e-11
HORVU.MOREX.r2.2HG0142590	methyl-CPG-binding domain protein 13	35.6922	-3.48616	0.746862	-4.66775	3.04516e-06	2.52108e-05
HORVU.MOREX.r2.3HG0244100	Expansin	186.54	-3.48569	0.446612	-7.80474	5.96226e-15	7.41885e-13
HORVU.MOREX.r2.4HG0286150	LOB domain family protein	48.3448	-3.48394	0.601009	-5.79682	6.75827e-09	1.3181e-07
HORVU.MOREX.r2.7HG0540150	Calcium uniporter protein, mitochondrial	31.9177	-3.48194	0.630497	-5.52254	3.34143e-08	5.1719e-07
HORVU.MOREX.r2.7HG0540200	Disease resistance protein RPM1	6.80379	-3.48036	1.52617	-2.28045	0.0225811	0.049975
HORVU.MOREX.r2.4HG0339130	Receptor-like protein kinase	248.486	-3.46818	0.68866	-5.03612	4.75053e-07	5.10659e-06
HORVU.MOREX.r2.3HG0199270	ABC subfamily C transporter	119.785	-3.45658	0.638394	-5.4145	6.14606e-08	8.69151e-07
HORVU.MOREX.r2.UnG0635960	Peroxidase	7.39653	-3.44184	1.19189	-2.88771	0.00388063	0.0114148
HORVU.MOREX.r2.3HG0258930	RING/U-box superfamily protein	16.0198	-3.44135	0.784377	-4.38736	1.14735e-05	7.92893e-05
HORVU.MOREX.r2.4HG0296380	Membrane-associated phospholipid phosphatase	29.0955	-3.41557	0.634446	-5.38355	7.30329e-08	1.01035e-06
HORVU.MOREX.r2.5HG0389990	Alpha-galactosidase	5.39793	-3.41314	1.4426	-2.36597	0.0179829	0.0412453
HORVU.MOREX.r2.4HG0328420	Phytosulfokines 3	26.3447	-3.40924	0.791892	-4.30519	1.66841e-05	0.00010888
HORVU.MOREX.r2.7HG0530540	B3 domain-containing protein	3.43358	-3.39613	1.34378	-2.52729	0.0114947	0.0284411
HORVU.MOREX.r2.3HG0242970	LURP-one-like protein	20.8753	-3.39232	0.973067	-3.48621	0.000489914	0.00195413
HORVU.MOREX.r2.3HG0263920	Basic 7S globulin 2	49.2603	-3.39015	0.541646	-6.25898	3.87515e-10	1.10231e-08
HORVU.MOREX.r2.2HG0164240	IQ domain-containing protein	51.7087	-3.37756	0.748379	-4.51317	6.38667e-06	4.79765e-05
HORVU.MOREX.r2.4HG0338470	Heavy metal transport/detoxification superfamily protein	41.7873	-3.37282	0.76259	-4.42284	9.74101e-06	6.88985e-05
HORVU.MOREX.r2.5HG0422600	IQ domain-containing protein	243.999	-3.37181	0.363316	-9.28066	1.6844e-20	7.65644e-18
HORVU.MOREX.r2.2HG0098420	Cold shock protein	1773.47	-3.36731	0.461257	-7.30029	2.87155e-13	2.30065e-11
HORVU.MOREX.r2.3HG0245480	DNA-3-methyladenine glycosylase	144.593	-3.36669	0.493168	-6.82666	8.69165e-12	4.34057e-10
HORVU.MOREX.r2.6HG0512700	growth-regulating factor 9	52.3592	-3.36234	0.51926	-6.47524	9.46592e-11	3.32023e-09
HORVU.MOREX.r2.3HG0195170	BTR1-like protein	6.52952	-3.35153	1.36614	-2.45328	0.0141559	0.033819
HORVU.MOREX.r2.2HG0113990	Blue copper protein	183.076	-3.35078	0.654787	-5.11736	3.09844e-07	3.51025e-06
HORVU.MOREX.r2.6HG0506930	Basic helix-loop-helix transcription factor	623.222	-3.34995	0.32325	-10.3633	3.64056e-25	4.05431e-22
HORVU.MOREX.r2.3HG0205530	Glutathione transport system permease protein gsiD	92.172	-3.34644	0.499895	-6.69429	2.16718e-11	9.44997e-10
HORVU.MOREX.r2.7HG0614210	D-3-phosphoglycerate dehydrogenase	47.3353	-3.34583	0.79933	-4.18579	2.84177e-05	0.000171542
HORVU.MOREX.r2.2HG0143370	Formin-like protein	64.221	-3.33653	0.486832	-6.85357	7.20306e-12	3.68536e-10
HORVU.MOREX.r2.3HG0236830	GDSL esterase/lipase	9.00072	-3.33539	1.38005	-2.41687	0.0156546	0.0367607
HORVU.MOREX.r2.7HG0586710	Bifunctional uridylyltransferase/uridylyl-removing enzyme	8.98421	-3.33378	1.44883	-2.30102	0.0213906	0.0478347
HORVU.MOREX.r2.1HG0056750	Patatin	36.1792	-3.33275	1.1063	-3.01252	0.00259086	0.00813451
HORVU.MOREX.r2.1HG0065130	Pectin lyase-like superfamily protein	78.6071	-3.32843	0.654371	-5.08645	3.64819e-07	4.04461e-06
HORVU.MOREX.r2.2HG0090840	Dihydrofolate reductase	8.76816	-3.3143	1.34748	-2.45963	0.013908	0.0333304
HORVU.MOREX.r2.4HG0327530	Peptide transporter	35.3695	-3.30157	0.74702	-4.41966	9.88582e-06	6.98562e-05
HORVU.MOREX.r2.5HG0425950	basic helix-loop-helix (bHLH) DNA-binding superfamily protein	8.2862	-3.28565	1.06727	-3.07857	0.00207998	0.00673658
HORVU.MOREX.r2.7HG0535260	Methyltransferase, putative	7.90743	-3.27714	1.33325	-2.45801	0.0139709	0.0334596
HORVU.MOREX.r2.2HG0116280	DUF4228 domain protein	14.6256	-3.27191	0.839393	-3.89795	9.70105e-05	0.000491295
HORVU.MOREX.r2.UnG0634640	BnaA04g06320D protein	2.89422	-3.26743	1.27086	-2.57105	0.0101392	0.0255521
HORVU.MOREX.r2.6HG0453470	Transmembrane protein 97	36.207	-3.26444	0.725948	-4.4968	6.89852e-06	5.12853e-05
HORVU.MOREX.r2.6HG0459620	Cytochrome P450	60.6349	-3.26339	0.686689	-4.75236	2.01058e-06	1.77393e-05
HORVU.MOREX.r2.3HG0262750	Receptor-like kinase	176.426	-3.26299	0.462626	-7.05319	1.7486e-12	1.07587e-10
HORVU.MOREX.r2.5HG0441330	Leucine-rich repeat receptor-like protein kinase	48.9295	-3.25365	0.709245	-4.58749	4.48616e-06	3.54957e-05
HORVU.MOREX.r2.3HG0267450	DUF241 domain protein, putative (DUF241)	34.9134	-3.25031	0.722565	-4.4983	6.85005e-06	5.0993e-05
HORVU.MOREX.r2.1HG0036330	Carboxypeptidase	297.227	-3.2219	0.407164	-7.91302	2.51219e-15	3.39116e-13
HORVU.MOREX.r2.5HG0378540	Exocyst complex component, putative	19.0303	-3.22187	0.710422	-4.53515	5.75633e-06	4.38178e-05
HORVU.MOREX.r2.5HG0446430	Acyl carrier protein	327.225	-3.21275	0.353694	-9.08342	1.0522e-19	3.71994e-17
HORVU.MOREX.r2.7HG0561180	Protein DETOXIFICATION	62.1238	-3.2075	0.488368	-6.5678	5.10656e-11	1.94425e-09
HORVU.MOREX.r2.3HG0249410	Pectinesterase inhibitor, putative	11.0347	-3.18706	0.878754	-3.62679	0.000286962	0.00123918
HORVU.MOREX.r2.7HG0571300	DUF241 domain protein, putative (DUF241)	45.3251	-3.17459	0.731198	-4.34163	1.4143e-05	9.43983e-05
HORVU.MOREX.r2.2HG0146780	U-box domain-containing family protein	11.1398	-3.17229	0.96223	-3.29681	0.000977887	0.00353465
HORVU.MOREX.r2.7HG0550510	basic helix-loop-helix (bHLH) DNA-binding superfamily protein	3.76875	-3.16955	1.20536	-2.62955	0.00854985	0.0221922
HORVU.MOREX.r2.6HG0511750	EPIDERMAL PATTERNING FACTOR-like protein	48.6984	-3.15429	0.593561	-5.31418	1.07139e-07	1.40398e-06
HORVU.MOREX.r2.4HG0346150	ATP-binding cassette transporter subfamily A member	382.096	-3.15422	0.378413	-8.3354	7.72366e-17	1.43358e-14
HORVU.MOREX.r2.1HG0066180	Sulfotransferase	11.2069	-3.14581	1.15906	-2.71411	0.00664541	0.0179737
HORVU.MOREX.r2.2HG0158760	transmembrane protein, putative (DUF 3339)	103.542	-3.13599	0.394214	-7.95505	1.79059e-15	2.49262e-13
HORVU.MOREX.r2.1HG0064810	Protein kinase-like	4.14911	-3.13224	1.10886	-2.82474	0.00473197	0.0135035
HORVU.MOREX.r2.2HG0090670	GDSL esterase/lipase	88.5008	-3.12608	0.688412	-4.541	5.59878e-06	4.28528e-05
HORVU.MOREX.r2.3HG0239170	2-oxoglutarate (2OG) and Fe(II)-dependent oxygenase superfamily protein, putative	8.6797	-3.12375	1.12189	-2.78436	0.00536331	0.0150298
HORVU.MOREX.r2.7HG0622910	UDP-glycosyltransferase	13.5559	-3.12352	1.1059	-2.8244	0.00473689	0.0135124
HORVU.MOREX.r2.2HG0108820	4-alpha-glucanotransferase	7.68432	-3.12313	1.10629	-2.82308	0.00475648	0.0135561
HORVU.MOREX.r2.4HG0292600	FBD-associated F-box protein	9.68222	-3.12127	0.900399	-3.46655	0.00052719	0.00208046
HORVU.MOREX.r2.2HG0129990	RNA-binding family protein	11.9826	-3.11768	0.856727	-3.63906	0.000273631	0.00119198
HORVU.MOREX.r2.6HG0472110	Basic helix-loop-helix transcription factor	113.224	-3.11576	0.436207	-7.14284	9.14194e-13	6.24596e-11
HORVU.MOREX.r2.4HG0336950	Hydrolase, alpha/beta fold family protein, expressed	54.5444	-3.11179	0.584328	-5.32542	1.00722e-07	1.32823e-06
HORVU.MOREX.r2.3HG0272430	Late embryogenesis abundant protein	41.5876	-3.1097	1.05915	-2.93604	0.00332433	0.0100071
HORVU.MOREX.r2.3HG0263940	Basic 7S globulin 2	284.957	-3.10606	0.419186	-7.40974	1.26544e-13	1.12741e-11
HORVU.MOREX.r2.3HG0248160	BAG family molecular chaperone regulator 2	10.9687	-3.10474	1.16488	-2.66529	0.0076921	0.0202993
HORVU.MOREX.r2.5HG0389780	Heavy metal transport/detoxification protein	35.1865	-3.10292	0.838109	-3.70228	0.000213669	0.000963174
HORVU.MOREX.r2.5HG0365870	Retrotransposon protein, putative, unclassified	4.21355	-3.09567	1.02831	-3.01044	0.0026087	0.00818165
HORVU.MOREX.r2.2HG0108680	Lectin receptor kinase	11.4687	-3.07678	0.806116	-3.81679	0.000135199	0.000651935
HORVU.MOREX.r2.7HG0613970	Pectin lyase-like superfamily protein	22.7883	-3.07489	1.00829	-3.04962	0.00229132	0.00732517
HORVU.MOREX.r2.2HG0158010	choice-of-anchor C domain protein, putative (Protein of unknown function, DUF642)	160.043	-3.07075	0.540324	-5.68317	1.32223e-08	2.33175e-07
HORVU.MOREX.r2.5HG0422210	Myb transcription factor	8.65005	-3.05685	0.824568	-3.70722	0.000209549	0.00094883
HORVU.MOREX.r2.7HG0596290	Peroxidase	741.975	-3.05645	0.703046	-4.34743	1.37742e-05	9.22961e-05
HORVU.MOREX.r2.6HG0504480	basic helix-loop-helix (bHLH) DNA-binding superfamily protein	38.9737	-3.04084	0.73051	-4.16263	3.14602e-05	0.000186708
HORVU.MOREX.r2.3HG0195000	6,7-dimethyl-8-ribityllumazine synthase	27.5301	-3.03346	0.764577	-3.9675	7.26293e-05	0.000383153
HORVU.MOREX.r2.6HG0526770	Syntaxin	74.8902	-3.03337	0.669588	-4.5302	5.89287e-06	4.47578e-05
HORVU.MOREX.r2.7HG0550620	Galactoside 2-alpha-L-fucosyltransferase	38.1466	-3.03287	0.673132	-4.50562	6.61808e-06	4.9448e-05
HORVU.MOREX.r2.3HG0262930	Glutaredoxin family protein	10.1973	-3.03216	1.23366	-2.45785	0.0139772	0.033471
HORVU.MOREX.r2.5HG0407180	Dihydroflavonol-4-reductase	1506.36	-3.02539	0.465301	-6.50201	7.92544e-11	2.86564e-09
HORVU.MOREX.r2.2HG0171410	Hypoxia sensor histidine kinase response regulator DosT	9962.48	-3.02162	0.513886	-5.87995	4.10385e-09	8.62311e-08
HORVU.MOREX.r2.5HG0383680	BZIP transcription factor	684.047	-3.01843	0.314327	-9.60284	7.77728e-22	4.94924e-19
HORVU.MOREX.r2.3HG0194220	Xyloglucan endotransglucosylase/hydrolase	71.9285	-3.01678	0.658041	-4.58449	4.55091e-06	3.59059e-05
HORVU.MOREX.r2.2HG0095030	Short-chain dehydrogenase/reductase	265.311	-3.01465	0.344423	-8.75275	2.0821e-18	5.21064e-16
HORVU.MOREX.r2.6HG0499880	Kinase family protein	50.5308	-3.00534	0.767889	-3.91377	9.0865e-05	0.000464076
HORVU.MOREX.r2.2HG0082860	transmembrane protein, putative (DUF594)	116.618	-2.99412	0.400484	-7.47626	7.64703e-14	7.30997e-12
HORVU.MOREX.r2.3HG0271250	F-box family protein	4.28294	-2.99131	1.26723	-2.36051	0.0182496	0.0417581
HORVU.MOREX.r2.3HG0242890	Copper transporter, putative	9.77692	-2.9844	1.01629	-2.93657	0.00331864	0.00999948
HORVU.MOREX.r2.7HG0611790	Nuclear factor Y subunit C	3.41911	-2.98435	1.16639	-2.55861	0.0105091	0.0263355
HORVU.MOREX.r2.3HG0272540	Late embryogenesis abundant protein	45.8412	-2.96742	0.95533	-3.10617	0.00189527	0.00622524
HORVU.MOREX.r2.1HG0015340	extracellular ligand-gated ion channel protein (DUF3537)	5.2003	-2.96613	1.0743	-2.761	0.00576252	0.0159638
HORVU.MOREX.r2.6HG0455750	Wall-associated receptor kinase-like protein	53.6531	-2.9611	0.578575	-5.11792	3.0892e-07	3.50485e-06
HORVU.MOREX.r2.1HG0043840	Short-chain dehydrogenase/reductase family protein	51.7372	-2.95612	0.478924	-6.17241	6.72549e-10	1.77484e-08
HORVU.MOREX.r2.2HG0099690	Glycine-rich protein	1657.18	-2.95515	0.345796	-8.54594	1.27494e-17	2.67894e-15
HORVU.MOREX.r2.6HG0504470	basic helix-loop-helix (bHLH) DNA-binding superfamily protein	21.7997	-2.95319	0.820465	-3.59941	0.000318939	0.00135438
HORVU.MOREX.r2.1HG0061270	transmembrane protein, putative (DUF1218)	401.28	-2.94913	0.344174	-8.56871	1.04647e-17	2.21981e-15
HORVU.MOREX.r2.1HG0008870	Protein ABIL1	15.5116	-2.9477	0.907498	-3.24816	0.00116154	0.00410128
HORVU.MOREX.r2.2HG0094500	CONSTANS-like zinc finger protein	20.3909	-2.93661	1.02774	-2.85733	0.00427216	0.0123825
HORVU.MOREX.r2.2HG0171420	Hypoxia sensor histidine kinase response regulator DosT	16353.2	-2.9298	0.497901	-5.88431	3.99726e-09	8.43896e-08
HORVU.MOREX.r2.6HG0497750	Beta xylosidase	167.327	-2.92015	0.347804	-8.39596	4.62089e-17	8.8725e-15
HORVU.MOREX.r2.3HG0183740	WAT1-related protein	390.612	-2.91391	0.439401	-6.63154	3.32195e-11	1.36261e-09
HORVU.MOREX.r2.7HG0571470	DUF241 domain protein, putative (DUF241)	28.5343	-2.91083	0.710134	-4.09899	4.14952e-05	0.000237315
HORVU.MOREX.r2.4HG0335480	Amine oxidase	155.426	-2.90987	0.488742	-5.95379	2.62005e-09	5.84732e-08
HORVU.MOREX.r2.4HG0337840	Pentatricopeptide repeat-containing protein	14.2852	-2.90725	0.895708	-3.24576	0.00117138	0.00413276
HORVU.MOREX.r2.1HG0013430	Peroxidase	192.835	-2.90418	0.417091	-6.96294	3.33234e-12	1.92283e-10
HORVU.MOREX.r2.4HG0346410	HXXXD-type acyl-transferase family protein	246.473	-2.90174	0.432049	-6.71623	1.8649e-11	8.30739e-10
HORVU.MOREX.r2.4HG0292300	Apoptosis-inducing factor	4.56688	-2.89881	1.10524	-2.62277	0.00872171	0.0225594
HORVU.MOREX.r2.3HG0263930	Basic 7S globulin 2	48.478	-2.89257	0.600926	-4.81351	1.483e-06	1.36322e-05
HORVU.MOREX.r2.6HG0459640	Glycosyltransferase	382.589	-2.88579	0.377731	-7.6398	2.17556e-14	2.34088e-12
HORVU.MOREX.r2.4HG0324210	C2H2-like zinc finger protein	34.5659	-2.88166	0.638709	-4.51169	6.43117e-06	4.82619e-05
HORVU.MOREX.r2.7HG0612500	Cortical cell-delineating protein	634.669	-2.88155	0.523384	-5.50562	3.6788e-08	5.66652e-07
HORVU.MOREX.r2.7HG0613080	Receptor-like protein kinase	18.1874	-2.88018	1.0038	-2.86929	0.00411397	0.011999
HORVU.MOREX.r2.6HG0478780	transmembrane protein, putative (Protein of unknown function, DUF642)	167.707	-2.87786	0.607634	-4.73617	2.17791e-06	1.89487e-05
HORVU.MOREX.r2.2HG0176920	Cyclopropane-fatty-acyl-phospholipid synthase	37.6724	-2.87785	0.489817	-5.87536	4.21919e-09	8.81558e-08
HORVU.MOREX.r2.4HG0283640	GRF1-interacting factor-like protein	121.189	-2.8758	0.390032	-7.37323	1.66539e-13	1.39974e-11
HORVU.MOREX.r2.6HG0488080	Rop guanine nucleotide exchange factor	33.975	-2.86882	0.888472	-3.22893	0.00124253	0.00434321
HORVU.MOREX.r2.4HG0335940	Homeobox protein, putative	1050.86	-2.86533	0.489497	-5.85362	4.80987e-09	9.85559e-08
HORVU.MOREX.r2.5HG0402200	Zinc finger family protein	61.5629	-2.86192	0.601302	-4.75953	1.94043e-06	1.72256e-05
HORVU.MOREX.r2.5HG0352900	Glycosyltransferase	11.7724	-2.86167	0.732297	-3.9078	9.31409e-05	0.000474503
HORVU.MOREX.r2.3HG0188130	Transposon protein, putative, CACTA, En/Spm sub-class, expressed	4038.32	-2.85827	0.328646	-8.69712	3.4041e-18	7.89788e-16
HORVU.MOREX.r2.2HG0175770	Leucine-rich repeat receptor-like protein kinase family protein	8.51759	-2.8527	0.874648	-3.26154	0.00110807	0.00393371
HORVU.MOREX.r2.2HG0099120	Peroxidase	185.2	-2.85245	0.525864	-5.42432	5.81748e-08	8.29532e-07
HORVU.MOREX.r2.1HG0006010	Glycosyltransferase	40.1889	-2.845	0.880701	-3.23039	0.00123624	0.00432324
HORVU.MOREX.r2.7HG0571100	SAUR auxin-responsive family protein	8.39548	-2.83587	1.05561	-2.68646	0.00722131	0.0192577
HORVU.MOREX.r2.7HG0547440	Glycosyltransferase	60.7715	-2.83343	0.540199	-5.24516	1.56148e-07	1.93431e-06
HORVU.MOREX.r2.6HG0516910	Stigma-specific protein Stig1	9.99639	-2.82424	0.99976	-2.82492	0.00472927	0.0134995
HORVU.MOREX.r2.3HG0182280	Serine/threonine-protein kinase	205.195	-2.82125	0.627377	-4.49689	6.89557e-06	5.12804e-05
HORVU.MOREX.r2.5HG0380480	Stress responsive A/B barrel domain family protein	824.878	-2.81854	0.373015	-7.55611	4.15305e-14	4.26271e-12
HORVU.MOREX.r2.6HG0509990	Transcription factor protein	62.3484	-2.80803	0.495009	-5.67269	1.40569e-08	2.45752e-07
HORVU.MOREX.r2.5HG0353560	Kinase, putative	19.3382	-2.80268	0.851096	-3.29302	0.000991162	0.00357451
HORVU.MOREX.r2.7HG0552880	Aquaporin-1	222.417	-2.79207	0.422829	-6.6033	4.02097e-11	1.59927e-09
HORVU.MOREX.r2.6HG0526480	Auxin Efflux Carrier family protein	25.8882	-2.78167	0.633786	-4.38897	1.13891e-05	7.87548e-05
HORVU.MOREX.r2.3HG0206870	myosin XI D	148.438	-2.77686	0.340479	-8.15574	3.47041e-16	5.72567e-14
HORVU.MOREX.r2.4HG0339140	Basic helix-loop-helix transcription factor	23.2738	-2.7732	0.668593	-4.14781	3.35665e-05	0.000197829
HORVU.MOREX.r2.2HG0079490	josephin-like protein	69.1152	-2.7573	0.761481	-3.62097	0.000293505	0.00126323
HORVU.MOREX.r2.3HG0240630	BZIP transcription factor	358.835	-2.74818	0.340486	-8.07133	6.95368e-16	1.06082e-13
HORVU.MOREX.r2.2HG0082850	transmembrane protein, putative (DUF594)	27.0224	-2.74713	0.51775	-5.3059	1.1212e-07	1.45697e-06
HORVU.MOREX.r2.7HG0539280	Ubiquitin carboxyl-terminal hydrolase 2	12.0569	-2.74616	0.785764	-3.49489	0.000474262	0.00190191
HORVU.MOREX.r2.2HG0161660	Peroxidase	77.8454	-2.745	0.412636	-6.65235	2.8844e-11	1.19859e-09
HORVU.MOREX.r2.7HG0621270	Thiosulfate sulfurtransferase GlpE	180.155	-2.7424	0.289464	-9.47405	2.69193e-21	1.49894e-18
HORVU.MOREX.r2.6HG0450820	Acid beta-fructofuranosidase	205.4	-2.73358	0.708995	-3.85557	0.000115459	0.000570204
HORVU.MOREX.r2.6HG0454710	NBS-LRR-like resistance protein	22.049	-2.73155	0.73599	-3.7114	0.000206116	0.000935376
HORVU.MOREX.r2.5HG0388710	Heavy metal transport/detoxification superfamily protein	14.401	-2.72847	1.15706	-2.35812	0.0183679	0.0419943
HORVU.MOREX.r2.3HG0244850	Blue copper protein	639.781	-2.72695	0.432369	-6.30702	2.84467e-10	8.44224e-09
HORVU.MOREX.r2.3HG0182290	Cysteine/Histidine-rich C1 domain family protein	573.606	-2.72242	0.61185	-4.44949	8.60736e-06	6.19024e-05
HORVU.MOREX.r2.3HG0187690	Heat shock protein	9.05009	-2.72091	1.15436	-2.35706	0.0184201	0.0420964
HORVU.MOREX.r2.6HG0455360	2-oxoglutarate and Fe(II)-dependent oxygenase superfamily protein, putative	138.831	-2.71958	0.449832	-6.04577	1.48701e-09	3.60001e-08
HORVU.MOREX.r2.7HG0537750	Peroxidase	194.534	-2.71267	0.968722	-2.80026	0.0051062	0.0143981
HORVU.MOREX.r2.5HG0370840	Myb transcription factor	16.5148	-2.71239	0.757717	-3.5797	0.000343995	0.00144453
HORVU.MOREX.r2.1HG0032820	NBS-LRR disease resistance protein	12.4688	-2.70966	0.728346	-3.7203	0.000198989	0.000908401
HORVU.MOREX.r2.6HG0506750	Early nodulin, putative	15.5477	-2.69423	0.796578	-3.38225	0.000718939	0.00271068
HORVU.MOREX.r2.1HG0072310	Fasciclin-like arabinogalactan protein	1505.35	-2.69027	0.377055	-7.13495	9.68222e-13	6.55478e-11
HORVU.MOREX.r2.7HG0532390	Sulfotransferase	52.191	-2.68798	0.525806	-5.11211	3.18583e-07	3.59827e-06
HORVU.MOREX.r2.7HG0608110	transmembrane protein, putative (Protein of unknown function, DUF642)	1270.96	-2.68741	0.403362	-6.66251	2.69191e-11	1.1334e-09
HORVU.MOREX.r2.1HG0062670	Hemoglobin	278.491	-2.68711	0.409384	-6.5638	5.24544e-11	1.99032e-09
HORVU.MOREX.r2.3HG0201830	Peroxidase	20.2714	-2.68471	0.679309	-3.95213	7.74599e-05	0.000404706
HORVU.MOREX.r2.7HG0561590	Receptor-like kinase	246.546	-2.68168	0.487993	-5.49533	3.89991e-08	5.92112e-07
HORVU.MOREX.r2.5HG0363630	Cytochrome P450 family protein, expressed	31.2538	-2.67302	0.63938	-4.18064	2.90687e-05	0.000174891
HORVU.MOREX.r2.6HG0475490	Glycosyltransferase family 92 protein	23.6844	-2.6716	0.481921	-5.54364	2.96249e-08	4.65e-07
HORVU.MOREX.r2.7HG0586810	Glycosyltransferase	11.6719	-2.67133	0.894288	-2.9871	0.00281638	0.00872331
HORVU.MOREX.r2.1HG0013460	Peroxidase	732.044	-2.66867	0.494775	-5.3937	6.90221e-08	9.62568e-07
HORVU.MOREX.r2.3HG0235680	cotton fiber-like protein (DUF761)	114.968	-2.66825	0.408464	-6.5324	6.47244e-11	2.39469e-09
HORVU.MOREX.r2.7HG0527000	Metallo-hydrolase/oxidoreductase superfamily protein	286.965	-2.66061	0.360274	-7.38494	1.52518e-13	1.30655e-11
HORVU.MOREX.r2.4HG0291290	Long-Chain Acyl-CoA Synthetase	297.549	-2.65808	0.30218	-8.79634	1.41354e-18	3.70397e-16
HORVU.MOREX.r2.5HG0446910	Avr9/Cf-9 rapidly elicited protein	45.3323	-2.6548	0.617076	-4.30223	1.69084e-05	0.00011015
HORVU.MOREX.r2.4HG0281880	65-kDa microtubule-associated-like protein	51.6482	-2.64537	0.835916	-3.16463	0.0015528	0.00525215
HORVU.MOREX.r2.2HG0174010	MLO-like protein	540.218	-2.63693	0.384722	-6.85411	7.17575e-12	3.68262e-10
HORVU.MOREX.r2.1HG0040550	Glutathione S-transferase	1857	-2.63401	0.666633	-3.95121	7.77561e-05	0.000406064
HORVU.MOREX.r2.5HG0377300	WD-repeat protein, putative	13.0612	-2.63371	0.996898	-2.6419	0.00824421	0.0215116
HORVU.MOREX.r2.2HG0095120	FAD-binding Berberine family protein, putative	176.039	-2.62509	0.394831	-6.64864	2.95806e-11	1.22235e-09
HORVU.MOREX.r2.6HG0514650	Subtilisin-like protease	171.755	-2.62174	0.461423	-5.68187	1.33232e-08	2.34583e-07
HORVU.MOREX.r2.7HG0595910	Meiosis 5	10.8504	-2.62057	1.08922	-2.40592	0.0161319	0.0377263
HORVU.MOREX.r2.2HG0116510	ATP synthase gamma chain	91.6592	-2.61914	0.402488	-6.50738	7.64734e-11	2.78771e-09
HORVU.MOREX.r2.UnG0626220	Phosphatidylinositol-4-phosphate 5-kinase, putative	65.4607	-2.61824	0.517491	-5.05948	4.20397e-07	4.57873e-06
HORVU.MOREX.r2.6HG0469140	Early nodulin-like protein	91.3117	-2.61586	0.419735	-6.23219	4.59964e-10	1.28381e-08
HORVU.MOREX.r2.2HG0134880	Ycf68	2.6157	-2.61184	1.0393	-2.51309	0.0119678	0.0294118
HORVU.MOREX.r2.1HG0063950	LURP-one-like protein	14.827	-2.61124	0.900028	-2.90128	0.00371638	0.0110082
HORVU.MOREX.r2.3HG0199390	DUF2921 family protein	284.041	-2.60822	0.376902	-6.92016	4.51149e-12	2.4811e-10
HORVU.MOREX.r2.2HG0136560	Cytochrome P450	7.21632	-2.60325	1.01754	-2.55838	0.0105161	0.0263499
HORVU.MOREX.r2.3HG0254040	DUF399 family protein, putative (DUF399 and DUF3411)	83.4309	-2.59938	0.507149	-5.12547	2.96792e-07	3.38304e-06
HORVU.MOREX.r2.5HG0371180	Heptahelical transmembrane protein 4	24.0195	-2.59176	0.600853	-4.31347	1.60714e-05	0.000105499
HORVU.MOREX.r2.2HG0181050	BTB/POZ domain-containing protein TNFAIP1 isoform 1	13.5133	-2.58553	0.946773	-2.73089	0.00631644	0.0172262
HORVU.MOREX.r2.4HG0335460	Calmodulin-binding family protein, putative, expressed	7.61809	-2.58338	1.09031	-2.3694	0.0178168	0.0409487
HORVU.MOREX.r2.6HG0519350	Heparanase	721.175	-2.58014	0.375933	-6.86332	6.72796e-12	3.49305e-10
HORVU.MOREX.r2.1HG0057060	Receptor-like kinase	328.163	-2.58	0.379043	-6.80661	9.99283e-12	4.90243e-10
HORVU.MOREX.r2.2HG0109230	NHL domain protein	107.476	-2.56785	0.349815	-7.34058	2.12672e-13	1.75438e-11
HORVU.MOREX.r2.2HG0081440	GDSL esterase/lipase	13.9961	-2.5664	1.00991	-2.54122	0.0110466	0.0274783
HORVU.MOREX.r2.3HG0182220	Serine/threonine-protein kinase	719.98	-2.56139	0.371227	-6.8998	5.20745e-12	2.78812e-10
HORVU.MOREX.r2.7HG0553910	Peroxidase	143.546	-2.55215	0.634175	-4.02436	5.71312e-05	0.000312496
HORVU.MOREX.r2.5HG0413330	Ras-related protein Rab-25	4.94122	-2.54921	0.995011	-2.56199	0.0104074	0.0261276
HORVU.MOREX.r2.6HG0490170	BAG family molecular chaperone regulator 2	48.1812	-2.54747	0.450075	-5.66011	1.51279e-08	2.61997e-07
HORVU.MOREX.r2.1HG0054400	Peroxidase	14.5938	-2.54639	1.00378	-2.53679	0.0111873	0.0277755
HORVU.MOREX.r2.7HG0565330	Dihydroflavonol-4-reductase	13.5358	-2.54027	0.879206	-2.88928	0.00386122	0.0113623
HORVU.MOREX.r2.6HG0450830	Acid beta-fructofuranosidase	72.5365	-2.53958	0.720752	-3.52351	0.000425868	0.00173778
HORVU.MOREX.r2.3HG0267490	DUF241 domain protein, putative (DUF241)	12.7141	-2.53894	1.02047	-2.48801	0.0128459	0.0312185
HORVU.MOREX.r2.6HG0520730	Agmatine coumaroyltransferase-2	42.6932	-2.53836	0.658261	-3.85617	0.000115179	0.000569074
HORVU.MOREX.r2.6HG0514730	Subtilisin-like protease	137.3	-2.5361	0.481317	-5.26908	1.37112e-07	1.73166e-06
HORVU.MOREX.r2.7HG0556880	Drug/metabolite transporter	8.36988	-2.53529	0.932392	-2.71912	0.00654553	0.0177466
HORVU.MOREX.r2.4HG0347940	Trihelix transcription factor GT-2	285.819	-2.53338	0.403292	-6.28176	3.34762e-10	9.7466e-09
HORVU.MOREX.r2.5HG0356620	Glycosyltransferase	46.9839	-2.52757	0.620467	-4.07366	4.62798e-05	0.000261092
HORVU.MOREX.r2.6HG0458930	Glycosyltransferase	34.1085	-2.52566	0.572265	-4.41345	1.01737e-05	7.17082e-05
HORVU.MOREX.r2.5HG0354330	Zinc finger protein, putative	6.67812	-2.51524	0.955425	-2.63259	0.00847373	0.0220382
HORVU.MOREX.r2.6HG0461430	Subtilisin-like protease	157.801	-2.5127	0.431533	-5.82273	5.78955e-09	1.15134e-07
HORVU.MOREX.r2.3HG0182240	Nidogen-2	1338.5	-2.51244	0.338069	-7.43174	1.07177e-13	9.70391e-12
HORVU.MOREX.r2.2HG0164030	Transmembrane protein, putative	25.0675	-2.51229	0.899355	-2.79344	0.0052151	0.0146624
HORVU.MOREX.r2.4HG0344700	Xyloglucan endotransglucosylase/hydrolase	473.763	-2.511	0.550147	-4.56423	5.01336e-06	3.89068e-05
HORVU.MOREX.r2.1HG0059600	Aldo-keto reductase	82.9768	-2.50997	0.421658	-5.95263	2.63873e-09	5.87725e-08
HORVU.MOREX.r2.5HG0399830	WAT1-related protein	380.325	-2.50124	0.422919	-5.91422	3.33451e-09	7.18969e-08
HORVU.MOREX.r2.1HG0002510	transmembrane protein, putative (DUF247)	67.1934	-2.49298	0.53516	-4.65837	3.18719e-06	2.62337e-05
HORVU.MOREX.r2.2HG0095260	4-alpha-glucanotransferase	4718.19	-2.49087	0.296992	-8.38701	4.98683e-17	9.49331e-15
HORVU.MOREX.r2.7HG0588200	GDSL esterase/lipase	465.906	-2.48764	0.418971	-5.93749	2.89418e-09	6.33846e-08
HORVU.MOREX.r2.5HG0412240	Protein IQ-DOMAIN 1	29.6736	-2.48286	0.670015	-3.70568	0.000210826	0.000954029
HORVU.MOREX.r2.5HG0384190	Mannan endo-1,4-beta-mannosidase-like protein	536.759	-2.48236	0.346716	-7.15964	8.08901e-13	5.59523e-11
HORVU.MOREX.r2.2HG0158700	transmembrane protein, putative (DUF247)	18.0644	-2.47973	0.96343	-2.57385	0.0100573	0.0253972
HORVU.MOREX.r2.5HG0424330	LURP-one-like protein	5.08778	-2.47731	0.96842	-2.55809	0.0105248	0.0263688
HORVU.MOREX.r2.6HG0522740	Protein PLASTID MOVEMENT IMPAIRED 1	15.493	-2.47688	0.835571	-2.9643	0.00303376	0.00925882
HORVU.MOREX.r2.2HG0105270	Glucan endo-1,3-beta-glucosidase 3	107.299	-2.47156	0.392196	-6.30186	2.94101e-10	8.65326e-09
HORVU.MOREX.r2.1HG0059110	Rhamnogalacturonate lyase family protein	173.071	-2.46675	0.522399	-4.72197	2.33571e-06	2.01173e-05
HORVU.MOREX.r2.1HG0057900	Zinc transporter protein	50.8487	-2.46293	0.464326	-5.30432	1.13094e-07	1.46877e-06
HORVU.MOREX.r2.2HG0096040	Annexin	92.3592	-2.4554	0.392289	-6.25915	3.87093e-10	1.10231e-08
HORVU.MOREX.r2.5HG0382590	Protein ZINC INDUCED FACILITATOR-LIKE 1	244.768	-2.45498	0.442354	-5.54982	2.85957e-08	4.51071e-07
HORVU.MOREX.r2.7HG0562040	Receptor protein kinase, putative	731.049	-2.44372	0.330992	-7.38301	1.54752e-13	1.32061e-11
HORVU.MOREX.r2.4HG0333670	Methylenetetrahydrofolate--tRNA-(uracil-5-)-methyltransferase TrmFO	1209.64	-2.43881	0.417155	-5.8463	5.02631e-09	1.02238e-07
HORVU.MOREX.r2.7HG0564420	Squamosa promoter binding protein	13.199	-2.43841	0.860209	-2.83468	0.00458723	0.0131444
HORVU.MOREX.r2.1HG0013180	GDSL esterase/lipase	23.7085	-2.43712	0.699498	-3.4841	0.000493804	0.00196767
HORVU.MOREX.r2.7HG0546850	Dirigent protein	32.5551	-2.4358	0.639936	-3.80631	0.000141054	0.000677528
HORVU.MOREX.r2.4HG0291990	DUF241 domain protein, putative (DUF241)	22.7728	-2.43153	0.818158	-2.97196	0.00295902	0.00907091
HORVU.MOREX.r2.6HG0519420	Peroxidase	114.53	-2.42802	0.58248	-4.16841	3.06726e-05	0.000183008
HORVU.MOREX.r2.2HG0162870	Glutamate receptor	31.6982	-2.42733	0.557955	-4.35041	1.35885e-05	9.12989e-05
HORVU.MOREX.r2.2HG0117060	Phosphatidylinositol transfer protein alpha isoform	44.5887	-2.42476	0.449727	-5.39162	6.9825e-08	9.70794e-07
HORVU.MOREX.r2.1HG0045520	Cyclin-like protein	356.084	-2.42343	0.405315	-5.97912	2.2434e-09	5.10391e-08
HORVU.MOREX.r2.4HG0286800	COBRA-like protein	21.4063	-2.42106	0.59755	-4.05165	5.0858e-05	0.000282836
HORVU.MOREX.r2.7HG0614640	Disease resistance protein RPM1	17.9228	-2.42079	0.700179	-3.45738	0.000545452	0.00213884
HORVU.MOREX.r2.2HG0096020	Myb domain protein 30	29.9223	-2.41841	0.624945	-3.8698	0.000108926	0.000542875
HORVU.MOREX.r2.2HG0129770	Peroxidase	83.5177	-2.41751	0.755102	-3.20157	0.00136679	0.00470663
HORVU.MOREX.r2.5HG0399420	Glutamate receptor	294.644	-2.41695	0.275952	-8.7586	1.97695e-18	5.00371e-16
HORVU.MOREX.r2.4HG0289280	Aspartic proteinase nepenthesin-1	171.031	-2.41472	0.401812	-6.00958	1.86003e-09	4.35907e-08
HORVU.MOREX.r2.1HG0067160	Peroxidase	14.1978	-2.40912	0.840155	-2.86748	0.00413761	0.0120545
HORVU.MOREX.r2.3HG0247730	Pentatricopeptide repeat-containing protein	21.8664	-2.40559	0.649686	-3.7027	0.000213317	0.000961977
HORVU.MOREX.r2.1HG0061890	suppressor of npr1-1 constitutive 4	92.1422	-2.3985	0.437563	-5.4815	4.21743e-08	6.32984e-07
HORVU.MOREX.r2.3HG0201080	Alpha/beta-Hydrolases superfamily protein	21.0297	-2.39776	0.716471	-3.34662	0.00081804	0.00303266
HORVU.MOREX.r2.3HG0269860	RNA binding protein, putative	13.3433	-2.39605	0.934468	-2.56407	0.0103452	0.0259918
HORVU.MOREX.r2.1HG0001790	Powdery mildew resistance protein Pm3	13.0016	-2.39045	0.790861	-3.0226	0.00250616	0.00790423
HORVU.MOREX.r2.6HG0510040	TCP transcription factor	33.9468	-2.38504	0.676131	-3.52748	0.000419528	0.00171505
HORVU.MOREX.r2.2HG0102160	Alcohol dehydrogenase, putative	258.666	-2.38441	0.422203	-5.64754	1.6276e-08	2.78859e-07
HORVU.MOREX.r2.1HG0001490	Thionin-2.2	5157.48	-2.38198	0.455392	-5.23061	1.6895e-07	2.06874e-06
HORVU.MOREX.r2.1HG0002880	Tyrosine decarboxylase	418.195	-2.37396	0.425022	-5.58551	2.33022e-08	3.79949e-07
HORVU.MOREX.r2.6HG0450840	Acid beta-fructofuranosidase	42.2619	-2.3656	0.812698	-2.91079	0.00360514	0.0107249
HORVU.MOREX.r2.5HG0353450	Disease resistance protein RPH8A	66.0259	-2.36199	0.645369	-3.6599	0.00025231	0.00111149
HORVU.MOREX.r2.2HG0159880	Xyloglucan endotransglucosylase/hydrolase	550.961	-2.36101	0.374453	-6.30524	2.87747e-10	8.48874e-09
HORVU.MOREX.r2.6HG0491550	C2 domain-containing protein / GRAM domain-containing protein	15.6142	-2.35709	0.698274	-3.3756	0.000736559	0.0027701
HORVU.MOREX.r2.1HG0009370	O-methyltransferase	16.5774	-2.35214	0.774127	-3.03844	0.00237806	0.00756124
HORVU.MOREX.r2.2HG0133910	Intracellular protein transporter USO1-like protein	55.2829	-2.35165	0.39136	-6.00891	1.86777e-09	4.36983e-08
HORVU.MOREX.r2.3HG0223640	Galactose-binding protein	6.13923	-2.34546	0.839176	-2.79495	0.00519074	0.0146013
HORVU.MOREX.r2.2HG0151170	Glycosyltransferase	433.104	-2.33509	0.323524	-7.21767	5.28855e-13	3.86203e-11
HORVU.MOREX.r2.3HG0182260	Histone-lysine N-methyltransferase SETDB1	84.8464	-2.33371	0.828115	-2.81809	0.00483096	0.0137332
HORVU.MOREX.r2.6HG0487180	Retrovirus-related Pol polyprotein from transposon 297 family	6.88145	-2.33256	0.967128	-2.41184	0.0158722	0.0371854
HORVU.MOREX.r2.2HG0169630	Sulfate transporter	76.99	-2.32825	0.458567	-5.07722	3.83e-07	4.22304e-06
HORVU.MOREX.r2.2HG0086850	Cytochrome P450, putative	126.1	-2.32043	0.509895	-4.55079	5.34437e-06	4.10749e-05
HORVU.MOREX.r2.1HG0071280	Cysteine proteinase inhibitor	43.5039	-2.32041	0.546216	-4.24815	2.15543e-05	0.000135234
HORVU.MOREX.r2.7HG0619560	Cytosine-specific methyltransferase	36.4523	-2.31571	0.641146	-3.61183	0.000304047	0.00130257
HORVU.MOREX.r2.7HG0597760	Myb family transcription factor family protein	82.6392	-2.31463	0.374765	-6.17621	6.56602e-10	1.73688e-08
HORVU.MOREX.r2.3HG0245940	Cytochrome P450 family protein	45.9997	-2.31349	0.461842	-5.00927	5.46356e-07	5.7484e-06
HORVU.MOREX.r2.2HG0129730	Peroxidase	64.1198	-2.31336	0.910182	-2.54165	0.0110332	0.0274572
HORVU.MOREX.r2.3HG0182490	basic helix-loop-helix (bHLH) DNA-binding superfamily protein	134.427	-2.31303	0.622718	-3.71441	0.00020368	0.000926775
HORVU.MOREX.r2.7HG0607700	Dihydroflavonol-4-reductase	66.9851	-2.31186	0.509024	-4.54174	5.57912e-06	4.27317e-05
HORVU.MOREX.r2.3HG0249240	Protein NRT1/ PTR FAMILY 5.5	57.3147	-2.31094	0.429414	-5.38162	7.38181e-08	1.01931e-06
HORVU.MOREX.r2.3HG0268560	NADPH:quinone oxidoreductase, putative	829.357	-2.30766	0.732614	-3.1499	0.00163329	0.00547714
HORVU.MOREX.r2.4HG0345760	Phosphatidylinositol N-acetyglucosaminlytransferase subunit P-like protein	41.8873	-2.30712	0.392102	-5.88398	4.00523e-09	8.44777e-08
HORVU.MOREX.r2.3HG0269480	Cellulose synthase-like protein	571.991	-2.30388	0.298984	-7.70569	1.30135e-14	1.48641e-12
HORVU.MOREX.r2.2HG0171670	glutamate receptor 2.6	310.329	-2.302	0.323394	-7.11827	1.09287e-12	7.30976e-11
HORVU.MOREX.r2.2HG0169750	Kinase family protein	11.6406	-2.3011	0.882322	-2.60801	0.00910701	0.0233849
HORVU.MOREX.r2.7HG0554950	UDP-glycosyltransferase	640.835	-2.30001	0.345142	-6.66394	2.66585e-11	1.13144e-09
HORVU.MOREX.r2.7HG0551050	Pentatricopeptide repeat-containing protein	14.3294	-2.29837	0.785004	-2.92785	0.00341316	0.0102372
HORVU.MOREX.r2.4HG0307180	Cytochrome c biogenesis C	17.8188	-2.29734	0.797004	-2.88247	0.00394567	0.0115741
HORVU.MOREX.r2.3HG0191450	Cytochrome P450	76.8078	-2.29723	0.714781	-3.2139	0.00130947	0.00454015
HORVU.MOREX.r2.4HG0298180	Ribulose bisphosphate carboxylase/oxygenase activase	28.0545	-2.2968	0.503374	-4.56281	5.04743e-06	3.91167e-05
HORVU.MOREX.r2.4HG0276140	Protein UPSTREAM OF FLC	132.705	-2.29546	0.344394	-6.66519	2.64317e-11	1.12565e-09
HORVU.MOREX.r2.7HG0594260	1-aminocyclopropane-1-carboxylate oxidase	139.419	-2.29448	0.512863	-4.47386	7.68193e-06	5.62272e-05
HORVU.MOREX.r2.2HG0143030	Aldose 1-epimerase	647.903	-2.28529	0.346855	-6.58861	4.43966e-11	1.71973e-09
HORVU.MOREX.r2.6HG0516340	Ubiquitin carboxyl-terminal hydrolase	11.066	-2.28254	0.80884	-2.82199	0.0047727	0.0135946
HORVU.MOREX.r2.2HG0159500	Plastid-lipid associated protein PAP / fibrillin family	14.412	-2.28053	0.59654	-3.82293	0.000131873	0.000638942
HORVU.MOREX.r2.5HG0408420	Auxin-induced in root cultures protein 12	2088.67	-2.27839	0.331545	-6.87203	6.3294e-12	3.30152e-10
HORVU.MOREX.r2.3HG0246850	Type I inositol-1,4,5-trisphosphate 5-phosphatase	260.05	-2.26645	0.298116	-7.60257	2.90316e-14	3.0501e-12
HORVU.MOREX.r2.4HG0335120	Annexin	150.937	-2.2617	0.35771	-6.32273	2.56978e-10	7.78731e-09
HORVU.MOREX.r2.5HG0438220	Pentatricopeptide repeat-containing protein	12.4429	-2.25866	0.826316	-2.73341	0.00626816	0.0171176
HORVU.MOREX.r2.UnG0624260	NBS-LRR-like resistance protein	56.9902	-2.25854	0.371866	-6.07353	1.25129e-09	3.09323e-08
HORVU.MOREX.r2.5HG0438780	Protein disulfide-isomerase	10.8457	-2.2574	0.876272	-2.57613	0.0099912	0.025267
HORVU.MOREX.r2.2HG0107810	Cytochrome b561 and DOMON domain-containing protein	44.7324	-2.25266	0.580569	-3.88009	0.000104417	0.000522857
HORVU.MOREX.r2.5HG0368440	NADP-dependent alkenal double bond reductase	670.384	-2.25133	0.254946	-8.83062	1.04094e-18	2.7601e-16
HORVU.MOREX.r2.3HG0197110	FAD-binding Berberine family protein	702.654	-2.25035	0.394226	-5.70826	1.14137e-08	2.05632e-07
HORVU.MOREX.r2.7HG0593540	nuclear pore anchor	52.0907	-2.24959	0.557789	-4.03304	5.50589e-05	0.000302554
HORVU.MOREX.r2.5HG0383420	AP2-like ethylene-responsive transcription factor	220.23	-2.24952	0.303918	-7.40175	1.344e-13	1.18319e-11
HORVU.MOREX.r2.2HG0143020	Aldose 1-epimerase	251.754	-2.24642	0.359659	-6.24597	4.21165e-10	1.19043e-08
HORVU.MOREX.r2.2HG0096100	DUF4228 domain protein	18.2993	-2.24565	0.810275	-2.77146	0.00558047	0.0155426
HORVU.MOREX.r2.7HG0610160	Xyloglucan endotransglucosylase/hydrolase	322.628	-2.24296	0.477815	-4.6942	2.6765e-06	2.25498e-05
HORVU.MOREX.r2.3HG0261050	NAD(P)H dehydrogenase 18	11.1116	-2.2394	0.882317	-2.53809	0.0111458	0.027691
HORVU.MOREX.r2.2HG0089170	Xyloglucan endotransglucosylase/hydrolase	201.542	-2.23704	0.395387	-5.65784	1.53294e-08	2.6488e-07
HORVU.MOREX.r2.7HG0585080	Argonaute family member	8.39432	-2.23555	0.785671	-2.84541	0.00443548	0.0127803
HORVU.MOREX.r2.7HG0612510	Cortical cell-delineating protein	38.2296	-2.22776	0.556713	-4.00164	6.29056e-05	0.000338184
HORVU.MOREX.r2.3HG0203550	Peroxidase	576.56	-2.22626	0.346493	-6.42513	1.31759e-10	4.37356e-09
HORVU.MOREX.r2.6HG0483450	camelliol C synthase 1	25.5985	-2.22612	0.565975	-3.93325	8.38059e-05	0.000433289
HORVU.MOREX.r2.3HG0204700	Peptide-N4-(N-acetyl-beta-glucosaminyl)asparagine amidase A	18.5985	-2.21994	0.62193	-3.56943	0.000357756	0.00149387
HORVU.MOREX.r2.2HG0143040	Aldose 1-epimerase	1309.77	-2.21866	0.351042	-6.32021	2.61216e-10	7.86224e-09
HORVU.MOREX.r2.2HG0114090	MBOAT (Membrane bound O-acyl transferase) family protein	19.6988	-2.2141	0.738954	-2.99626	0.00273314	0.00850212
HORVU.MOREX.r2.3HG0205270	V-type proton ATPase subunit E	785.431	-2.20671	0.305331	-7.22728	4.9277e-13	3.63426e-11
HORVU.MOREX.r2.2HG0112640	Cellulose synthase-like protein	2262.94	-2.20642	0.358863	-6.14835	7.82918e-10	2.03714e-08
HORVU.MOREX.r2.2HG0153970	Holliday junction ATP-dependent DNA helicase RuvB	5.49714	-2.20369	0.937904	-2.3496	0.0187938	0.0428449
HORVU.MOREX.r2.6HG0458180	L-gulonolactone oxidase	140.181	-2.20288	0.434418	-5.07089	3.95964e-07	4.34021e-06
HORVU.MOREX.r2.2HG0100710	Calmodulin, putative	11.3881	-2.20236	0.825451	-2.66807	0.00762879	0.0201633
HORVU.MOREX.r2.7HG0623830	receptor kinase 1	22.2731	-2.20208	0.785279	-2.8042	0.00504414	0.0142411
HORVU.MOREX.r2.2HG0111410	Late embryogenesis abundant (LEA) hydroxyproline-rich glycoprotein family	64.0261	-2.20127	0.65429	-3.36437	0.000767192	0.0028661
HORVU.MOREX.r2.7HG0570390	NC domain-containing protein	321.53	-2.2008	0.344467	-6.389	1.6697e-10	5.3631e-09
HORVU.MOREX.r2.3HG0228200	CheY-like two-component responsive regulator family protein	732.379	-2.2	0.274216	-8.02288	1.03295e-15	1.50372e-13
HORVU.MOREX.r2.7HG0589920	Xyloglucan endotransglucosylase/hydrolase	92.7789	-2.19917	0.895147	-2.45677	0.0140193	0.0335681
HORVU.MOREX.r2.4HG0277870	Tubulin beta chain	599.52	-2.19756	0.449949	-4.88403	1.0394e-06	9.99588e-06
HORVU.MOREX.r2.6HG0479950	ATP-dependent zinc metalloprotease FtsH 1	4.96835	-2.1973	0.83473	-2.63234	0.00847978	0.0220514
HORVU.MOREX.r2.2HG0172270	3-oxoacyl-reductase	106.122	-2.19424	0.48953	-4.48234	7.38304e-06	5.43611e-05
HORVU.MOREX.r2.4HG0344840	Disease resistance protein RPM1	17.7241	-2.19384	0.525636	-4.17368	2.9972e-05	0.000179598
HORVU.MOREX.r2.UnG0631160	Cytochrome c biogenesis FC	7.628	-2.1922	0.937989	-2.33713	0.0194324	0.0440797
HORVU.MOREX.r2.2HG0162560	Protease inhibitor/seed storage/lipid transfer family protein	64.2697	-2.18848	0.437426	-5.00309	5.64188e-07	5.91428e-06
HORVU.MOREX.r2.4HG0346770	GATA transcription factor	541.161	-2.18578	0.321425	-6.80029	1.0441e-11	5.05549e-10
HORVU.MOREX.r2.3HG0211130	Kinesin, putative	351.208	-2.17952	0.262094	-8.3158	9.11361e-17	1.66745e-14
HORVU.MOREX.r2.4HG0333190	Myo-inositol 1-phosphate synthase	1380.49	-2.17341	0.251981	-8.6253	6.39258e-18	1.3959e-15
HORVU.MOREX.r2.2HG0079440	Phosphotransferase	384.936	-2.1734	0.245534	-8.85174	8.61643e-19	2.34041e-16
HORVU.MOREX.r2.7HG0529140	Disease resistance protein (NBS-LRR class) family	13.0084	-2.1702	0.643012	-3.37506	0.000738006	0.00277395
HORVU.MOREX.r2.4HG0320860	RNA-binding protein	707.393	-2.16865	0.341286	-6.35434	2.09328e-10	6.52077e-09
HORVU.MOREX.r2.5HG0412580	Alpha-L-fucosidase 1	27.1958	-2.16619	0.556112	-3.89524	9.80996e-05	0.000496021
HORVU.MOREX.r2.2HG0082390	LOW protein: M-phase inducer phosphatase-like protein	70.8413	-2.1634	0.441933	-4.89531	9.81499e-07	9.52131e-06
HORVU.MOREX.r2.6HG0521580	Germin-like protein 1-1	2822.14	-2.16307	0.289756	-7.46514	8.32108e-14	7.82006e-12
HORVU.MOREX.r2.4HG0348830	Cysteine protease	352.504	-2.15312	0.331964	-6.48599	8.81492e-11	3.13634e-09
HORVU.MOREX.r2.3HG0199220	Gibberellin 3-beta-hydroxylase 2	11.2621	-2.15041	0.876387	-2.45372	0.0141387	0.0337851
HORVU.MOREX.r2.6HG0516100	Pathogenesis-related protein 1	166.126	-2.14624	0.446694	-4.80471	1.54974e-06	1.42047e-05
HORVU.MOREX.r2.4HG0277510	C2 calcium/lipid-binding and GRAM domain protein	384.986	-2.14542	0.317518	-6.75685	1.41023e-11	6.54378e-10
HORVU.MOREX.r2.2HG0163360	F-box protein	6.17951	-2.14471	0.934595	-2.2948	0.0217447	0.0485096
HORVU.MOREX.r2.2HG0136830	Homeobox-leucine zipper protein HOX9, putative	7.34978	-2.13508	0.765795	-2.78806	0.00530247	0.0148818
HORVU.MOREX.r2.7HG0553640	Trichome birefringence-like protein	86.4105	-2.12781	0.465377	-4.57224	4.8254e-06	3.77374e-05
HORVU.MOREX.r2.4HG0311890	Retrovirus-related Pol polyprotein from transposon TNT 1-94	13.2995	-2.12618	0.802515	-2.6494	0.00806349	0.0211185
HORVU.MOREX.r2.2HG0111590	Membrane lipoprotein lipid attachment site-containing protein-like	248.134	-2.12437	0.421284	-5.0426	4.5925e-07	4.95105e-06
HORVU.MOREX.r2.5HG0447560	Aquaporin	90.0522	-2.12288	0.481032	-4.41319	1.01861e-05	7.17503e-05
HORVU.MOREX.r2.7HG0586150	transmembrane protein, putative (DUF679 domain membrane protein 2)	54.5027	-2.11836	0.449993	-4.70753	2.50732e-06	2.13069e-05
HORVU.MOREX.r2.5HG0402810	Remorin	399.567	-2.11702	0.268124	-7.89569	2.88715e-15	3.86461e-13
HORVU.MOREX.r2.7HG0564680	Retrovirus-related Pol polyprotein from transposon TNT 1-94	10.6133	-2.11674	0.901286	-2.34857	0.0188456	0.0429497
HORVU.MOREX.r2.3HG0264410	Pentatricopeptide repeat (PPR) superfamily protein	88.54	-2.11547	0.427832	-4.94463	7.62882e-07	7.69551e-06
HORVU.MOREX.r2.2HG0100010	Pentatricopeptide repeat-containing protein	20.2177	-2.11061	0.567057	-3.72203	0.000197626	0.000903881
HORVU.MOREX.r2.3HG0197780	WRKY transcription factor	21.2804	-2.10934	0.596479	-3.53632	0.000405743	0.00166368
HORVU.MOREX.r2.7HG0594790	Myosin	26.5231	-2.10553	0.681771	-3.08833	0.00201283	0.0065534
HORVU.MOREX.r2.1HG0044320	Bifunctional inhibitor/lipid-transfer protein/seed storage 2S albumin superfamily protein	1988.51	-2.10517	0.446836	-4.71127	2.46174e-06	2.09997e-05
HORVU.MOREX.r2.2HG0171400	ATP-binding cassette sub-family A member 7	22432.4	-2.09814	0.383784	-5.46698	4.57767e-08	6.76566e-07
HORVU.MOREX.r2.1HG0002940	O-methyltransferase	13831.5	-2.09575	0.480592	-4.36077	1.29605e-05	8.77414e-05
HORVU.MOREX.r2.3HG0259310	Glycosyltransferase	286.746	-2.09575	0.296854	-7.05986	1.66676e-12	1.03988e-10
HORVU.MOREX.r2.4HG0344500	Hydroxymethylglutaryl-CoA synthase	2274.38	-2.09454	0.263865	-7.93792	2.05594e-15	2.80932e-13
HORVU.MOREX.r2.5HG0369720	GDSL esterase/lipase	65.3839	-2.09425	0.728912	-2.87311	0.00406448	0.0118788
HORVU.MOREX.r2.5HG0365660	Microneme/rhoptry antigen	126.85	-2.09274	0.411203	-5.08932	3.59348e-07	3.98991e-06
HORVU.MOREX.r2.5HG0412190	Inositol-tetrakisphosphate 1-kinase 4	16.4342	-2.08393	0.612525	-3.4022	0.000668449	0.0025449
HORVU.MOREX.r2.4HG0281980	Kinase family protein	34.2227	-2.08275	0.701369	-2.96955	0.00298238	0.0091308
HORVU.MOREX.r2.6HG0510740	GDSL esterase/lipase	597.952	-2.08209	0.238467	-8.73114	2.52111e-18	6.17063e-16
HORVU.MOREX.r2.UnG0632380	50S ribosomal protein L33	7.89928	-2.08039	0.864741	-2.4058	0.0161372	0.0377309
HORVU.MOREX.r2.3HG0264370	protease-like protein	24.6722	-2.0791	0.667042	-3.1169	0.00182766	0.00603431
HORVU.MOREX.r2.2HG0117570	Filament-like plant protein	161.589	-2.07629	0.306842	-6.76663	1.31819e-11	6.17902e-10
HORVU.MOREX.r2.4HG0283450	Cathepsin B-like cysteine protease	2420.23	-2.07472	0.349401	-5.93794	2.8863e-09	6.32742e-08
HORVU.MOREX.r2.7HG0549220	3-oxoacyl-[acyl-carrier-protein] synthase	3017.58	-2.07202	0.288569	-7.18033	6.95449e-13	4.97979e-11
HORVU.MOREX.r2.2HG0079110	Cysteine-rich receptor-like protein kinase 41	658.029	-2.06785	0.385738	-5.36077	8.28686e-08	1.12381e-06
HORVU.MOREX.r2.1HG0050570	Sulfotransferase	19.4365	-2.06724	0.602024	-3.43381	0.000595162	0.0023058
HORVU.MOREX.r2.3HG0200540	Metallothiol transferase fosB	101.831	-2.06284	0.433607	-4.7574	1.96105e-06	1.73949e-05
HORVU.MOREX.r2.3HG0251700	Alpha-1,4 glucan phosphorylase	2736.39	-2.0611	0.305533	-6.74592	1.52055e-11	6.95426e-10
HORVU.MOREX.r2.1HG0004340	transcriptional factor B3 family protein	38.6367	-2.06082	0.667411	-3.08779	0.00201653	0.0065616
HORVU.MOREX.r2.1HG0074770	Sulfotransferase	168.848	-2.05962	0.449222	-4.58485	4.54304e-06	3.5882e-05
HORVU.MOREX.r2.3HG0203620	Trichome birefringence-like protein	90.7068	-2.05945	0.429209	-4.79824	1.60067e-06	1.4582e-05
HORVU.MOREX.r2.5HG0411750	NADH-ubiquinone oxidoreductase chain 4	6.87002	-2.05179	0.779991	-2.63053	0.00852528	0.0221464
HORVU.MOREX.r2.3HG0251120	ABC transporter B family protein	309.114	-2.04819	0.34311	-5.9695	2.37985e-09	5.38136e-08
HORVU.MOREX.r2.2HG0108330	DUF2921 family protein	17.5164	-2.04321	0.626999	-3.25871	0.0011192	0.003965
HORVU.MOREX.r2.1HG0078550	Nucleoside diphosphate kinase	6129.39	-2.0426	0.29484	-6.92781	4.27406e-12	2.36806e-10
HORVU.MOREX.r2.3HG0238350	Glycosyltransferase	744.535	-2.04122	0.445468	-4.58219	4.60134e-06	3.62268e-05
HORVU.MOREX.r2.7HG0547650	RING finger protein	71.1534	-2.04032	0.536981	-3.79962	0.000144918	0.000692949
HORVU.MOREX.r2.6HG0511580	UPF0503 protein, chloroplastic	65.2178	-2.03949	0.434962	-4.68889	2.74687e-06	2.30437e-05
HORVU.MOREX.r2.7HG0614700	Disease resistance protein RPM1	21.4475	-2.03791	0.669988	-3.04171	0.00235242	0.00749578
HORVU.MOREX.r2.5HG0403040	Leucine-rich repeat receptor-like protein kinase family protein	37.2495	-2.0347	0.709232	-2.86888	0.00411926	0.0120105
HORVU.MOREX.r2.5HG0444890	Monothiol glutaredoxin-S7, chloroplastic	24.143	-2.02995	0.522817	-3.88271	0.000103298	0.000517956
HORVU.MOREX.r2.4HG0339070	Xyloglucan galactosyltransferase KATAMARI1-like protein	262.59	-2.0296	0.25084	-8.09121	5.90733e-16	9.30557e-14
HORVU.MOREX.r2.4HG0294130	Glycosyltransferase	66.5242	-2.02732	0.419276	-4.8353	1.32947e-06	1.23638e-05
HORVU.MOREX.r2.4HG0345740	F-box family protein	26.891	-2.02406	0.517984	-3.90757	9.32304e-05	0.000474851
HORVU.MOREX.r2.7HG0597410	melanoma-associated antigen G1-like protein	48.8082	-2.02199	0.47227	-4.28143	1.85695e-05	0.000119089
HORVU.MOREX.r2.3HG0233950	Methyltransferase	3581.73	-2.02079	0.338182	-5.97545	2.29449e-09	5.20951e-08
HORVU.MOREX.r2.3HG0211260	Oxidoreductase	1277.04	-2.01941	0.285371	-7.07643	1.47918e-12	9.44004e-11
HORVU.MOREX.r2.3HG0244620	Serine/threonine-protein kinase	27.3322	-2.01101	0.735785	-2.73315	0.00627312	0.0171269
HORVU.MOREX.r2.4HG0346610	Expansin protein	2012.38	-2.00884	0.343306	-5.85144	4.87345e-09	9.95838e-08
HORVU.MOREX.r2.6HG0476250	Peroxiredoxin, putative	62.2436	-2.00749	0.366464	-5.478	4.30152e-08	6.43437e-07
HORVU.MOREX.r2.2HG0171650	Cyclic nucleotide-gated cation channel alpha-3	2110.89	-2.00617	0.336503	-5.96182	2.4945e-09	5.58955e-08
HORVU.MOREX.r2.1HG0060960	Alpha/beta-Hydrolases superfamily protein	39.3196	-2.00297	0.463272	-4.32354	1.53548e-05	0.000101573
HORVU.MOREX.r2.7HG0623780	NBS-LRR disease resistance protein-like protein	210.333	-2.00214	0.458785	-4.364	1.27704e-05	8.6639e-05
HORVU.MOREX.r2.6HG0524320	Disease resistance protein RPM1	125.753	-1.99774	0.347493	-5.749	8.9771e-09	1.68115e-07
HORVU.MOREX.r2.UnG0630680	NAD(P)H-quinone oxidoreductase subunit K	11.3648	-1.99744	0.744148	-2.68419	0.00727057	0.0193644
HORVU.MOREX.r2.7HG0563610	Nuclear transport factor 2 family protein, putative	9.57554	-1.99404	0.860308	-2.31782	0.0204592	0.0460756
HORVU.MOREX.r2.1HG0044020	UDP-N-acetylmuramoyl-L-alanyl-D-glutamate--2, 6-diaminopimelate ligase	49.4567	-1.99332	0.493013	-4.04313	5.27425e-05	0.000291406
HORVU.MOREX.r2.6HG0449410	Histone H2B	4252.2	-1.99118	0.303634	-6.55785	5.45889e-11	2.05729e-09
HORVU.MOREX.r2.2HG0134040	Zinc finger family protein	213.417	-1.98876	0.378362	-5.25623	1.4704e-07	1.83681e-06
HORVU.MOREX.r2.1HG0038390	Monocopper oxidase-like protein SKU5	255.951	-1.98817	0.339896	-5.84935	4.93483e-09	1.00653e-07
HORVU.MOREX.r2.2HG0151440	Carboxypeptidase	114.752	-1.98586	0.407836	-4.86926	1.12019e-06	1.06715e-05
HORVU.MOREX.r2.2HG0108150	Polyol transporter	54.1516	-1.97946	0.473694	-4.17878	2.93081e-05	0.000175999
HORVU.MOREX.r2.7HG0622970	Disease resistance protein (NBS-LRR class) family	168.498	-1.97918	0.282692	-7.00117	2.53838e-12	1.5117e-10
HORVU.MOREX.r2.3HG0247980	Expansin	1098	-1.97784	0.380207	-5.20199	1.97161e-07	2.3635e-06
HORVU.MOREX.r2.6HG0449470	Protein phosphatase 2C family protein	12.4876	-1.97584	0.646392	-3.05672	0.00223773	0.00717343
HORVU.MOREX.r2.7HG0609470	L-ascorbate oxidase	511.685	-1.97188	0.324428	-6.07803	1.21664e-09	3.02099e-08
HORVU.MOREX.r2.1HG0043460	Methyltransferase	670.026	-1.97152	0.275248	-7.1627	7.91054e-13	5.50598e-11
HORVU.MOREX.r2.4HG0336990	DnaJ heat shock amino-terminal domain protein (DUF1977)	113.718	-1.97087	0.322214	-6.11666	9.55567e-10	2.43329e-08
HORVU.MOREX.r2.6HG0517570	Cytochrome c oxidase copper chaperone	43.1494	-1.96914	0.630673	-3.12229	0.00179451	0.005946
HORVU.MOREX.r2.7HG0582200	Ferredoxin-like protein	819.998	-1.96877	0.298834	-6.58818	4.45238e-11	1.72166e-09
HORVU.MOREX.r2.6HG0451800	Receptor-like protein kinase	298.105	-1.96407	0.414493	-4.73848	2.15327e-06	1.87489e-05
HORVU.MOREX.r2.6HG0524760	Photosystem II 22 kDa, chloroplastic	8.51141	-1.96391	0.860553	-2.28215	0.0224802	0.0497964
HORVU.MOREX.r2.3HG0196490	IQ domain-containing protein	55.7967	-1.96338	0.394386	-4.97833	6.41336e-07	6.60096e-06
HORVU.MOREX.r2.7HG0610370	serine/arginine repetitive matrix-like protein	71.0964	-1.96197	0.38755	-5.06249	4.13806e-07	4.51577e-06
HORVU.MOREX.r2.5HG0404210	Protein DETOXIFICATION	168.14	-1.96079	0.343781	-5.70359	1.17312e-08	2.10378e-07
HORVU.MOREX.r2.2HG0099680	Glycine rich protein 3	765.653	-1.96039	0.331461	-5.91439	3.33105e-09	7.18919e-08
HORVU.MOREX.r2.6HG0514840	Subtilisin protease	209.81	-1.95853	0.394715	-4.96188	6.9815e-07	7.10365e-06
HORVU.MOREX.r2.2HG0093610	GH3 family protein	22.8066	-1.95628	0.608639	-3.21419	0.00130813	0.00453691
HORVU.MOREX.r2.2HG0095890	ABC transporter, putative	41.6576	-1.9557	0.499433	-3.91585	9.0088e-05	0.00046053
HORVU.MOREX.r2.4HG0298140	Zinc finger family protein	31.9547	-1.95526	0.586161	-3.33571	0.000850827	0.0031365
HORVU.MOREX.r2.7HG0583380	Glycosyltransferase	49.4352	-1.95481	0.486033	-4.02196	5.77152e-05	0.00031484
HORVU.MOREX.r2.7HG0550120	Growth-regulating factor	260.585	-1.95351	0.246565	-7.92291	2.32024e-15	3.15114e-13
HORVU.MOREX.r2.2HG0169370	Nuclease S1	38.2832	-1.95259	0.501818	-3.89104	9.98166e-05	0.000503445
HORVU.MOREX.r2.6HG0475370	Lipoxygenase	6.39984	-1.95055	0.772985	-2.5234	0.0116225	0.0287057
HORVU.MOREX.r2.3HG0264020	Basic 7S globulin 2	276.243	-1.94947	0.33065	-5.89587	3.72705e-09	7.93619e-08
HORVU.MOREX.r2.1HG0012780	Protein BIG GRAIN 1-like	12.6679	-1.94862	0.722003	-2.69891	0.00695669	0.0186637
HORVU.MOREX.r2.4HG0281760	UDP-glucose 6-dehydrogenase	4556.26	-1.94537	0.307738	-6.32151	2.5902e-10	7.81701e-09
HORVU.MOREX.r2.3HG0182270	telomeric DNA binding protein 1	826.979	-1.94248	0.340106	-5.71141	1.12044e-08	2.0322e-07
HORVU.MOREX.r2.3HG0192450	Disease resistance protein (NBS-LRR class) family	19.5604	-1.94034	0.588033	-3.29971	0.000967855	0.00350293
HORVU.MOREX.r2.7HG0622270	Delta(24)-sterol reductase	3993.75	-1.93916	0.253034	-7.66362	1.8077e-14	2.01315e-12
HORVU.MOREX.r2.1HG0001510	Thionin-2.2	129.036	-1.9391	0.545965	-3.5517	0.000382755	0.00158224
HORVU.MOREX.r2.5HG0399270	Pentatricopeptide repeat-containing protein	20.7703	-1.93691	0.569294	-3.4023	0.000668204	0.00254452
HORVU.MOREX.r2.3HG0260140	Neuroguidin	23.3446	-1.93088	0.503078	-3.83813	0.000123975	0.000606143
HORVU.MOREX.r2.7HG0551850	RNA-binding protein	65.7761	-1.92289	0.520378	-3.69518	0.000219731	0.000986309
HORVU.MOREX.r2.2HG0099660	Glycine rich protein 3	1368.22	-1.9156	0.301051	-6.36304	1.97799e-10	6.2138e-09
HORVU.MOREX.r2.3HG0194540	Amino acid permease	785.817	-1.91548	0.257728	-7.43215	1.0685e-13	9.70391e-12
HORVU.MOREX.r2.4HG0348840	Apyrase	546.716	-1.91531	0.286342	-6.68887	2.24904e-11	9.72677e-10
HORVU.MOREX.r2.1HG0019190	Cellulose synthase-like protein	246.369	-1.91334	0.440204	-4.3465	1.38329e-05	9.26616e-05
HORVU.MOREX.r2.1HG0070660	Eukaryotic aspartyl protease family protein	301.84	-1.91098	0.343191	-5.56826	2.57297e-08	4.13178e-07
HORVU.MOREX.r2.2HG0144070	Kinesin-like protein	505.854	-1.90954	0.281568	-6.78182	1.18675e-11	5.66005e-10
HORVU.MOREX.r2.7HG0589200	Arabinogalactan peptide-like protein	2418.91	-1.90772	0.307298	-6.20805	5.36455e-10	1.46069e-08
HORVU.MOREX.r2.6HG0521180	Receptor-like protein kinase	267.069	-1.90057	0.315529	-6.02343	1.70761e-09	4.04612e-08
HORVU.MOREX.r2.2HG0133290	Alpha/beta-Hydrolases superfamily protein	47.5604	-1.90006	0.497391	-3.82004	0.000133428	0.00064465
HORVU.MOREX.r2.3HG0204170	Basic-leucine zipper (bZIP) transcription factor family protein	177.108	-1.8945	0.347401	-5.45337	4.94251e-08	7.24717e-07
HORVU.MOREX.r2.6HG0517660	Disease resistance protein (NBS-LRR class) family	52.4987	-1.89099	0.347757	-5.43767	5.3981e-08	7.78167e-07
HORVU.MOREX.r2.1HG0017190	Glycosyltransferase	33.7429	-1.89085	0.579346	-3.26376	0.00109944	0.00390555
HORVU.MOREX.r2.5HG0424130	Beta-glucosidase	3629.74	-1.88963	0.224245	-8.42665	3.55708e-17	6.94973e-15
HORVU.MOREX.r2.5HG0383890	Kinase family protein	167.493	-1.88513	0.373526	-5.04685	4.49147e-07	4.85153e-06
HORVU.MOREX.r2.1HG0074840	Malate dehydrogenase	4820.01	-1.8848	0.212225	-8.88115	6.61753e-19	1.91418e-16
HORVU.MOREX.r2.2HG0161890	Remorin family protein	114.405	-1.87941	0.319734	-5.87805	4.15138e-09	8.6902e-08
HORVU.MOREX.r2.2HG0089620	Short-chain dehydrogenase/reductase family protein	6.62324	-1.87794	0.793262	-2.36737	0.0179151	0.0411236
HORVU.MOREX.r2.7HG0597980	Serine/threonine-protein kinase	87.9044	-1.87671	0.411727	-4.55815	5.16067e-06	3.98971e-05
HORVU.MOREX.r2.7HG0603690	Yellow stripe 1A transporter	25.1681	-1.87318	0.719875	-2.6021	0.00926556	0.0237209
HORVU.MOREX.r2.4HG0333730	Expansin	371.25	-1.87	0.33971	-5.50469	3.69813e-08	5.6922e-07
HORVU.MOREX.r2.1HG0057040	Transposon protein CACTA, En/Spm sub-class	362.17	-1.86188	0.324759	-5.73313	9.85939e-09	1.81997e-07
HORVU.MOREX.r2.2HG0080800	Apyrase	8382.33	-1.86173	0.293545	-6.34223	2.26462e-10	6.93807e-09
HORVU.MOREX.r2.1HG0014190	Chitinase	569.787	-1.86047	0.449261	-4.14118	3.45525e-05	0.000202737
HORVU.MOREX.r2.3HG0246790	Beta-glucosidase, putative	163.533	-1.8603	0.303879	-6.12185	9.24967e-10	2.3653e-08
HORVU.MOREX.r2.4HG0291400	Auxin influx transporter	268.979	-1.85752	0.278796	-6.66264	2.68954e-11	1.1334e-09
HORVU.MOREX.r2.2HG0099650	Glycine rich protein 3	2650.63	-1.8573	0.339621	-5.46874	4.53235e-08	6.71204e-07
HORVU.MOREX.r2.3HG0199870	Boron transporter	260.556	-1.85369	0.336498	-5.50878	3.61335e-08	5.57341e-07
HORVU.MOREX.r2.3HG0242510	Tubulin beta-2 chain	22.525	-1.85062	0.694584	-2.66436	0.00771359	0.0203464
HORVU.MOREX.r2.3HG0197740	Choline/ethanolamine kinase	123.316	-1.84814	0.345739	-5.34548	9.01784e-08	1.20488e-06
HORVU.MOREX.r2.1HG0060090	HXXXD-type acyl-transferase family protein	94.8527	-1.84666	0.436338	-4.23217	2.3145e-05	0.000143756
HORVU.MOREX.r2.5HG0415070	Thaumatin	13.3879	-1.84632	0.691177	-2.67127	0.00755647	0.0200054
HORVU.MOREX.r2.5HG0432380	Myosin-binding protein 1	72.4162	-1.83926	0.396823	-4.63498	3.5698e-06	2.89655e-05
HORVU.MOREX.r2.1HG0075880	Plant basic secretory protein family protein, putative	97.0948	-1.83897	0.390345	-4.71114	2.46336e-06	2.10055e-05
HORVU.MOREX.r2.2HG0138190	Plastid-lipid associated protein PAP / fibrillin family protein	124.722	-1.83559	0.355073	-5.16962	2.34567e-07	2.75845e-06
HORVU.MOREX.r2.6HG0452840	MYB transcription factor	167.986	-1.83555	0.408948	-4.48848	7.17343e-06	5.30106e-05
HORVU.MOREX.r2.5HG0412120	Acyl-coenzyme A thioesterase 9, mitochondrial	357.768	-1.83532	0.200097	-9.17214	4.63712e-20	1.81198e-17
HORVU.MOREX.r2.5HG0424360	Strictosidine synthase	235.257	-1.83484	0.298332	-6.15031	7.73309e-10	2.01449e-08
HORVU.MOREX.r2.7HG0549500	UDP-glycosyltransferase	43.1777	-1.83193	0.52973	-3.45823	0.000543743	0.00213475
HORVU.MOREX.r2.3HG0234500	Protein TIC 62, chloroplastic	15.1724	-1.83064	0.565046	-3.23981	0.00119608	0.00420726
HORVU.MOREX.r2.3HG0254720	Multidrug resistance protein ABC transporter family protein	123.398	-1.82972	0.403277	-4.53712	5.70266e-06	4.34835e-05
HORVU.MOREX.r2.7HG0559630	Aluminum activated malate transporter family protein	1062.96	-1.82915	0.238887	-7.65697	1.9037e-14	2.09907e-12
HORVU.MOREX.r2.5HG0425570	Cytochrome P450	552.279	-1.82898	0.568731	-3.2159	0.00130035	0.00451274
HORVU.MOREX.r2.3HG0194200	Xyloglucan endotransglucosylase/hydrolase	665.115	-1.82891	0.551295	-3.31748	0.000908349	0.00331789
HORVU.MOREX.r2.2HG0169460	Nuclease S1	1590.6	-1.82815	0.421281	-4.3395	1.4281e-05	9.52049e-05
HORVU.MOREX.r2.5HG0385770	Omega-3 fatty acid desaturase	1204.69	-1.8264	0.295417	-6.18243	6.31216e-10	1.68171e-08
HORVU.MOREX.r2.7HG0621500	DUF241 domain protein (DUF241)	168.412	-1.82377	0.331996	-5.49336	3.94357e-08	5.97982e-07
HORVU.MOREX.r2.1HG0064300	Protein kinase, putative	827.127	-1.82078	0.2131	-8.54424	1.2938e-17	2.69316e-15
HORVU.MOREX.r2.1HG0066190	Sulfotransferase	85.2039	-1.81711	0.382483	-4.75083	2.02585e-06	1.78438e-05
HORVU.MOREX.r2.3HG0192060	Endosomal targeting BRO1-like domain-containing protein	636.364	-1.81457	0.275578	-6.58458	4.56159e-11	1.76084e-09
HORVU.MOREX.r2.1HG0046880	Annexin	354.742	-1.81454	0.327007	-5.54892	2.87437e-08	4.53085e-07
HORVU.MOREX.r2.3HG0273160	Glycerol-3-phosphate dehydrogenase [NAD(+)]	326.818	-1.81406	0.30292	-5.98859	2.11674e-09	4.84046e-08
HORVU.MOREX.r2.3HG0258180	Lipid transfer protein	756.621	-1.81145	0.277722	-6.52255	6.9122e-11	2.54893e-09
HORVU.MOREX.r2.5HG0355800	Glucan endo-1,3-beta-glucosidase, putative	72.6627	-1.81143	0.46318	-3.91086	9.19687e-05	0.000469175
HORVU.MOREX.r2.3HG0230950	Fasciclin-like arabinogalactan protein	1383.66	-1.81109	0.407657	-4.44269	8.88414e-06	6.36873e-05
HORVU.MOREX.r2.5HG0419650	BTB/POZ domain-containing protein	17.3865	-1.80903	0.613096	-2.95065	0.00317111	0.00960823
HORVU.MOREX.r2.6HG0522200	Disease resistance protein RPM1	21.59	-1.80894	0.691402	-2.61634	0.00888786	0.0229173
HORVU.MOREX.r2.2HG0101390	Purple acid phosphatase	999.041	-1.80867	0.42325	-4.2733	1.92603e-05	0.000122848
HORVU.MOREX.r2.2HG0147290	transmembrane protein, putative (Protein of unknown function, DUF642)	638.932	-1.80744	0.489632	-3.69144	0.000222991	0.000997926
HORVU.MOREX.r2.3HG0187140	Short-chain dehydrogenase/reductase family protein	250.442	-1.80718	0.326719	-5.5313	3.17875e-08	4.94416e-07
HORVU.MOREX.r2.6HG0462880	Squamosa promoter-binding-like protein	258.084	-1.8054	0.242022	-7.45964	8.67584e-14	8.1192e-12
HORVU.MOREX.r2.2HG0143960	Low-density lipoprotein receptor-related protein 2	88.1801	-1.80335	0.386067	-4.6711	2.99598e-06	2.48712e-05
HORVU.MOREX.r2.6HG0512480	Cyclin-dependent kinase inhibitor	75.4101	-1.79834	0.465088	-3.86666	0.000110336	0.00054831
HORVU.MOREX.r2.5HG0429860	Aldehyde oxidase, putative	94.4266	-1.79734	0.331071	-5.42886	5.67159e-08	8.12891e-07
HORVU.MOREX.r2.5HG0404270	Purine permease-like protein	79.6483	-1.79606	0.352112	-5.10083	3.38161e-07	3.77918e-06
HORVU.MOREX.r2.4HG0329600	Myosin-related, putative	42.7554	-1.79534	0.423867	-4.23563	2.27916e-05	0.000141838
HORVU.MOREX.r2.5HG0353700	Receptor-like kinase	22.9671	-1.79417	0.709276	-2.52958	0.0114201	0.028281
HORVU.MOREX.r2.2HG0130020	actin cytoskeleton-regulatory complex pan-like protein	30.7517	-1.79369	0.453453	-3.95562	7.63375e-05	0.00039978
HORVU.MOREX.r2.6HG0477800	Respiratory burst oxidase	17.6256	-1.79117	0.630341	-2.84159	0.0044889	0.0129159
HORVU.MOREX.r2.1HG0073870	Sugar transporter protein	1489.28	-1.78811	0.149272	-11.9789	4.58483e-33	1.70197e-29
HORVU.MOREX.r2.1HG0010980	P-loop containing nucleoside triphosphate hydrolases superfamily protein	112.535	-1.7876	0.323736	-5.52177	3.3561e-08	5.191e-07
HORVU.MOREX.r2.7HG0564780	Beta-amylase	96.6883	-1.78641	0.263433	-6.78127	1.19127e-11	5.66948e-10
HORVU.MOREX.r2.2HG0147380	HTH-type transcriptional regulator YidZ	468.119	-1.78636	0.528244	-3.38169	0.000720406	0.00271499
HORVU.MOREX.r2.2HG0098520	Pentatricopeptide repeat-containing protein	11.303	-1.78598	0.768542	-2.32385	0.0201334	0.0454568
HORVU.MOREX.r2.3HG0239300	GATA transcription factor	198.322	-1.78391	0.291232	-6.12541	9.04528e-10	2.32305e-08
HORVU.MOREX.r2.3HG0208900	Glucan endo-1,3-beta-glucosidase	807.531	-1.78241	0.281357	-6.33504	2.37277e-10	7.21978e-09
HORVU.MOREX.r2.7HG0538090	Late embryogenesis abundant (LEA)hydroxyproline-rich glycoprotein family	5.38996	-1.77701	0.773357	-2.29778	0.0215741	0.0481725
HORVU.MOREX.r2.4HG0342250	Receptor-like kinase	126.902	-1.77591	0.357123	-4.97284	6.59806e-07	6.75672e-06
HORVU.MOREX.r2.3HG0260420	Disease resistance protein (TIR-NBS-LRR class) family	9.61338	-1.77467	0.757614	-2.34244	0.019158	0.0435681
HORVU.MOREX.r2.5HG0389920	Enoyl reductase	1167.83	-1.7728	0.274058	-6.46871	9.88432e-11	3.4399e-09
HORVU.MOREX.r2.6HG0449420	cryptochrome-interacting basic-helix-loop-helix 5	2756.62	-1.77275	0.27527	-6.44007	1.1942e-10	4.04464e-09
HORVU.MOREX.r2.6HG0449620	Insulin-like growth factor 1 receptor	2669.62	-1.77011	0.455644	-3.88486	0.00010239	0.000514121
HORVU.MOREX.r2.5HG0446630	NAD/NADP-dependent betaine aldehyde dehydrogenase	326.825	-1.76956	0.329862	-5.36456	8.11454e-08	1.10677e-06
HORVU.MOREX.r2.5HG0399400	Glutamate receptor	30.91	-1.76904	0.590856	-2.99403	0.00275323	0.00855625
HORVU.MOREX.r2.7HG0588270	50S ribosomal protein L10	35.3188	-1.76852	0.60409	-2.92757	0.00341618	0.0102435
HORVU.MOREX.r2.6HG0472330	CONSTANS-like protein	144.697	-1.76684	0.345862	-5.1085	3.24719e-07	3.65645e-06
HORVU.MOREX.r2.5HG0447340	Myosin	108.118	-1.76071	0.399637	-4.40577	1.05409e-05	7.38064e-05
HORVU.MOREX.r2.5HG0404760	Membrane-bound lytic murein transglycosylase F	26.7413	-1.75904	0.5709	-3.08117	0.00206188	0.00668379
HORVU.MOREX.r2.2HG0142460	Glycosyltransferase	118.885	-1.75862	0.313668	-5.60662	2.06318e-08	3.43704e-07
HORVU.MOREX.r2.5HG0399220	ATP-dependent zinc metalloprotease FtsH	93.8392	-1.75778	0.450691	-3.9002	9.61138e-05	0.00048753
HORVU.MOREX.r2.7HG0547100	BTB/POZ domain-containing protein	50.5928	-1.75732	0.49553	-3.54634	0.000390629	0.00160928
HORVU.MOREX.r2.6HG0526160	Response regulator	83.4305	-1.75365	0.497055	-3.52807	0.000418594	0.00171165
HORVU.MOREX.r2.1HG0062350	GATA transcription factor	199.775	-1.75134	0.366701	-4.77593	1.7888e-06	1.60459e-05
HORVU.MOREX.r2.2HG0176010	Shattering 4	14.0804	-1.7492	0.714806	-2.44709	0.0144014	0.0342914
HORVU.MOREX.r2.7HG0549360	Pentatricopeptide repeat-containing protein	11.2279	-1.74542	0.681896	-2.55965	0.0104777	0.0262804
HORVU.MOREX.r2.7HG0558160	ATP synthase subunit c, chloroplastic	16.1516	-1.74397	0.614408	-2.83846	0.00453318	0.0130197
HORVU.MOREX.r2.5HG0413340	Rhodanese-like domain containing protein	16.4659	-1.74245	0.752087	-2.31681	0.0205139	0.046176
HORVU.MOREX.r2.1HG0005680	Trypsin inhibitor	4599.84	-1.74217	0.261034	-6.67408	2.48781e-11	1.06507e-09
HORVU.MOREX.r2.7HG0527630	Kelch repeat-containing protein	21.7543	-1.7414	0.600097	-2.90186	0.00370954	0.01099
HORVU.MOREX.r2.2HG0096800	Choline transporter-like protein	39.6791	-1.73694	0.487376	-3.56385	0.000365458	0.00152147
HORVU.MOREX.r2.5HG0410200	Mitochondrial import inner membrane translocase subunit	100.643	-1.73611	0.32018	-5.42231	5.88337e-08	8.37853e-07
HORVU.MOREX.r2.3HG0266570	Transducin/WD40 repeat protein	26.657	-1.73577	0.392408	-4.42338	9.71683e-06	6.88149e-05
HORVU.MOREX.r2.5HG0423800	choice-of-anchor C domain protein, putative (Protein of unknown function, DUF642)	727.14	-1.73367	0.482403	-3.59382	0.00032586	0.0013793
HORVU.MOREX.r2.7HG0545850	2-oxoglutarate (2OG) and Fe(II)-dependent oxygenase superfamily protein	148.332	-1.7323	0.361948	-4.78605	1.70098e-06	1.53695e-05
HORVU.MOREX.r2.3HG0198380	Glycosyltransferase	343.677	-1.73204	0.556071	-3.11478	0.00184079	0.00607137
HORVU.MOREX.r2.2HG0111280	Organic cation/carnitine transporter	745.502	-1.72809	0.35691	-4.8418	1.28667e-06	1.20109e-05
HORVU.MOREX.r2.5HG0397410	Heavy metal transport/detoxification protein	16.6285	-1.72759	0.65677	-2.63044	0.00852741	0.0221494
HORVU.MOREX.r2.7HG0623980	NBS-LRR-like resistance protein	34.1652	-1.72564	0.746399	-2.31196	0.0207801	0.0466663
HORVU.MOREX.r2.6HG0499390	Purine-uracil permease NCS1	56.637	-1.72524	0.409733	-4.21064	2.54654e-05	0.000155907
HORVU.MOREX.r2.3HG0259380	Sulfotransferase	81.0918	-1.725	0.438367	-3.93506	8.31774e-05	0.000430539
HORVU.MOREX.r2.2HG0144770	Cytochrome b-c1 complex subunit 7	566.731	-1.72493	0.266777	-6.46581	1.00755e-10	3.50098e-09
HORVU.MOREX.r2.3HG0199470	Purine nucleoside phosphorylase DeoD-type	319.078	-1.71899	0.24387	-7.04879	1.80482e-12	1.10436e-10
HORVU.MOREX.r2.7HG0556520	HIPL1 protein	478.721	-1.71762	0.296877	-5.78562	7.22461e-09	1.39069e-07
HORVU.MOREX.r2.1HG0061340	Subtilisin-like protease	63.0982	-1.7164	0.606117	-2.83179	0.00462882	0.0132465
HORVU.MOREX.r2.2HG0136680	Serine/threonine-protein phosphatase	124.691	-1.71621	0.293741	-5.8426	5.13928e-09	1.04156e-07
HORVU.MOREX.r2.5HG0438660	Nucleobase ascorbate transporter	1119.8	-1.71563	0.331917	-5.16884	2.35547e-07	2.76705e-06
HORVU.MOREX.r2.1HG0068310	Ribosome-recycling factor	22.6621	-1.71274	0.482442	-3.55014	0.000385024	0.00158955
HORVU.MOREX.r2.5HG0409530	F-box protein	12.7677	-1.71244	0.637458	-2.68636	0.00722354	0.019259
HORVU.MOREX.r2.6HG0497660	DNA mismatch repair protein Mlh1	62.6482	-1.71232	0.422105	-4.05663	4.97863e-05	0.00027757
HORVU.MOREX.r2.1HG0064350	Protein kinase, putative	216.392	-1.71102	0.350989	-4.87487	1.08879e-06	1.04125e-05
HORVU.MOREX.r2.3HG0181620	Cellulose synthase-like protein	537.473	-1.70813	0.342096	-4.99313	5.94092e-07	6.18906e-06
HORVU.MOREX.r2.6HG0511570	Upf0503 protein, chloroplastic	20.9201	-1.70627	0.608745	-2.80293	0.00506402	0.01429
HORVU.MOREX.r2.3HG0229980	Octicosapeptide/Phox/Bem1p (PB1) domain-containing protein / tetratricopeptide repeat (TPR)-containing protein	50.7784	-1.70033	0.55918	-3.04076	0.00235983	0.00751294
HORVU.MOREX.r2.5HG0399010	Callose synthase 9	88.2655	-1.69827	0.256929	-6.60988	3.84641e-11	1.54085e-09
HORVU.MOREX.r2.5HG0391850	Transmembrane protein, putative (DUF247)	50.8161	-1.69183	0.527685	-3.20615	0.00134526	0.00464183
HORVU.MOREX.r2.5HG0405240	Receptor protein kinase, putative	627.98	-1.68953	0.339468	-4.97699	6.45822e-07	6.641e-06
HORVU.MOREX.r2.5HG0401370	Chloroplast lysine N-methyltransferase	12.1338	-1.68553	0.628465	-2.68198	0.00731889	0.0194783
HORVU.MOREX.r2.1HG0070360	Cytochrome b561 and DOMON domain-containing protein	38.6968	-1.68385	0.574653	-2.9302	0.00338741	0.0101723
HORVU.MOREX.r2.5HG0400910	Gibberellin-regulated family protein	1632.62	-1.68287	0.253635	-6.63503	3.24442e-11	1.33326e-09
HORVU.MOREX.r2.5HG0387830	IQ domain-containing protein	742.423	-1.68227	0.256706	-6.5533	5.62785e-11	2.11738e-09
HORVU.MOREX.r2.2HG0154770	SPX domain-containing family protein	21.8442	-1.68166	0.69944	-2.40429	0.016204	0.0378472
HORVU.MOREX.r2.3HG0263880	Salicylate O-methyltransferase	114.523	-1.68117	0.338908	-4.96057	7.0288e-07	7.14525e-06
HORVU.MOREX.r2.4HG0286910	Subtilisin-like protease	22.2717	-1.68027	0.664965	-2.52686	0.0115088	0.0284691
HORVU.MOREX.r2.1HG0047580	Receptor-like kinase	147.753	-1.67092	0.311752	-5.35975	8.33357e-08	1.12766e-06
HORVU.MOREX.r2.5HG0438180	B3 domain-containing protein family	22.8375	-1.66755	0.536989	-3.10536	0.00190045	0.00623856
HORVU.MOREX.r2.3HG0257690	Protein prune	28.5401	-1.66723	0.467628	-3.56528	0.000363468	0.001514
HORVU.MOREX.r2.5HG0396930	54S ribosomal protein L4, mitochondrial	10.6102	-1.66652	0.69585	-2.39494	0.016623	0.0386235
HORVU.MOREX.r2.4HG0346040	basic helix-loop-helix (bHLH) DNA-binding superfamily protein	21.5686	-1.66555	0.552403	-3.0151	0.00256895	0.00807369
HORVU.MOREX.r2.3HG0259530	Serine/arginine repetitive matrix protein 2, putative	185.867	-1.66202	0.336287	-4.94225	7.72272e-07	7.77262e-06
HORVU.MOREX.r2.5HG0369150	Structural maintenance of chromosomes protein 5	44.1761	-1.66196	0.449643	-3.69617	0.000218875	0.000983063
HORVU.MOREX.r2.2HG0134510	Heavy metal-associated protein	1825.69	-1.66183	0.249006	-6.67387	2.49136e-11	1.06507e-09
HORVU.MOREX.r2.2HG0158730	transmembrane protein, putative (DUF247)	109.269	-1.66167	0.316478	-5.25052	1.51674e-07	1.88623e-06
HORVU.MOREX.r2.4HG0319480	RING/U-box superfamily protein	83.9117	-1.66048	0.335227	-4.9533	7.29636e-07	7.38019e-06
HORVU.MOREX.r2.3HG0233790	Receptor-like protein kinase	45.5667	-1.65945	0.542723	-3.05764	0.0022309	0.00715463
HORVU.MOREX.r2.5HG0404010	Histone H2A	183.383	-1.65919	0.428323	-3.87369	0.000107201	0.000535234
HORVU.MOREX.r2.3HG0228990	Trichome birefringence-like protein	132.878	-1.65543	0.3288	-5.03475	4.78467e-07	5.13091e-06
HORVU.MOREX.r2.3HG0259110	CBS domain containing protein	175.983	-1.65325	0.366671	-4.50881	6.51929e-06	4.88245e-05
HORVU.MOREX.r2.3HG0197090	Tripartite motif-containing protein 29	17.0827	-1.64946	0.66989	-2.46228	0.0138057	0.0331243
HORVU.MOREX.r2.4HG0309920	Nucleolar protein	1601.81	-1.64855	0.214704	-7.67824	1.61284e-14	1.82349e-12
HORVU.MOREX.r2.4HG0277590	5-methyltetrahydropteroyltriglutamate--homocysteine methyltransferase	5325.7	-1.64818	0.327816	-5.02777	4.9622e-07	5.29579e-06
HORVU.MOREX.r2.6HG0449440	Envelope glycoprotein	8282.72	-1.64515	0.311999	-5.27294	1.34255e-07	1.70483e-06
HORVU.MOREX.r2.5HG0425790	myosin-binding protein (Protein of unknown function, DUF593)	25.2275	-1.64459	0.571464	-2.87786	0.0040038	0.0117184
HORVU.MOREX.r2.1HG0065890	60 kDa chaperonin	1119.17	-1.64436	0.249278	-6.5965	4.20965e-11	1.66244e-09
HORVU.MOREX.r2.5HG0368510	Kinesin-related protein	62.4853	-1.64391	0.345369	-4.75986	1.93727e-06	1.72113e-05
HORVU.MOREX.r2.3HG0263310	Ubiquitin thioesterase	50.03	-1.64386	0.393966	-4.17258	3.01169e-05	0.000180321
HORVU.MOREX.r2.2HG0086340	Prostaglandin E synthase 2	917.292	-1.64256	0.266565	-6.16195	7.18535e-10	1.88503e-08
HORVU.MOREX.r2.4HG0336920	YGGT family protein	15.1835	-1.64218	0.638034	-2.57382	0.0100583	0.0253972
HORVU.MOREX.r2.7HG0604620	Xyloglucan endotransglucosylase/hydrolase	1378.84	-1.64021	0.280026	-5.85735	4.70298e-09	9.69005e-08
HORVU.MOREX.r2.3HG0200280	Acyl-protein thioesterase 2	1373.47	-1.63925	0.25312	-6.47617	9.40811e-11	3.31038e-09
HORVU.MOREX.r2.1HG0042590	Peroxidase	399.093	-1.63893	0.331873	-4.93841	7.87628e-07	7.91287e-06
HORVU.MOREX.r2.2HG0144480	Glycerophosphodiester phosphodiesterase	133.933	-1.63864	0.337056	-4.86164	1.16419e-06	1.10246e-05
HORVU.MOREX.r2.7HG0547220	Short-chain dehydrogenase/reductase family protein	735.111	-1.63803	0.442273	-3.70366	0.000212513	0.000959324
HORVU.MOREX.r2.4HG0340770	Alpha/beta-Hydrolases superfamily protein, putative	20.7208	-1.63446	0.533402	-3.06421	0.00218245	0.00701937
HORVU.MOREX.r2.3HG0244960	Nuclear transport factor 2	581.894	-1.63279	0.298412	-5.4716	4.4599e-08	6.62236e-07
HORVU.MOREX.r2.7HG0581680	Chaperone protein dnaJ, putative	663.78	-1.63259	0.235812	-6.92327	4.41328e-12	2.43309e-10
HORVU.MOREX.r2.3HG0215230	2-oxoglutarate ferrous-dependent oxygenase	103.598	-1.63203	0.359493	-4.53981	5.63042e-06	4.30654e-05
HORVU.MOREX.r2.6HG0461010	Chloride channel protein	36.6658	-1.63065	0.54319	-3.00199	0.00268221	0.00836472
HORVU.MOREX.r2.6HG0500570	3,5-epimerase/4-reductase	1834.87	-1.62647	0.218709	-7.43668	1.03244e-13	9.46316e-12
HORVU.MOREX.r2.2HG0090860	Non-specific serine/threonine protein kinase	136.321	-1.62531	0.218838	-7.42698	1.11105e-13	9.93828e-12
HORVU.MOREX.r2.1HG0040560	Glutathione S-transferase	187.565	-1.62429	0.40496	-4.01098	6.04668e-05	0.000326967
HORVU.MOREX.r2.5HG0399480	cyclin-dependent kinase inhibitor SMR2-like protein	30.8305	-1.62203	0.524907	-3.09012	0.00200074	0.00652069
HORVU.MOREX.r2.7HG0562840	Protein O-linked-mannose beta-1,4-N-acetylglucosaminyltransferase 2	150.068	-1.62094	0.394566	-4.10816	3.98817e-05	0.000229412
HORVU.MOREX.r2.5HG0368330	Pentatricopeptide repeat-containing protein	33.2017	-1.61532	0.427191	-3.78127	0.000156033	0.00073891
HORVU.MOREX.r2.3HG0251180	Cell division control protein 6-like protein	276.756	-1.61523	0.251052	-6.43385	1.24415e-10	4.16707e-09
HORVU.MOREX.r2.3HG0211730	Peroxidase	1779.35	-1.61518	0.339645	-4.75551	1.97945e-06	1.75301e-05
HORVU.MOREX.r2.7HG0582370	Blue copper protein	42.3159	-1.61401	0.521538	-3.09471	0.00197003	0.00643474
HORVU.MOREX.r2.4HG0336690	Protein BIG GRAIN 1	83.8671	-1.61319	0.347318	-4.6447	3.40574e-06	2.77658e-05
HORVU.MOREX.r2.5HG0396210	Cyclin-like protein	131.288	-1.61078	0.329178	-4.89334	9.91379e-07	9.6046e-06
HORVU.MOREX.r2.7HG0621170	Cytochrome P450 family protein, expressed	112.351	-1.61068	0.430586	-3.74067	0.00018353	0.000849142
HORVU.MOREX.r2.3HG0251760	Fructokinase-2	31.6167	-1.61031	0.476429	-3.37996	0.000724961	0.00272985
HORVU.MOREX.r2.7HG0600530	Protein YIF1B	84.9039	-1.60862	0.345649	-4.65391	3.25698e-06	2.67321e-05
HORVU.MOREX.r2.1HG0075570	Histone H2B	137.282	-1.60706	0.3475	-4.62463	3.75261e-06	3.02942e-05
HORVU.MOREX.r2.5HG0389870	Pre-mRNA splicing factor, putative	26.167	-1.60409	0.486312	-3.29848	0.000972097	0.00351657
HORVU.MOREX.r2.6HG0449080	O-methyltransferase	180.857	-1.59925	0.491276	-3.25531	0.0011327	0.00400698
HORVU.MOREX.r2.7HG0603290	Endoglucanase	1736.02	-1.59859	0.601974	-2.65559	0.007917	0.0207894
HORVU.MOREX.r2.3HG0264010	Basic 7S globulin 2	500.167	-1.59607	0.377252	-4.23078	2.32883e-05	0.000144445
HORVU.MOREX.r2.4HG0278550	Polyribonucleotide nucleotidyltransferase	40.8713	-1.59524	0.359873	-4.43279	9.30219e-06	6.61519e-05
HORVU.MOREX.r2.1HG0051010	Tetratricopeptide repeat (TPR)-like superfamily protein	138.494	-1.59493	0.352957	-4.51876	6.22025e-06	4.69162e-05
HORVU.MOREX.r2.6HG0504600	30S ribosomal protein S21	23.8757	-1.59481	0.585456	-2.72404	0.00644881	0.0175313
HORVU.MOREX.r2.5HG0402860	GTPase-activating protein pac-1	72.1589	-1.59453	0.433646	-3.67704	0.000235958	0.00104754
HORVU.MOREX.r2.1HG0059270	Histone H2B	159.733	-1.59429	0.370223	-4.3063	1.6601e-05	0.000108453
HORVU.MOREX.r2.2HG0099670	Transposon protein, putative, CACTA, En/Spm sub-class, expressed	170.126	-1.59392	0.364899	-4.36813	1.25317e-05	8.54095e-05
HORVU.MOREX.r2.6HG0482530	Aldehyde dehydrogenase	72.8243	-1.59382	0.3452	-4.6171	3.89145e-06	3.12678e-05
HORVU.MOREX.r2.2HG0099960	tRNA pseudouridine synthase B	4790.01	-1.59036	0.336189	-4.73055	2.23916e-06	1.93907e-05
HORVU.MOREX.r2.2HG0175300	MYB transcription factor	44.8192	-1.59032	0.442555	-3.5935	0.000326272	0.00138052
HORVU.MOREX.r2.5HG0358800	Glucan 1,3-beta-glucosidase	140.55	-1.58986	0.371938	-4.27452	1.91549e-05	0.000122316
HORVU.MOREX.r2.7HG0582690	Cytochrome P450 family protein	23.6712	-1.58971	0.554155	-2.86872	0.00412137	0.0120135
HORVU.MOREX.r2.4HG0346560	Nitrate transporter 1.1	161.853	-1.58904	0.435896	-3.64546	0.000266911	0.00116636
HORVU.MOREX.r2.7HG0602060	ATP-citrate synthase, putative	3391.69	-1.58875	0.208696	-7.61274	2.68337e-14	2.83254e-12
HORVU.MOREX.r2.6HG0462450	Leucine-rich repeat protein kinase family protein	789.648	-1.58855	0.405427	-3.91822	8.92064e-05	0.000456757
HORVU.MOREX.r2.3HG0194670	Ethylene receptor 2	32.6599	-1.58581	0.620964	-2.55379	0.0106559	0.0266433
HORVU.MOREX.r2.7HG0533560	Dynamin-3	128.582	-1.5855	0.481328	-3.29401	0.000987689	0.00356487
HORVU.MOREX.r2.4HG0345780	Apyrase	736.617	-1.5846	0.485202	-3.26585	0.00109137	0.00388059
HORVU.MOREX.r2.2HG0150130	Beta-glucosidase	1003.86	-1.57888	0.237427	-6.64994	2.93216e-11	1.2139e-09
HORVU.MOREX.r2.4HG0343070	Methyltransferase	2635.39	-1.5762	0.191836	-8.21643	2.09659e-16	3.5921e-14
HORVU.MOREX.r2.1HG0013080	Phosphate translocator	31.7827	-1.57556	0.505136	-3.11907	0.00181421	0.00599789
HORVU.MOREX.r2.2HG0112280	50S ribosomal protein L14	9.97124	-1.57543	0.586006	-2.68841	0.00717924	0.0191615
HORVU.MOREX.r2.7HG0533710	BAG family molecular chaperone regulator-like protein	469.514	-1.57432	0.358054	-4.39688	1.09819e-05	7.62941e-05
HORVU.MOREX.r2.1HG0070940	Cytochrome c oxidase assembly protein COX19	209.016	-1.57298	0.265367	-5.92755	3.07479e-09	6.70107e-08
HORVU.MOREX.r2.7HG0550660	Galactoside 2-alpha-L-fucosyltransferase	62.474	-1.57166	0.46932	-3.34879	0.000811646	0.00301096
HORVU.MOREX.r2.3HG0240780	Katanin p60 ATPase-containing subunit, putative	5452.88	-1.56851	0.196633	-7.97683	1.50135e-15	2.1299e-13
HORVU.MOREX.r2.3HG0246960	Transmembrane protein, putative	60.4328	-1.56697	0.520198	-3.01225	0.00259316	0.00814028
HORVU.MOREX.r2.3HG0225090	3'-N-debenzoyl-2'-deoxytaxol N-benzoyltransferase	225.068	-1.56552	0.309417	-5.05956	4.20219e-07	4.57873e-06
HORVU.MOREX.r2.3HG0248050	DUF641 family protein	27.9733	-1.56494	0.412752	-3.79149	0.000149748	0.000712679
HORVU.MOREX.r2.7HG0571270	DUF241 domain protein, putative (DUF241)	89.8572	-1.56453	0.504736	-3.09971	0.00193712	0.0063468
HORVU.MOREX.r2.2HG0177520	Phosphomannomutase	4521.5	-1.56408	0.209028	-7.48264	7.28433e-14	6.99327e-12
HORVU.MOREX.r2.6HG0472980	Core-2/I-branching beta-1,6-N-acetylglucosaminyltransferase family protein	601.584	-1.5611	0.259684	-6.01154	1.83767e-09	4.31301e-08
HORVU.MOREX.r2.5HG0392900	Sulfite exporter TauE/SafE family protein	538.463	-1.55909	0.267308	-5.83258	5.45773e-09	1.09612e-07
HORVU.MOREX.r2.5HG0401120	Pentatricopeptide repeat protein	34.2623	-1.55834	0.414708	-3.75767	0.0001715	0.000801475
HORVU.MOREX.r2.2HG0159970	HTH-type transcriptional regulator YidZ	157.495	-1.55613	0.266966	-5.82896	5.57748e-09	1.11816e-07
HORVU.MOREX.r2.2HG0145690	BTB/POZ and TAZ domain protein	206.573	-1.55611	0.266654	-5.83569	5.35677e-09	1.07876e-07
HORVU.MOREX.r2.2HG0087270	Sulfotransferase	792.775	-1.55581	0.295713	-5.26122	1.431e-07	1.79362e-06
HORVU.MOREX.r2.7HG0545910	2-oxoglutarate (2OG) and Fe(II)-dependent oxygenase superfamily protein	332.539	-1.55532	0.244003	-6.37417	1.83957e-10	5.85931e-09
HORVU.MOREX.r2.5HG0425720	Pentatricopeptide repeat protein	23.1197	-1.55341	0.585094	-2.65497	0.00793165	0.020818
HORVU.MOREX.r2.5HG0427950	Pentatricopeptide repeat-containing protein	33.0341	-1.55285	0.550274	-2.82196	0.00477304	0.0135946
HORVU.MOREX.r2.3HG0228650	Malate dehydrogenase	5734.9	-1.55168	0.213386	-7.27172	3.54935e-13	2.77385e-11
HORVU.MOREX.r2.4HG0331860	Histone H2B	4609.45	-1.55029	0.215556	-7.19207	6.38149e-13	4.59984e-11
HORVU.MOREX.r2.7HG0544880	debranching enzyme 1	160.494	-1.54664	0.324117	-4.77187	1.82522e-06	1.63266e-05
HORVU.MOREX.r2.7HG0573490	Ypt/Rab-GAP domain of gyp1p superfamily protein	36.0876	-1.54435	0.448373	-3.44433	0.000572474	0.00223032
HORVU.MOREX.r2.6HG0468680	F-box family protein	15.8751	-1.54388	0.671756	-2.29828	0.0215459	0.0481288
HORVU.MOREX.r2.4HG0344940	KHG/KDPG aldolase	26.5307	-1.54152	0.480466	-3.20837	0.00133488	0.00461386
HORVU.MOREX.r2.5HG0416100	Chromatin assembly factor-1	1176.93	-1.53981	0.256231	-6.00948	1.86121e-09	4.35907e-08
HORVU.MOREX.r2.7HG0614680	Disease resistance protein RPM1	14.8063	-1.53822	0.601999	-2.55518	0.0106132	0.0265574
HORVU.MOREX.r2.2HG0132460	At4g33800-like protein	95.3717	-1.53742	0.29463	-5.21815	1.80718e-07	2.19593e-06
HORVU.MOREX.r2.1HG0055850	UDP-glycosyltransferase	162.322	-1.53712	0.38437	-3.99906	6.35932e-05	0.000341304
HORVU.MOREX.r2.5HG0425180	Blue copper protein	522.781	-1.53334	0.235541	-6.50987	7.52179e-11	2.74644e-09
HORVU.MOREX.r2.4HG0321880	Kinesin-like protein	174.706	-1.53249	0.215335	-7.1168	1.10464e-12	7.36639e-11
HORVU.MOREX.r2.7HG0539420	Zinc finger (Ran-binding) family protein	42.1657	-1.53201	0.35548	-4.30969	1.63486e-05	0.000107066
HORVU.MOREX.r2.2HG0174080	Sugar transporter, putative	113.153	-1.53128	0.343084	-4.46328	8.07151e-06	5.86356e-05
HORVU.MOREX.r2.7HG0611640	Peroxidase	1265.03	-1.52784	0.359132	-4.25426	2.09738e-05	0.000132112
HORVU.MOREX.r2.5HG0430440	Type I inositol-1,4,5-trisphosphate 5-phosphatase CVP2	183.965	-1.52782	0.277613	-5.5034	3.72542e-08	5.71069e-07
HORVU.MOREX.r2.5HG0437140	Heavy metal transport/detoxification superfamily protein	81.5433	-1.52761	0.394296	-3.87427	0.000106946	0.000534201
HORVU.MOREX.r2.3HG0196580	F-box protein family-like	78.0921	-1.52628	0.458374	-3.32977	0.000869185	0.0031962
HORVU.MOREX.r2.2HG0168350	Aldose 1-epimerase family protein	2095.88	-1.52611	0.257101	-5.93585	2.92327e-09	6.3896e-08
HORVU.MOREX.r2.3HG0229390	Myosin heavy chain-like	382.234	-1.52578	0.292827	-5.21052	1.88312e-07	2.27086e-06
HORVU.MOREX.r2.5HG0423400	Auxin-responsive protein	3626.3	-1.52441	0.279985	-5.4446	5.19222e-08	7.56848e-07
HORVU.MOREX.r2.7HG0529110	carbohydrate esterase, putative (DUF303)	901.648	-1.52424	0.29656	-5.13974	2.75122e-07	3.17634e-06
HORVU.MOREX.r2.1HG0040400	histone acetyltransferase of the CBP family 1	194.691	-1.52119	0.43305	-3.51275	0.000443498	0.00179797
HORVU.MOREX.r2.6HG0506410	Blue copper protein	166.605	-1.52059	0.33599	-4.52572	6.01904e-06	4.55683e-05
HORVU.MOREX.r2.5HG0406650	Nucleolar-like protein	123.629	-1.5192	0.321998	-4.71805	2.3812e-06	2.04537e-05
HORVU.MOREX.r2.4HG0333700	3-hydroxybenzoate 6-hydroxylase 1	124.2	-1.519	0.312022	-4.86824	1.12597e-06	1.07174e-05
HORVU.MOREX.r2.2HG0105120	Alpha-1,4-glucan-protein synthase [UDP-forming] 1	376.522	-1.51384	0.315973	-4.79103	1.65926e-06	1.50353e-05
HORVU.MOREX.r2.7HG0538640	Sulfate transporter	10.542	-1.51117	0.604473	-2.49998	0.0124199	0.0303388
HORVU.MOREX.r2.1HG0002310	Disease resistance protein	20.8959	-1.51078	0.564373	-2.67692	0.00743015	0.0197225
HORVU.MOREX.r2.3HG0241690	Lipopolysaccharide export system permease protein LptF	467.971	-1.51021	0.262505	-5.75307	8.76365e-09	1.64859e-07
HORVU.MOREX.r2.5HG0402330	LysM domain-containing GPI-anchored protein 1	41.8941	-1.50943	0.451676	-3.34184	0.00083225	0.00307919
HORVU.MOREX.r2.3HG0181450	DUF936 family protein	107.105	-1.50851	0.334628	-4.50803	6.54327e-06	4.89876e-05
HORVU.MOREX.r2.5HG0435220	Histone H2A	1841.62	-1.50691	0.219957	-6.85094	7.33669e-12	3.73936e-10
HORVU.MOREX.r2.5HG0402980	Protein WEAK CHLOROPLAST MOVEMENT UNDER BLUE LIGHT 1	66.6543	-1.50682	0.382362	-3.94083	8.12013e-05	0.000421683
HORVU.MOREX.r2.5HG0371440	T-box transcription factor, putative (DUF863)	183.173	-1.49932	0.370978	-4.04153	5.31036e-05	0.000292839
HORVU.MOREX.r2.6HG0469090	LYR motif-containing protein	176.562	-1.49699	0.327308	-4.57364	4.79332e-06	3.75392e-05
HORVU.MOREX.r2.6HG0452260	Histone H2B	4895.35	-1.49651	0.228825	-6.53998	6.1526e-11	2.29158e-09
HORVU.MOREX.r2.1HG0033160	Kinase family protein	44.8201	-1.49539	0.53306	-2.8053	0.00502703	0.0141997
HORVU.MOREX.r2.3HG0185960	E3 ubiquitin-protein ligase	60.4933	-1.49377	0.396424	-3.76811	0.00016449	0.000774398
HORVU.MOREX.r2.5HG0422010	1-deoxy-D-xylulose 5-phosphate synthase 1	1810.8	-1.49343	0.216281	-6.90506	5.01829e-12	2.69981e-10
HORVU.MOREX.r2.7HG0592520	Pentatricopeptide repeat-containing protein	30.8481	-1.49108	0.470449	-3.16948	0.0015271	0.00518019
HORVU.MOREX.r2.2HG0154710	Xyloglucan galactosyltransferase KATAMARI1	53.69	-1.48936	0.426835	-3.48931	0.000484261	0.00193505
HORVU.MOREX.r2.1HG0069590	Nucleolar family protein	3979.61	-1.48924	0.231406	-6.43561	1.22975e-10	4.13127e-09
HORVU.MOREX.r2.7HG0535060	Starch synthase, chloroplastic/amyloplastic	245.481	-1.4891	0.62314	-2.38967	0.0168634	0.0390679
HORVU.MOREX.r2.5HG0426190	Cytochrome b6-f complex subunit 7	37.532	-1.48716	0.501194	-2.96723	0.00300493	0.00918719
HORVU.MOREX.r2.2HG0177590	ATP-binding ABC transporter	82.4158	-1.48643	0.479446	-3.1003	0.00193322	0.00633496
HORVU.MOREX.r2.5HG0424790	COBRA protein	176.916	-1.48627	0.294305	-5.05009	4.41603e-07	4.78163e-06
HORVU.MOREX.r2.4HG0316860	Pentatricopeptide repeat-containing protein	28.1078	-1.48538	0.575175	-2.58248	0.00980929	0.0248784
HORVU.MOREX.r2.5HG0404630	Basic helix-loop-helix transcription factor	371.607	-1.48524	0.251429	-5.9072	3.47972e-09	7.46666e-08
HORVU.MOREX.r2.3HG0203670	GDSL esterase/lipase	45.8568	-1.48459	0.416716	-3.5626	0.000367203	0.00152759
HORVU.MOREX.r2.4HG0326260	Glucan endo-1,3-beta-glucosidase, putative	398.533	-1.48402	0.37048	-4.00567	6.18421e-05	0.00033319
HORVU.MOREX.r2.4HG0278240	Glucan endo-1,3-beta-glucosidase	128.675	-1.48122	0.35855	-4.13113	3.60983e-05	0.000210973
HORVU.MOREX.r2.2HG0171170	3-oxoacyl-[acyl-carrier-protein] synthase 3	665.731	-1.48095	0.260537	-5.68422	1.3141e-08	2.31944e-07
HORVU.MOREX.r2.4HG0276240	Phosphate transporter	60.0268	-1.48045	0.417469	-3.54626	0.000390742	0.00160928
HORVU.MOREX.r2.1HG0031510	60 kDa chaperonin	4818.57	-1.48027	0.266871	-5.54674	2.91038e-08	4.5779e-07
HORVU.MOREX.r2.6HG0450230	Nitrate reductase	191.058	-1.48022	0.39687	-3.72974	0.000191678	0.000881345
HORVU.MOREX.r2.2HG0099980	tRNA pseudouridine synthase B	4473.45	-1.47965	0.311205	-4.75459	1.98847e-06	1.7596e-05
HORVU.MOREX.r2.3HG0258110	Pentatricopeptide repeat-containing protein	28.4501	-1.47964	0.457723	-3.23261	0.00122666	0.00429513
HORVU.MOREX.r2.5HG0390150	Cobyric acid synthase	47.7108	-1.47775	0.495771	-2.98071	0.00287584	0.00888014
HORVU.MOREX.r2.1HG0016480	Endo-1,31,4-beta-D-glucanase	1625.06	-1.47621	0.277029	-5.32871	9.89147e-08	1.30517e-06
HORVU.MOREX.r2.2HG0153670	transcription repressor	44.5018	-1.47601	0.49549	-2.9789	0.00289287	0.00891683
HORVU.MOREX.r2.1HG0019300	Dihydrolipoyl dehydrogenase	3093.55	-1.47409	0.203028	-7.26056	3.85494e-13	2.96072e-11
HORVU.MOREX.r2.5HG0437350	Dihydrolipoamide acetyltransferase component of pyruvate dehydrogenase complex	1818.29	-1.47316	0.224941	-6.54908	5.78928e-11	2.16631e-09
HORVU.MOREX.r2.3HG0254770	Nucleic acid-binding, OB-fold-like protein	83.2486	-1.47278	0.385623	-3.81922	0.000133873	0.00064652
HORVU.MOREX.r2.2HG0143240	60S ribosomal protein L34	6135.72	-1.47245	0.302609	-4.86585	1.13965e-06	1.08245e-05
HORVU.MOREX.r2.4HG0293270	Signal recognition particle 54 kDa protein	35.4024	-1.47227	0.404745	-3.63752	0.000275273	0.00119796
HORVU.MOREX.r2.4HG0319190	Receptor-like kinase	414.117	-1.47188	0.263065	-5.59509	2.20503e-08	3.62455e-07
HORVU.MOREX.r2.7HG0527710	Beta-fructofuranosidase 1	3147.93	-1.47116	0.431349	-3.4106	0.000648196	0.00248148
HORVU.MOREX.r2.2HG0173150	Sulfotransferase	933.506	-1.46998	0.229429	-6.40712	1.48299e-10	4.82198e-09
HORVU.MOREX.r2.1HG0036740	Epoxide hydrolase 2	142.343	-1.46765	0.538505	-2.72541	0.0064222	0.0174654
HORVU.MOREX.r2.2HG0099200	Peroxidase	165.733	-1.46747	0.499982	-2.93505	0.00333499	0.0100324
HORVU.MOREX.r2.7HG0556450	transcription factor-like protein	120.195	-1.4665	0.313774	-4.67376	2.95733e-06	2.46054e-05
HORVU.MOREX.r2.7HG0532460	Acyl-CoA-binding protein	7727.64	-1.46632	0.263642	-5.5618	2.67011e-08	4.26929e-07
HORVU.MOREX.r2.2HG0147450	Transcription factor	135.89	-1.46531	0.20167	-7.26587	3.70645e-13	2.87644e-11
HORVU.MOREX.r2.2HG0089350	Receptor-like protein kinase	49.7657	-1.46481	0.538755	-2.71887	0.00655046	0.0177578
HORVU.MOREX.r2.3HG0197140	FACT complex subunit SSRP1	26.2265	-1.46263	0.428484	-3.41351	0.000641313	0.00245936
HORVU.MOREX.r2.3HG0250080	U-box domain-containing family protein	91.0554	-1.46187	0.418366	-3.49424	0.000475412	0.0019055
HORVU.MOREX.r2.1HG0048800	Trichome birefringence-like protein	117.871	-1.46168	0.496834	-2.94199	0.00326105	0.0098406
HORVU.MOREX.r2.6HG0448430	BMP/retinoic acid-inducible neural-specific protein 2	216.924	-1.46167	0.360819	-4.05099	5.10025e-05	0.000283357
HORVU.MOREX.r2.7HG0601550	Polyadenylate-binding protein, cytoplasmic and nuclear	29.9796	-1.45989	0.526378	-2.77347	0.00554624	0.0154671
HORVU.MOREX.r2.2HG0143530	Pentatricopeptide repeat-containing family protein	26.2912	-1.45971	0.49174	-2.96846	0.00299295	0.00915562
HORVU.MOREX.r2.2HG0148420	SET domain protein 25	79.8542	-1.45838	0.29531	-4.93848	7.87325e-07	7.91287e-06
HORVU.MOREX.r2.2HG0101710	Adenylate kinase	5576.24	-1.45768	0.29037	-5.02007	5.16515e-07	5.47051e-06
HORVU.MOREX.r2.2HG0094430	Nucleolar protein	6270.23	-1.45471	0.260899	-5.57576	2.46447e-08	3.9834e-07
HORVU.MOREX.r2.7HG0554580	Zinc-finger domain of monoamine-oxidase A repressor R1	1237.52	-1.45467	0.213765	-6.80502	1.01034e-11	4.94577e-10
HORVU.MOREX.r2.7HG0572640	Retrotransposon protein, putative, Ty3-gypsy subclass	74.1924	-1.45418	0.397117	-3.66183	0.000250416	0.00110501
HORVU.MOREX.r2.3HG0203270	TPR repeat-containing thioredoxin TTL1	482.675	-1.45303	0.239287	-6.07234	1.26061e-09	3.10937e-08
HORVU.MOREX.r2.3HG0272730	Disease resistance protein RPM1	134.413	-1.452	0.307002	-4.72961	2.24949e-06	1.9465e-05
HORVU.MOREX.r2.3HG0252320	cyclin-dependent kinase inhibitor	30.8461	-1.45111	0.570964	-2.5415	0.0110377	0.0274654
HORVU.MOREX.r2.7HG0602150	Type 2 DNA topoisomerase 6 subunit B-like	77.4254	-1.45095	0.270873	-5.35658	8.48112e-08	1.14554e-06
HORVU.MOREX.r2.2HG0153230	Trihelix transcription factor GT-2	146.867	-1.45	0.370236	-3.91643	8.98712e-05	0.000459633
HORVU.MOREX.r2.2HG0154670	Xyloglucan galactosyltransferase KATAMARI1, putative	138.369	-1.44905	0.318246	-4.55325	5.2824e-06	4.07252e-05
HORVU.MOREX.r2.4HG0347150	Protein kinase	20.4552	-1.44864	0.477593	-3.03322	0.00241957	0.00767243
HORVU.MOREX.r2.7HG0547290	Pentatricopeptide repeat-containing protein	19.6386	-1.44644	0.538694	-2.68508	0.00725114	0.0193187
HORVU.MOREX.r2.5HG0415590	Acyl carrier protein	3817.98	-1.4462	0.247561	-5.8418	5.16383e-09	1.04558e-07
HORVU.MOREX.r2.3HG0246380	Calmodulin-related protein	2170.91	-1.44082	0.191566	-7.52127	5.42453e-14	5.3698e-12
HORVU.MOREX.r2.5HG0402530	Protease 2	68.2441	-1.44072	0.399585	-3.60553	0.000311512	0.00132994
HORVU.MOREX.r2.4HG0289840	S-adenosyl-L-methionine-dependent methyltransferases superfamily protein	51.2871	-1.44065	0.462129	-3.11742	0.0018244	0.00602712
HORVU.MOREX.r2.2HG0150240	3-hydroxyacyl-[acyl-carrier-protein] dehydratase FabZ	751.342	-1.44056	0.267217	-5.39099	7.00708e-08	9.73604e-07
HORVU.MOREX.r2.5HG0441190	IAA-amino acid hydrolase ILR1	43.4522	-1.44043	0.560079	-2.57183	0.0101163	0.0255124
HORVU.MOREX.r2.2HG0100920	30S ribosomal protein S4	9852.24	-1.44028	0.162225	-8.8783	6.78927e-19	1.93869e-16
HORVU.MOREX.r2.6HG0516500	Amino acid transporter family protein	1872.52	-1.43914	0.325178	-4.42569	9.61325e-06	6.81247e-05
HORVU.MOREX.r2.6HG0511220	Peptidyl-prolyl cis-trans isomerase	243.632	-1.43909	0.233539	-6.1621	7.17857e-10	1.88503e-08
HORVU.MOREX.r2.4HG0346900	Methionyl-tRNA formyltransferase	97.096	-1.43727	0.323187	-4.44716	8.70142e-06	6.24981e-05
HORVU.MOREX.r2.4HG0344290	Alpha-L-fucosidase 2	19.5856	-1.43694	0.627867	-2.28861	0.0221022	0.0491397
HORVU.MOREX.r2.2HG0100970	Sphingoid base hydroxylase 2	39.4631	-1.43662	0.486393	-2.95361	0.00314078	0.00952819
HORVU.MOREX.r2.2HG0142810	Lipoxygenase domain-containing 1	397.964	-1.43644	0.307765	-4.66733	3.05144e-06	2.52469e-05
HORVU.MOREX.r2.4HG0338920	60 kDa chaperonin	4532.92	-1.43611	0.248238	-5.78524	7.24109e-09	1.39155e-07
HORVU.MOREX.r2.4HG0285520	Remorin	251.988	-1.43582	0.21109	-6.80195	1.03209e-11	5.01226e-10
HORVU.MOREX.r2.UnG0634790	30S ribosomal protein S15	226.878	-1.43395	0.476561	-3.00896	0.00262146	0.00821438
HORVU.MOREX.r2.6HG0505220	Pyrophosphate--fructose 6-phosphate 1-phosphotransferase subunit alpha	9144.92	-1.43365	0.265287	-5.40414	6.51183e-08	9.16223e-07
HORVU.MOREX.r2.6HG0491200	Expansin protein	29.7852	-1.43304	0.504984	-2.83779	0.00454265	0.0130385
HORVU.MOREX.r2.4HG0341710	Protein O-linked-mannose beta-1,4-N-acetylglucosaminyltransferase 2	171.407	-1.43251	0.348235	-4.11362	3.89502e-05	0.000225159
HORVU.MOREX.r2.5HG0392470	Ras-related protein, expressed	302.061	-1.43217	0.260189	-5.50433	3.70569e-08	5.6922e-07
HORVU.MOREX.r2.1HG0021120	Core-2/I-branching beta-1,6-N-acetylglucosaminyltransferase family protein	708.969	-1.43134	0.246264	-5.81223	6.16455e-09	1.21653e-07
HORVU.MOREX.r2.4HG0282140	Histone H2A	331.976	-1.43072	0.36863	-3.88117	0.000103956	0.000520841
HORVU.MOREX.r2.1HG0044620	Expansin protein	1385.82	-1.43027	0.245983	-5.81451	6.08109e-09	1.20592e-07
HORVU.MOREX.r2.7HG0616070	Cytochrome b561 and DOMON domain-containing protein	34.1922	-1.42951	0.490944	-2.91176	0.00359394	0.0106959
HORVU.MOREX.r2.2HG0169500	Nuclease S1	3428.06	-1.42908	0.30108	-4.7465	2.06964e-06	1.81729e-05
HORVU.MOREX.r2.1HG0064020	Formin-like protein	32.1365	-1.42889	0.509633	-2.80377	0.00505089	0.0142566
HORVU.MOREX.r2.4HG0335640	Histone-lysine N-methyltransferase	94.3673	-1.42881	0.33513	-4.26346	2.01282e-05	0.000127732
HORVU.MOREX.r2.6HG0522870	Potassium channel beta subunit	1535.74	-1.42864	0.181071	-7.88999	3.02209e-15	4.00661e-13
HORVU.MOREX.r2.2HG0132890	3-oxoacyl-reductase	2138.61	-1.42839	0.183938	-7.76563	8.12397e-15	9.78082e-13
HORVU.MOREX.r2.4HG0291980	DUF241 domain protein, putative (DUF241)	32.9622	-1.42826	0.574301	-2.48695	0.0128844	0.0312983
HORVU.MOREX.r2.7HG0559550	Transmembrane protein, putative	30.1297	-1.42568	0.424837	-3.35582	0.000791309	0.00294582
HORVU.MOREX.r2.1HG0076630	Transducin/WD40 repeat-like superfamily protein	1733.17	-1.4252	0.305479	-4.66547	3.07913e-06	2.54288e-05
HORVU.MOREX.r2.2HG0086800	Translation initiation factor IF-2	606.935	-1.4239	0.298945	-4.76307	1.90667e-06	1.69598e-05
HORVU.MOREX.r2.5HG0356750	Pectinesterase	61.0798	-1.42357	0.492111	-2.89279	0.00381837	0.0112617
HORVU.MOREX.r2.2HG0147440	Cytochrome b561 and DOMON domain-containing protein	724.744	-1.42354	0.317307	-4.48633	7.24615e-06	5.34947e-05
HORVU.MOREX.r2.2HG0090150	DnaJ	94.1559	-1.42046	0.415334	-3.42004	0.00062612	0.00241074
HORVU.MOREX.r2.7HG0565030	3-hydroxy-3-methylglutaryl coenzyme A reductase	317.374	-1.42008	0.297882	-4.76725	1.86757e-06	1.66452e-05
HORVU.MOREX.r2.3HG0252300	Rotundifolia-like protein	13.1865	-1.41959	0.549301	-2.58435	0.00975616	0.0247691
HORVU.MOREX.r2.2HG0095540	Nucleolar family protein	5507.83	-1.41879	0.215559	-6.58193	4.64371e-11	1.78634e-09
HORVU.MOREX.r2.1HG0039850	Membrane protein insertase YidC	745.298	-1.41692	0.189649	-7.47126	7.94311e-14	7.54419e-12
HORVU.MOREX.r2.4HG0331850	Histone H2A	3832.99	-1.41684	0.22125	-6.40381	1.51549e-10	4.91333e-09
HORVU.MOREX.r2.5HG0366350	Protein kinase family protein	44.7355	-1.41612	0.501296	-2.82491	0.00472934	0.0134995
HORVU.MOREX.r2.4HG0329220	Caleosin	1283.92	-1.41501	0.246372	-5.74337	9.28109e-09	1.72822e-07
HORVU.MOREX.r2.6HG0499550	small RNA degrading nuclease 3	124.998	-1.41462	0.363229	-3.89458	9.83702e-05	0.000497276
HORVU.MOREX.r2.3HG0213520	Crossover junction endonuclease mus81	211.77	-1.41335	0.23379	-6.04538	1.49061e-09	3.60481e-08
HORVU.MOREX.r2.7HG0537930	Homeobox leucine zipper protein	412.799	-1.41275	0.247552	-5.70688	1.15066e-08	2.0685e-07
HORVU.MOREX.r2.2HG0141730	Peptidylprolyl isomerase	4152.52	-1.41141	0.210809	-6.69523	2.15328e-11	9.42239e-10
HORVU.MOREX.r2.2HG0141720	Protein kinase superfamily protein	20.2754	-1.41095	0.501762	-2.812	0.00492344	0.0139516
HORVU.MOREX.r2.3HG0191730	Histone H2B	3870.84	-1.41048	0.234228	-6.02182	1.72471e-09	4.06933e-08
HORVU.MOREX.r2.5HG0407600	WD-repeat cell cycle regulatory protein	422.612	-1.41017	0.202971	-6.94767	3.71363e-12	2.11004e-10
HORVU.MOREX.r2.1HG0053400	Adenine nucleotide alpha hydrolases-like superfamily	59.6813	-1.40929	0.352756	-3.99508	6.46725e-05	0.000346262
HORVU.MOREX.r2.3HG0181610	Protein kinase	361.125	-1.40832	0.316332	-4.45203	8.50608e-06	6.12729e-05
HORVU.MOREX.r2.2HG0176550	Ycf68	96.6372	-1.40828	0.347764	-4.04953	5.13197e-05	0.000284688
HORVU.MOREX.r2.7HG0563500	Fasciclin-like arabinogalactan protein	631.806	-1.4076	0.322439	-4.36548	1.26847e-05	8.62147e-05
HORVU.MOREX.r2.1HG0061590	Soluble inorganic pyrophosphatase	5652.22	-1.40755	0.227882	-6.17668	6.54633e-10	1.73373e-08
HORVU.MOREX.r2.4HG0319240	Malonyl CoA-acyl carrier protein transacylase containing protein, expressed	2308.32	-1.4075	0.253971	-5.54198	2.99075e-08	4.68776e-07
HORVU.MOREX.r2.7HG0588160	Histone H3	320.306	-1.40608	0.267153	-5.26319	1.41579e-07	1.78059e-06
HORVU.MOREX.r2.1HG0031470	Pentatricopeptide repeat-containing protein	79.5642	-1.4051	0.333212	-4.21685	2.47744e-05	0.000152221
HORVU.MOREX.r2.7HG0549960	Mitochondrial outer membrane porin	126.475	-1.40383	0.304097	-4.6164	3.90463e-06	3.13623e-05
HORVU.MOREX.r2.5HG0415630	WD-repeat protein, putative	582.925	-1.4036	0.242172	-5.79588	6.79658e-09	1.32441e-07
HORVU.MOREX.r2.4HG0342180	auxin transport protein (BIG)	118.758	-1.40294	0.364381	-3.8502	0.00011802	0.000580532
HORVU.MOREX.r2.7HG0541730	NBS-LRR-like resistance protein	173.245	-1.40075	0.28062	-4.99164	5.98698e-07	6.2283e-06
HORVU.MOREX.r2.2HG0152180	Calcium-dependent lipid-binding domain-containing protein	3009.39	-1.40059	0.280502	-4.99317	5.93967e-07	6.18906e-06
HORVU.MOREX.r2.5HG0398770	Kelch repeat-containing protein	715.144	-1.40042	0.218328	-6.41432	1.41453e-10	4.61964e-09
HORVU.MOREX.r2.1HG0024500	Hexosyltransferase	196.881	-1.39996	0.255373	-5.482	4.20556e-08	6.32054e-07
HORVU.MOREX.r2.5HG0412640	Transcription factor, putative	16.6826	-1.39985	0.554389	-2.52504	0.0115684	0.0286007
HORVU.MOREX.r2.6HG0452300	Histone H2B	4700.12	-1.39823	0.225429	-6.20252	5.55669e-10	1.50748e-08
HORVU.MOREX.r2.5HG0358730	Serine protease HtrA-like	79.5836	-1.39766	0.297496	-4.69807	2.62627e-06	2.22187e-05
HORVU.MOREX.r2.2HG0170140	Receptor protein kinase, putative	165.625	-1.3956	0.338579	-4.12192	3.75722e-05	0.000218156
HORVU.MOREX.r2.2HG0164170	Rho GTPase-activating protein	99.3787	-1.39529	0.275946	-5.05638	4.27296e-07	4.64705e-06
HORVU.MOREX.r2.4HG0286250	basic helix-loop-helix (bHLH) DNA-binding superfamily protein	75.1891	-1.3939	0.355156	-3.92475	8.68211e-05	0.000446494
HORVU.MOREX.r2.3HG0272440	Late embryogenesis abundant protein	112.935	-1.39175	0.603555	-2.30593	0.0211148	0.0473272
HORVU.MOREX.r2.6HG0449190	RNA polymerase III large subunit	252.615	-1.39084	0.316385	-4.39603	1.10249e-05	7.65454e-05
HORVU.MOREX.r2.1HG0063660	Lipoyl synthase	568.103	-1.38956	0.240302	-5.78257	7.357e-09	1.41139e-07
HORVU.MOREX.r2.6HG0509530	50S ribosomal protein L6, putative	302.356	-1.3895	0.292478	-4.75081	2.02608e-06	1.78438e-05
HORVU.MOREX.r2.4HG0331780	Outer mitochondrial membrane protein porin	3402.67	-1.38788	0.194336	-7.14165	9.22197e-13	6.28137e-11
HORVU.MOREX.r2.3HG0194040	carboxyl-terminal peptidase, putative (DUF239)	317.395	-1.38752	0.314418	-4.41297	1.01963e-05	7.17999e-05
HORVU.MOREX.r2.5HG0422020	Expansin protein	30.826	-1.3865	0.579232	-2.39368	0.0166804	0.0387366
HORVU.MOREX.r2.2HG0085970	Coiled-coil domain-containing protein 6	362.52	-1.38407	0.223856	-6.18286	6.29499e-10	1.67914e-08
HORVU.MOREX.r2.2HG0118460	glyoxalase II 3	99.9383	-1.38347	0.301347	-4.59095	4.41235e-06	3.49738e-05
HORVU.MOREX.r2.1HG0062360	30S ribosomal protein S19	1148.27	-1.38122	0.229935	-6.007	1.88986e-09	4.41226e-08
HORVU.MOREX.r2.UnG0633190	30S ribosomal protein S8	1906.19	-1.38096	0.322093	-4.28746	1.80725e-05	0.000116304
HORVU.MOREX.r2.7HG0594480	Xyloglucan endotransglucosylase/hydrolase	503.904	-1.37995	0.553828	-2.49165	0.0127151	0.0309578
HORVU.MOREX.r2.2HG0111830	Protein kinase-like	312.228	-1.3799	0.167059	-8.25996	1.45716e-16	2.53557e-14
HORVU.MOREX.r2.6HG0501060	Mitochondrial import inner membrane translocase subunit	2996.86	-1.37881	0.329676	-4.1823	2.88572e-05	0.000173948
HORVU.MOREX.r2.5HG0425590	Cytochrome P450	213.225	-1.37858	0.476842	-2.89106	0.00383941	0.0113145
HORVU.MOREX.r2.6HG0502840	Myb family transcription factor APL	331.74	-1.37847	0.346028	-3.9837	6.78514e-05	0.000361285
HORVU.MOREX.r2.4HG0286920	Protein FAM136A	536.206	-1.37824	0.280795	-4.90834	9.18526e-07	9.01645e-06
HORVU.MOREX.r2.6HG0519820	oxidoreductase/transition metal ion-binding protein (DUF3531)	27.2791	-1.37762	0.485729	-2.83619	0.0045655	0.0130905
HORVU.MOREX.r2.2HG0093640	40S ribosomal protein S21	2240.51	-1.37711	0.196174	-7.01988	2.22067e-12	1.3404e-10
HORVU.MOREX.r2.5HG0424140	Beta-glucosidase	618.947	-1.37559	0.486203	-2.82924	0.0046658	0.0133386
HORVU.MOREX.r2.1HG0016620	Disease resistance protein (NBS-LRR class) family	14.514	-1.37551	0.488539	-2.81557	0.00486914	0.0138224
HORVU.MOREX.r2.2HG0109100	carboxyl-terminal peptidase, putative (DUF239)	595.348	-1.37484	0.290832	-4.72727	2.27561e-06	1.96605e-05
HORVU.MOREX.r2.5HG0426350	BTB/POZ domain-containing protein	308.498	-1.37481	0.314877	-4.36619	1.26433e-05	8.59601e-05
HORVU.MOREX.r2.7HG0577620	Rubredoxin family protein	48.5153	-1.37428	0.39451	-3.48351	0.000494882	0.00197094
HORVU.MOREX.r2.2HG0136640	Ribosomal RNA apurinic site specific lyase	31.1768	-1.37425	0.396583	-3.46524	0.000529767	0.0020889
HORVU.MOREX.r2.2HG0136190	OJ000315_02.19 protein	170.906	-1.37242	0.355446	-3.86113	0.000112866	0.000559133
HORVU.MOREX.r2.5HG0363440	BTB/POZ domain-containing protein	378.933	-1.37206	0.250123	-5.48555	4.12196e-08	6.21587e-07
HORVU.MOREX.r2.1HG0053550	Secretory carrier membrane protein (SCAMP) family protein	106.597	-1.37201	0.338481	-4.05342	5.04743e-05	0.000280941
HORVU.MOREX.r2.7HG0571440	DUF241 domain protein, putative (DUF241)	119.915	-1.37192	0.451926	-3.03572	0.0023996	0.00762431
HORVU.MOREX.r2.5HG0383590	Cell division control 45-like protein	153.365	-1.37098	0.324116	-4.22991	2.33784e-05	0.000144922
HORVU.MOREX.r2.6HG0459650	Glycosyltransferase	117.474	-1.36888	0.412561	-3.31801	0.000906622	0.00331362
HORVU.MOREX.r2.1HG0066070	Histone H4	4389.34	-1.36876	0.299836	-4.56504	4.99395e-06	3.88102e-05
HORVU.MOREX.r2.5HG0408690	50S ribosomal L31	1193.82	-1.36869	0.290159	-4.71703	2.39318e-06	2.05328e-05
HORVU.MOREX.r2.7HG0592610	Protein phosphatase 2C	371.154	-1.36753	0.344466	-3.96999	7.18744e-05	0.000379764
HORVU.MOREX.r2.5HG0402060	RING finger protein	68.1273	-1.36719	0.405273	-3.3735	0.000742196	0.0027858
HORVU.MOREX.r2.2HG0084360	Sulfotransferase	175.531	-1.36678	0.249921	-5.46884	4.52988e-08	6.71204e-07
HORVU.MOREX.r2.3HG0250320	transcription repressor	31.127	-1.3661	0.561444	-2.43318	0.0149667	0.0353952
HORVU.MOREX.r2.3HG0222260	Mitochondrial outer membrane protein porin	2450.97	-1.36534	0.20713	-6.5917	4.34813e-11	1.69311e-09
HORVU.MOREX.r2.1HG0032020	50S ribosomal protein L14	12732.4	-1.36529	0.26746	-5.10464	3.31429e-07	3.71911e-06
HORVU.MOREX.r2.4HG0299490	Xyloglucan endotransglucosylase/hydrolase	106.627	-1.36461	0.525137	-2.59857	0.00936124	0.0239328
HORVU.MOREX.r2.3HG0263600	Disease resistance protein (TIR-NBS-LRR class) family	159.384	-1.363	0.224332	-6.07579	1.23376e-09	3.06009e-08
HORVU.MOREX.r2.3HG0200630	Embryo-specific 3	213.477	-1.36088	0.311815	-4.36437	1.27489e-05	8.65195e-05
HORVU.MOREX.r2.1HG0025840	lipase, putative (DUF620)	148.593	-1.3602	0.340853	-3.99057	6.59138e-05	0.000351977
HORVU.MOREX.r2.5HG0415470	DUF630 family protein, putative (DUF630 and DUF632)	218.224	-1.35954	0.257701	-5.27567	1.32272e-07	1.68146e-06
HORVU.MOREX.r2.5HG0418820	Auxin Efflux Carrier family protein	181.182	-1.35938	0.509605	-2.66752	0.00764139	0.020187
HORVU.MOREX.r2.2HG0086790	Pyridoxamine 5-phosphate oxidase family protein	234.034	-1.35849	0.219582	-6.18672	6.14301e-10	1.64451e-08
HORVU.MOREX.r2.3HG0182620	50S ribosomal protein L6	2165.21	-1.35716	0.206666	-6.56694	5.13589e-11	1.95208e-09
HORVU.MOREX.r2.2HG0179990	Kinase family protein	529.725	-1.35716	0.161491	-8.40396	4.31676e-17	8.36062e-15
HORVU.MOREX.r2.4HG0278320	basic helix-loop-helix (bHLH) DNA-binding superfamily protein	111.618	-1.35714	0.322809	-4.20417	2.62044e-05	0.000159817
HORVU.MOREX.r2.2HG0097980	Glycoprotein membrane GPI-anchored	1112.05	-1.35699	0.290493	-4.67132	2.99263e-06	2.48527e-05
HORVU.MOREX.r2.3HG0238890	Receptor protein kinase, putative	166.994	-1.35549	0.307946	-4.40172	1.07396e-05	7.48445e-05
HORVU.MOREX.r2.1HG0003280	Cysteine proteinase	505.288	-1.35543	0.30059	-4.50925	6.50583e-06	4.87401e-05
HORVU.MOREX.r2.2HG0169770	D-3-phosphoglycerate dehydrogenase	3469.27	-1.35423	0.327886	-4.1302	3.62455e-05	0.000211722
HORVU.MOREX.r2.2HG0149130	UvrABC system C protein	205.534	-1.35387	0.348792	-3.88159	0.000103777	0.000520123
HORVU.MOREX.r2.7HG0615020	Protein DETOXIFICATION	116.215	-1.3532	0.316935	-4.26964	1.95789e-05	0.00012463
HORVU.MOREX.r2.6HG0508490	Pentatricopeptide repeat-containing protein	19.7272	-1.35304	0.544654	-2.48422	0.0129837	0.0314914
HORVU.MOREX.r2.7HG0527490	Kelch repeat-containing F-box family protein, putative, expressed	26.7502	-1.35164	0.475077	-2.8451	0.00443979	0.012791
HORVU.MOREX.r2.5HG0434150	Lactoylglutathione lyase	617.581	-1.35154	0.308451	-4.38171	1.17753e-05	8.10698e-05
HORVU.MOREX.r2.2HG0093950	GTPase obg	40.9652	-1.35105	0.362493	-3.72712	0.000193682	0.000888909
HORVU.MOREX.r2.UnG0633200	Translation initiation factor IF-1	139.855	-1.35077	0.386175	-3.49783	0.000469066	0.00188447
HORVU.MOREX.r2.2HG0168190	Glutamine synthetase	1310.61	-1.35068	0.217522	-6.2094	5.31858e-10	1.45464e-08
HORVU.MOREX.r2.1HG0030940	Shugoshin-1	148.225	-1.35048	0.331613	-4.07246	4.65195e-05	0.000262112
HORVU.MOREX.r2.6HG0524780	Xyloglucan endotransglucosylase/hydrolase	544.889	-1.35043	0.279964	-4.8236	1.40992e-06	1.30358e-05
HORVU.MOREX.r2.7HG0534100	Scarecrow transcription factor family protein	130.705	-1.34691	0.361902	-3.72177	0.000197834	0.000904238
HORVU.MOREX.r2.5HG0384700	Pentatricopeptide repeat-containing protein	23.7627	-1.34624	0.444856	-3.02623	0.00247623	0.00782203
HORVU.MOREX.r2.6HG0500720	Rho GTPase-activating protein	106.993	-1.34475	0.197009	-6.82582	8.7425e-12	4.35619e-10
HORVU.MOREX.r2.3HG0238570	Cysteine proteinase inhibitor	80.1388	-1.3441	0.422841	-3.17873	0.0014792	0.00503687
HORVU.MOREX.r2.3HG0214830	Ribosomal protein S4	186.308	-1.34386	0.306067	-4.39073	1.1297e-05	7.82394e-05
HORVU.MOREX.r2.4HG0338270	Transport inhibitor response 1-like protein	347.423	-1.34287	0.272704	-4.92428	8.46724e-07	8.41417e-06
HORVU.MOREX.r2.3HG0215880	Kinesin-like protein	700.498	-1.34214	0.200462	-6.69526	2.15283e-11	9.42239e-10
HORVU.MOREX.r2.6HG0482580	Phosphoglycerate mutase family protein	379.349	-1.34169	0.269221	-4.9836	6.2412e-07	6.45359e-06
HORVU.MOREX.r2.1HG0059350	Respiratory burst oxidase-like protein	102.001	-1.34117	0.369631	-3.6284	0.000285182	0.00123241
HORVU.MOREX.r2.4HG0280440	Beta-glucosidase	922.858	-1.34104	0.254183	-5.27586	1.32132e-07	1.68136e-06
HORVU.MOREX.r2.7HG0532410	Methionine S-methyltransferase	40.2556	-1.33986	0.478804	-2.79835	0.00513649	0.0144762
HORVU.MOREX.r2.5HG0444790	Elongation factor Tu	6377.68	-1.33931	0.274155	-4.88522	1.03312e-06	9.94409e-06
HORVU.MOREX.r2.6HG0507270	Ribosomal RNA-processing protein 7 A	1055.78	-1.3385	0.226237	-5.91639	3.29079e-09	7.123e-08
HORVU.MOREX.r2.2HG0096300	Receptor-like kinase	264.349	-1.33828	0.282025	-4.74524	2.08259e-06	1.8262e-05
HORVU.MOREX.r2.1HG0026750	40S ribosomal protein S3a	5130.56	-1.33685	0.221785	-6.02766	1.66353e-09	3.95852e-08
HORVU.MOREX.r2.2HG0096290	Pentatricopeptide repeat-containing protein	36.5812	-1.33662	0.395541	-3.37921	0.000726941	0.00273684
HORVU.MOREX.r2.2HG0122860	Valine--tRNA ligase	797.068	-1.33539	0.222706	-5.99622	2.0196e-09	4.65658e-08
HORVU.MOREX.r2.7HG0609070	Protein LONGIFOLIA 1	278.969	-1.33481	0.370728	-3.60052	0.000317583	0.00135017
HORVU.MOREX.r2.5HG0354900	Pentatricopeptide repeat-containing protein	46.8662	-1.33477	0.338201	-3.94667	7.92456e-05	0.000413068
HORVU.MOREX.r2.2HG0081660	NBS-LRR-like resistance protein	84.3829	-1.33319	0.339902	-3.92229	8.77125e-05	0.000450454
HORVU.MOREX.r2.1HG0073630	B12D protein	2514.91	-1.33145	0.218038	-6.10649	1.01844e-09	2.56893e-08
HORVU.MOREX.r2.1HG0047480	RNA binding protein	749.577	-1.33022	0.20858	-6.37747	1.80035e-10	5.74487e-09
HORVU.MOREX.r2.4HG0331450	BTB/POZ domain-containing protein	1674.4	-1.32995	0.241464	-5.50785	3.63235e-08	5.59884e-07
HORVU.MOREX.r2.6HG0486780	2-succinyl-5-enolpyruvyl-6-hydroxy-3-cyclohexene-1-carboxylate synthase	117.132	-1.32958	0.306449	-4.33865	1.43359e-05	9.54764e-05
HORVU.MOREX.r2.4HG0334700	IQ domain-containing protein	43.8059	-1.32915	0.538055	-2.47029	0.0135002	0.0325212
HORVU.MOREX.r2.2HG0161180	Translation initiation factor IF-2	2411.67	-1.32901	0.235397	-5.64582	1.64395e-08	2.80581e-07
HORVU.MOREX.r2.6HG0455770	Histone H4	22.9369	-1.32571	0.520341	-2.54778	0.0108411	0.0270426
HORVU.MOREX.r2.2HG0167780	Inositol-pentakisphosphate 2-kinase	409.85	-1.32508	0.216386	-6.12367	9.14443e-10	2.34377e-08
HORVU.MOREX.r2.7HG0554840	Pyrophosphate--fructose 6-phosphate 1-phosphotransferase subunit beta	10752	-1.32304	0.213803	-6.18815	6.08751e-10	1.63555e-08
HORVU.MOREX.r2.7HG0527400	Glycine-tRNA ligase, alpha subunit	48.1293	-1.32218	0.362834	-3.64404	0.000268391	0.00117213
HORVU.MOREX.r2.7HG0593010	Enoyl reductase	1640.69	-1.32188	0.237149	-5.57404	2.48901e-08	4.02014e-07
HORVU.MOREX.r2.2HG0179510	C2H2-like zinc finger protein	87.3094	-1.32163	0.414948	-3.18504	0.00144734	0.00494502
HORVU.MOREX.r2.5HG0429580	GTPase Der	29.9427	-1.31888	0.557393	-2.36616	0.0179737	0.0412285
HORVU.MOREX.r2.6HG0454000	Acylamino-acid-releasing enzyme	71.9389	-1.3188	0.513963	-2.56593	0.0102899	0.025873
HORVU.MOREX.r2.3HG0244360	External alternative NAD(P)H-ubiquinone oxidoreductase B2, mitochondrial	104.635	-1.31717	0.537177	-2.45201	0.0142059	0.0339057
HORVU.MOREX.r2.4HG0334380	Eukaryotic translation initiation factor 3 subunit H	111.291	-1.31647	0.279525	-4.70965	2.48142e-06	2.11265e-05
HORVU.MOREX.r2.3HG0252140	arginine N-methyltransferase, putative (DUF688)	75.6705	-1.31558	0.285543	-4.60728	4.07971e-06	3.26861e-05
HORVU.MOREX.r2.7HG0602400	Glycosyltransferase	202.24	-1.31536	0.385059	-3.41598	0.000635522	0.00243925
HORVU.MOREX.r2.3HG0269360	Haloacid dehalogenase-like hydrolase	1773.77	-1.31503	0.181372	-7.25044	4.15423e-13	3.15792e-11
HORVU.MOREX.r2.2HG0098650	10 kDa chaperonin	6510.81	-1.31497	0.224517	-5.85688	4.71643e-09	9.69982e-08
HORVU.MOREX.r2.3HG0241070	Nucleobase-ascorbate transporter-like protein	294.524	-1.31448	0.277203	-4.74195	2.11674e-06	1.85032e-05
HORVU.MOREX.r2.5HG0349250	Microtubule-associated protein 70-2	1499.24	-1.3128	0.181206	-7.24482	4.33028e-13	3.2257e-11
HORVU.MOREX.r2.2HG0155110	Cytochrome P450 family protein	530.351	-1.30843	0.249968	-5.2344	1.65519e-07	2.03342e-06
HORVU.MOREX.r2.5HG0398050	Subtilisin-like protease	141.262	-1.30759	0.432745	-3.02161	0.00251433	0.00792439
HORVU.MOREX.r2.2HG0100950	Glycosyltransferase	215.55	-1.30717	0.490527	-2.66483	0.00770278	0.0203227
HORVU.MOREX.r2.6HG0468650	Formin-like protein	105.567	-1.30509	0.348539	-3.74445	0.000180792	0.000838738
HORVU.MOREX.r2.6HG0517130	Kinase	17.9809	-1.30417	0.544006	-2.39734	0.0165147	0.0384198
HORVU.MOREX.r2.4HG0291390	C2H2-like zinc finger protein	106.54	-1.30375	0.319922	-4.07521	4.59722e-05	0.000259778
HORVU.MOREX.r2.1HG0045010	Peroxidase	385.003	-1.30203	0.368172	-3.53646	0.000405522	0.00166339
HORVU.MOREX.r2.7HG0570880	Acyl carrier protein	6786.06	-1.30123	0.195432	-6.65825	2.77105e-11	1.16233e-09
HORVU.MOREX.r2.7HG0580390	60S ribosomal protein L34	19421.3	-1.30011	0.278654	-4.66569	3.07586e-06	2.54112e-05
HORVU.MOREX.r2.6HG0492210	30S ribosomal protein S17	1692.87	-1.29843	0.255227	-5.08735	3.63108e-07	4.02764e-06
HORVU.MOREX.r2.2HG0156340	Glycosyltransferase	66.4371	-1.29774	0.325917	-3.98181	6.8393e-05	0.00036356
HORVU.MOREX.r2.1HG0059770	Microtubule binding protein	110.577	-1.29686	0.275366	-4.70958	2.48229e-06	2.11265e-05
HORVU.MOREX.r2.1HG0055160	Structural maintenance of chromosomes protein	1682.83	-1.29625	0.191572	-6.76637	1.32053e-11	6.17902e-10
HORVU.MOREX.r2.1HG0016640	Mitochondrial 37S ribosomal protein S27	919.707	-1.29619	0.303428	-4.27181	1.93889e-05	0.000123562
HORVU.MOREX.r2.3HG0236310	Pentatricopeptide repeat-containing protein	22.9291	-1.2941	0.469938	-2.75377	0.00589132	0.0162498
HORVU.MOREX.r2.1HG0047540	Succinate dehydrogenase subunit 4	508.344	-1.29392	0.18335	-7.05712	1.69989e-12	1.05464e-10
HORVU.MOREX.r2.5HG0387270	Na+/H+ antiporter	79.365	-1.2939	0.382342	-3.38415	0.000713986	0.00269536
HORVU.MOREX.r2.1HG0005350	Protein-tyrosine sulfotransferase-like protein	697.475	-1.29343	0.243412	-5.31375	1.07392e-07	1.40455e-06
HORVU.MOREX.r2.2HG0114810	Xyloglucan endotransglucosylase/hydrolase	320.305	-1.29295	0.280766	-4.60509	4.12289e-06	3.29964e-05
HORVU.MOREX.r2.4HG0284700	interferon-activable protein	428.919	-1.29293	0.195247	-6.62202	3.54329e-11	1.44277e-09
HORVU.MOREX.r2.1HG0071150	Glutamate receptor	50.6903	-1.29279	0.309252	-4.18038	2.91028e-05	0.000175002
HORVU.MOREX.r2.3HG0207780	nuclear fusion defective 6	209.814	-1.29258	0.328669	-3.93276	8.39745e-05	0.00043406
HORVU.MOREX.r2.1HG0059670	Mitochondrial glycoprotein	36.1277	-1.29243	0.404941	-3.19166	0.00141459	0.00484874
HORVU.MOREX.r2.3HG0263240	Ribonuclease P/MRP protein subunit POP5	55.9139	-1.28814	0.446958	-2.88201	0.00395144	0.0115895
HORVU.MOREX.r2.1HG0075990	Carboxypeptidase	20.6063	-1.28692	0.511483	-2.51605	0.0118678	0.0292305
HORVU.MOREX.r2.5HG0354630	30S ribosomal protein S10	1537.44	-1.28677	0.231685	-5.55397	2.79256e-08	4.43011e-07
HORVU.MOREX.r2.1HG0058770	Serpin family protein	109.434	-1.28618	0.343977	-3.73915	0.000184641	0.000853039
HORVU.MOREX.r2.7HG0565230	Pentatricopeptide repeat-containing protein	100.772	-1.28532	0.279942	-4.59139	4.40313e-06	3.49256e-05
HORVU.MOREX.r2.6HG0460370	Pentatricopeptide repeat-containing protein	106.704	-1.28468	0.297816	-4.31367	1.60567e-05	0.000105434
HORVU.MOREX.r2.4HG0339710	Mitochondrial inner membrane protease subunit 1	93.9498	-1.2839	0.353712	-3.62978	0.00028366	0.00122655
HORVU.MOREX.r2.5HG0432220	WRKY transcription factor, putative	84.8467	-1.28344	0.351342	-3.65295	0.00025924	0.00113774
HORVU.MOREX.r2.6HG0521920	Ribosomal protein L37	17957.6	-1.28094	0.326629	-3.92169	8.7931e-05	0.000451368
HORVU.MOREX.r2.4HG0281790	Actin	4232.49	-1.28073	0.220353	-5.81218	6.16648e-09	1.21653e-07
HORVU.MOREX.r2.6HG0521850	Cytochrome c1	686.244	-1.28041	0.422387	-3.03137	0.0024345	0.00771098
HORVU.MOREX.r2.5HG0419280	Histone-lysine N-methyltransferase ATX2	1239.03	-1.27929	0.233636	-5.47557	4.36114e-08	6.48869e-07
HORVU.MOREX.r2.2HG0106520	Calcineurin-like metallo-phosphoesterase superfamily protein	278.332	-1.27847	0.227093	-5.62975	1.80471e-08	3.04396e-07
HORVU.MOREX.r2.1HG0021590	Pentatricopeptide repeat-containing protein	52.987	-1.27541	0.287421	-4.43744	9.10345e-06	6.49897e-05
HORVU.MOREX.r2.5HG0373960	BTB/POZ domain-containing protein	29.5984	-1.27472	0.547292	-2.32914	0.0198519	0.0449259
HORVU.MOREX.r2.5HG0429780	Calcium-dependent protein kinase	27.5239	-1.27451	0.499819	-2.54995	0.0107739	0.0269081
HORVU.MOREX.r2.7HG0613370	Histone H2B	2698.29	-1.27371	0.218717	-5.82359	5.75977e-09	1.14645e-07
HORVU.MOREX.r2.2HG0156020	Rop guanine nucleotide exchange factor, putative	274.891	-1.27354	0.294513	-4.32422	1.5307e-05	0.000101348
HORVU.MOREX.r2.2HG0164180	Histone H4	776.159	-1.27319	0.220473	-5.77482	7.70371e-09	1.47031e-07
HORVU.MOREX.r2.6HG0455900	Maturase K	136.59	-1.27302	0.335561	-3.79372	0.000148406	0.000706594
HORVU.MOREX.r2.5HG0403460	Alpha/beta-Hydrolases superfamily protein, putative	1232.1	-1.27293	0.253825	-5.01501	5.30311e-07	5.59527e-06
HORVU.MOREX.r2.7HG0582280	transmembrane protein, putative (DUF1218)	32.3981	-1.27278	0.423741	-3.00367	0.00266744	0.00833149
HORVU.MOREX.r2.2HG0164150	actin cytoskeleton-regulatory complex pan-like protein	1492.74	-1.27182	0.19412	-6.5517	5.68844e-11	2.13657e-09
HORVU.MOREX.r2.5HG0389150	3-ketoacyl-CoA thiolase	1523.36	-1.27098	0.215934	-5.88595	3.9577e-09	8.37131e-08
HORVU.MOREX.r2.2HG0079880	alpha/beta-Hydrolases superfamily protein	34.7209	-1.27014	0.530744	-2.39313	0.0167052	0.0387779
HORVU.MOREX.r2.3HG0268930	Crt	175.511	-1.2693	0.266906	-4.75561	1.97844e-06	1.75282e-05
HORVU.MOREX.r2.7HG0621480	DUF241 domain protein (DUF241)	39.7155	-1.26863	0.440432	-2.88043	0.00397128	0.0116369
HORVU.MOREX.r2.7HG0608070	Peroxidase	163.426	-1.26845	0.268492	-4.72434	2.30866e-06	1.99074e-05
HORVU.MOREX.r2.5HG0388990	Coatomer protein complex, subunit zeta 1	2914.37	-1.26774	0.236512	-5.36013	8.31632e-08	1.12601e-06
HORVU.MOREX.r2.1HG0066450	6-phosphogluconate dehydrogenase, decarboxylating	2923.91	-1.26768	0.205821	-6.15914	7.31415e-10	1.91431e-08
HORVU.MOREX.r2.6HG0513710	Phosphate carrier protein, mitochondrial	8840.2	-1.26715	0.192928	-6.56799	5.09993e-11	1.94425e-09
HORVU.MOREX.r2.3HG0232080	Transcription factor DP	46.4732	-1.26639	0.466888	-2.7124	0.0066797	0.0180533
HORVU.MOREX.r2.3HG0186110	Xylosyltransferase 1	260.106	-1.26348	0.301222	-4.19452	2.73444e-05	0.000165861
HORVU.MOREX.r2.4HG0339090	Xyloglucan galactosyltransferase KATAMARI1-like protein	86.253	-1.26296	0.329471	-3.83328	0.000126445	0.000616126
HORVU.MOREX.r2.1HG0059000	Histone H4	1059.98	-1.26264	0.236042	-5.34924	8.8326e-08	1.18368e-06
HORVU.MOREX.r2.4HG0335490	Gag-Pol polyprotein	293.596	-1.26109	0.189319	-6.66116	2.71675e-11	1.1417e-09
HORVU.MOREX.r2.2HG0113780	Isopentenyl-diphosphate delta-isomerase	1797.1	-1.26057	0.22908	-5.50273	3.73961e-08	5.72849e-07
HORVU.MOREX.r2.3HG0250690	ADP-ribosylation factor GTPase-activating protein AGD10	49.4596	-1.26024	0.415626	-3.03215	0.0024282	0.00769761
HORVU.MOREX.r2.5HG0417620	Histone H4	4840.07	-1.26015	0.223976	-5.62628	1.84141e-08	3.09772e-07
HORVU.MOREX.r2.5HG0445120	NAD-dependent malic enzyme	552.043	-1.26014	0.210031	-5.99977	1.97603e-09	4.57983e-08
HORVU.MOREX.r2.1HG0042000	Chalcone-flavanone isomerase family protein	405.952	-1.25954	0.220631	-5.70877	1.13793e-08	2.05632e-07
HORVU.MOREX.r2.1HG0049990	transmembrane protein, putative (DUF247)	45.0095	-1.25812	0.520334	-2.41791	0.0156099	0.0366866
HORVU.MOREX.r2.5HG0390870	Chromosome transmission fidelity protein 8	94.1444	-1.25779	0.287346	-4.37727	1.20175e-05	8.24346e-05
HORVU.MOREX.r2.3HG0255890	NADP-dependent alkenal double bond reductase	123.622	-1.25639	0.200154	-6.27714	3.44851e-10	9.98811e-09
HORVU.MOREX.r2.4HG0275870	cytochrome oxidase complex assembly protein	461.981	-1.25607	0.200083	-6.27773	3.43549e-10	9.9733e-09
HORVU.MOREX.r2.4HG0288090	Serpin family protein	100.428	-1.25557	0.271514	-4.62434	3.75789e-06	3.03259e-05
HORVU.MOREX.r2.5HG0442170	Pentatricopeptide repeat-containing protein	18.2681	-1.25534	0.474903	-2.64337	0.00820863	0.0214313
HORVU.MOREX.r2.1HG0076490	Protein ABIL1	144.617	-1.25523	0.398187	-3.15235	0.00161959	0.00544024
HORVU.MOREX.r2.5HG0353240	5-methyltetrahydropteroyltriglutamate--homocysteine methyltransferase	24272.2	-1.25522	0.258196	-4.86151	1.16495e-06	1.10271e-05
HORVU.MOREX.r2.5HG0399990	Eukaryotic aspartyl protease family protein	74.4978	-1.25509	0.33785	-3.71493	0.000203259	0.000925516
HORVU.MOREX.r2.1HG0023750	DUF641 family protein	128.436	-1.2548	0.345416	-3.63273	0.000280435	0.00121501
HORVU.MOREX.r2.7HG0545990	Pyrophosphate-energized vacuolar membrane proton pump	7237.16	-1.2546	0.267866	-4.68367	2.81782e-06	2.35767e-05
HORVU.MOREX.r2.2HG0134960	Glutaredoxin	48.6882	-1.25428	0.448714	-2.79528	0.00518544	0.014592
HORVU.MOREX.r2.2HG0159870	Xyloglucan endotransglucosylase/hydrolase	245.035	-1.25403	0.327602	-3.82791	0.000129234	0.000627791
HORVU.MOREX.r2.4HG0284170	Syntaxin, putative	250.379	-1.25401	0.189555	-6.61557	3.7012e-11	1.49613e-09
HORVU.MOREX.r2.7HG0538970	Protein arginine methyltransferase	1294.94	-1.25385	0.237966	-5.26903	1.37146e-07	1.73166e-06
HORVU.MOREX.r2.6HG0502720	Replicase polyprotein 1a	1120.61	-1.25186	0.223202	-5.60864	2.03922e-08	3.40221e-07
HORVU.MOREX.r2.2HG0109010	Tubulin alpha chain	1307.91	-1.25123	0.240111	-5.21106	1.87766e-07	2.2655e-06
HORVU.MOREX.r2.6HG0455730	Ubiquitin thioesterase	69.4364	-1.25103	0.355826	-3.51586	0.00043833	0.00178026
HORVU.MOREX.r2.5HG0353530	Protein downstream neighbor of Son	83.9049	-1.24996	0.372018	-3.35995	0.000779579	0.00290652
HORVU.MOREX.r2.1HG0017860	Starch synthase family protein	18.1543	-1.24917	0.494317	-2.52706	0.011502	0.0284555
HORVU.MOREX.r2.7HG0606070	Histone H2A	3471.06	-1.24864	0.192035	-6.50213	7.91901e-11	2.86564e-09
HORVU.MOREX.r2.1HG0008340	Kinesin-like protein	675.271	-1.24851	0.184855	-6.75401	1.43814e-11	6.63184e-10
HORVU.MOREX.r2.3HG0255150	3'-5'-exoribonuclease family protein	55.9105	-1.24791	0.447218	-2.79038	0.00526458	0.0147885
HORVU.MOREX.r2.3HG0212880	Ubiquitin-conjugating enzyme E2	1442.43	-1.24713	0.218739	-5.70143	1.18805e-08	2.12884e-07
HORVU.MOREX.r2.5HG0409280	Acyl-[acyl-carrier-protein] hydrolase	2839.87	-1.24642	0.223805	-5.56924	2.55848e-08	4.11742e-07
HORVU.MOREX.r2.6HG0469330	Peroxidase	437.363	-1.24549	0.329164	-3.7838	0.000154452	0.000732563
HORVU.MOREX.r2.2HG0079570	Pyruvate dehydrogenase E1 component subunit alpha	1683.89	-1.24502	0.211364	-5.89039	3.85274e-09	8.1648e-08
HORVU.MOREX.r2.3HG0209300	Histone H2B	4727.43	-1.24435	0.208307	-5.97363	2.32029e-09	5.26271e-08
HORVU.MOREX.r2.5HG0426640	Myb transcription factor	219.312	-1.24388	0.241703	-5.14631	2.6566e-07	3.0818e-06
HORVU.MOREX.r2.5HG0434910	DNA ligase-like protein	601.101	-1.2436	0.232703	-5.34412	9.08568e-08	1.21285e-06
HORVU.MOREX.r2.2HG0136750	ATP synthase subunit d, mitochondrial	20463.7	-1.24348	0.237386	-5.23822	1.62136e-07	1.99624e-06
HORVU.MOREX.r2.3HG0191650	Histone H2B	4036.07	-1.24272	0.2386	-5.2084	1.9048e-07	2.29328e-06
HORVU.MOREX.r2.7HG0587370	High mobility group family	2306.34	-1.24162	0.210067	-5.91061	3.40851e-09	7.32797e-08
HORVU.MOREX.r2.1HG0059160	30S ribosomal protein S8, putative	9809.85	-1.23916	0.19014	-6.51708	7.16868e-11	2.63479e-09
HORVU.MOREX.r2.1HG0066830	Mitochondrial ATP synthase g subunit family protein	1699.86	-1.23725	0.172867	-7.15724	8.23179e-13	5.67637e-11
HORVU.MOREX.r2.2HG0143350	30S ribosomal protein 3, chloroplastic	57.858	-1.2366	0.330368	-3.74308	0.000181775	0.000842598
HORVU.MOREX.r2.1HG0052160	Cytochrome c	8215.76	-1.23644	0.216985	-5.69829	1.21017e-08	2.16326e-07
HORVU.MOREX.r2.2HG0101400	B3 domain-containing protein	198.907	-1.23643	0.242262	-5.1037	3.3308e-07	3.73361e-06
HORVU.MOREX.r2.7HG0594230	Methyltransferase, putative	376.763	-1.23472	0.24263	-5.08891	3.60125e-07	3.99655e-06
HORVU.MOREX.r2.3HG0241080	Dynein light chain	237.686	-1.23456	0.430424	-2.86824	0.00412761	0.0120301
HORVU.MOREX.r2.7HG0563910	60S ribosomal protein L31	9100.9	-1.23451	0.204833	-6.0269	1.67137e-09	3.97293e-08
HORVU.MOREX.r2.2HG0093920	E3 ubiquitin-protein ligase	1397.44	-1.23229	0.317973	-3.87544	0.000106431	0.000531899
HORVU.MOREX.r2.4HG0324160	Replication factor C large subunit	634.002	-1.23149	0.221813	-5.55196	2.82486e-08	4.47179e-07
HORVU.MOREX.r2.UnG0624710	Glutathione S-transferase	1875.4	-1.23149	0.280648	-4.38802	1.1439e-05	7.90751e-05
HORVU.MOREX.r2.5HG0403420	Alpha/beta-Hydrolases superfamily protein, putative	203.343	-1.2306	0.394103	-3.12253	0.00179301	0.00594194
HORVU.MOREX.r2.2HG0153600	Pentatricopeptide repeat-containing protein	44.9654	-1.23016	0.342249	-3.59435	0.000325206	0.00137706
HORVU.MOREX.r2.2HG0147700	6,7-dimethyl-8-ribityllumazine synthase	816.074	-1.22879	0.179782	-6.8349	8.20634e-12	4.13529e-10
HORVU.MOREX.r2.7HG0545120	Intracellular protein transporter USO1-like protein	105.274	-1.22854	0.40381	-3.04236	0.00234729	0.00748585
HORVU.MOREX.r2.4HG0314880	Transcription factor	426.878	-1.22828	0.237084	-5.18078	2.20955e-07	2.61078e-06
HORVU.MOREX.r2.4HG0334640	Kinase interacting (KIP1-like) family protein, putative	2351.71	-1.22816	0.292983	-4.19194	2.76581e-05	0.00016749
HORVU.MOREX.r2.5HG0438880	Mitochondrial import inner membrane translocase subunit	1938.54	-1.22463	0.220607	-5.5512	2.83717e-08	4.48808e-07
HORVU.MOREX.r2.5HG0445180	Pentatricopeptide repeat-containing protein	37.3007	-1.2242	0.404779	-3.02436	0.00249161	0.00786279
HORVU.MOREX.r2.4HG0283530	Sugar transporter family protein	122.646	-1.22209	0.323178	-3.78149	0.000155895	0.000738463
HORVU.MOREX.r2.7HG0613500	Auxin efflux carrier component	951.061	-1.22182	0.247672	-4.93321	8.0888e-07	8.09716e-06
HORVU.MOREX.r2.5HG0363010	Kinesin-like protein	1298.55	-1.22151	0.258177	-4.73127	2.23118e-06	1.93291e-05
HORVU.MOREX.r2.3HG0224030	Kinesin-like protein	428.345	-1.22015	0.223967	-5.44789	5.09713e-08	7.44936e-07
HORVU.MOREX.r2.1HG0065060	Farnesyl diphosphate synthase	2514.46	-1.2201	0.175924	-6.9354	4.05065e-12	2.27715e-10
HORVU.MOREX.r2.6HG0493950	Succinate--CoA ligase [ADP-forming] subunit beta	10383.8	-1.22008	0.239608	-5.09198	3.54345e-07	3.94222e-06
HORVU.MOREX.r2.3HG0228970	Trichome birefringence-like protein	824.31	-1.21881	0.201839	-6.0385	1.55552e-09	3.73744e-08
HORVU.MOREX.r2.6HG0520690	2-oxoglutarate (2OG) and Fe(II)-dependent oxygenase superfamily protein	332.038	-1.21869	0.383874	-3.17471	0.00149988	0.00510105
HORVU.MOREX.r2.6HG0469530	Glutathione S-transferase	5415.75	-1.21798	0.418176	-2.91259	0.0035844	0.0106746
HORVU.MOREX.r2.2HG0079860	Flavin-containing monooxygenase	240.165	-1.21766	0.304763	-3.99544	6.45736e-05	0.000345982
HORVU.MOREX.r2.5HG0415450	Tetratricopeptide repeat (TPR)-like superfamily protein	574.147	-1.2175	0.247567	-4.91786	8.74949e-07	8.65737e-06
HORVU.MOREX.r2.2HG0100890	Origin recognition complex subunit 6	550.86	-1.21737	0.210063	-5.79526	6.82153e-09	1.32811e-07
HORVU.MOREX.r2.7HG0605680	Thaumatin-like protein	1785.96	-1.21705	0.30509	-3.98914	6.63139e-05	0.000354029
HORVU.MOREX.r2.1HG0044820	Haloacid dehalogenase-like hydrolase family protein, putative, expressed	212.822	-1.21684	0.375738	-3.23854	0.00120144	0.00422145
HORVU.MOREX.r2.4HG0312560	Rapid ALkalinization Factor family protein	32.2286	-1.21619	0.452204	-2.68946	0.00715667	0.0191082
HORVU.MOREX.r2.4HG0279000	ARM repeat superfamily protein	153.282	-1.21583	0.237033	-5.12937	2.90714e-07	3.32055e-06
HORVU.MOREX.r2.2HG0101220	4-alpha-glucanotransferase	48.6804	-1.21523	0.390042	-3.11564	0.00183549	0.00605605
HORVU.MOREX.r2.3HG0192530	Gap junction beta-4 protein isoform 1	549.852	-1.21495	0.188695	-6.43871	1.20491e-10	4.0662e-09
HORVU.MOREX.r2.7HG0588980	60S ribosomal protein L22, putative	6252.78	-1.21469	0.250197	-4.85493	1.20431e-06	1.13659e-05
HORVU.MOREX.r2.7HG0534530	Pentatricopeptide repeat-containing protein	1392.49	-1.2139	0.214128	-5.66903	1.4361e-08	2.5048e-07
HORVU.MOREX.r2.1HG0059020	Histone H4	678.74	-1.21369	0.271066	-4.47746	7.55348e-06	5.53671e-05
HORVU.MOREX.r2.1HG0050850	Kinesin-like protein	1241.34	-1.21325	0.20895	-5.80642	6.38225e-09	1.25576e-07
HORVU.MOREX.r2.2HG0145800	Replication factor C / DNA polymerase III gamma-tau subunit, putative	455.411	-1.21311	0.207723	-5.84004	5.2187e-09	1.05382e-07
HORVU.MOREX.r2.5HG0360130	F-box/LRR protein, putative	459.98	-1.21258	0.253857	-4.77664	1.78251e-06	1.59959e-05
HORVU.MOREX.r2.6HG0510860	Pentatricopeptide repeat-containing protein	25.7521	-1.21228	0.407312	-2.9763	0.00291752	0.00897787
HORVU.MOREX.r2.UnG0627030	NADH-quinone oxidoreductase subunit D	469.999	-1.21225	0.343564	-3.52847	0.00041797	0.00170941
HORVU.MOREX.r2.2HG0166420	Major facilitator superfamily protein	176.967	-1.21224	0.287818	-4.21184	2.53295e-05	0.000155246
HORVU.MOREX.r2.2HG0160360	V-type proton ATPase subunit G	7287.06	-1.21197	0.285652	-4.24283	2.20723e-05	0.000138094
HORVU.MOREX.r2.5HG0352330	Phytoene synthase	181.346	-1.21075	0.352968	-3.43018	0.000603183	0.00233282
HORVU.MOREX.r2.4HG0345840	Acid phosphatase 1	23155	-1.20991	0.195812	-6.17896	6.45254e-10	1.71296e-08
HORVU.MOREX.r2.7HG0584630	IQ domain-containing protein	437.435	-1.2077	0.263423	-4.58466	4.54735e-06	3.59033e-05
HORVU.MOREX.r2.1HG0016320	Serine protease	182.325	-1.20745	0.279482	-4.32033	1.55799e-05	0.000102848
HORVU.MOREX.r2.7HG0601290	Protein IQ-DOMAIN 1	123.315	-1.20655	0.341735	-3.53067	0.000414507	0.00169712
HORVU.MOREX.r2.1HG0050740	Endo-1,3	622.037	-1.20642	0.194066	-6.21656	5.08185e-10	1.39738e-08
HORVU.MOREX.r2.3HG0187230	Mediator of RNA polymerase II transcription subunit 22	96.8501	-1.2064	0.352843	-3.41909	0.000628315	0.00241727
HORVU.MOREX.r2.3HG0185510	E3 ubiquitin-protein ligase	27.2708	-1.2058	0.497953	-2.42152	0.0154558	0.0363783
HORVU.MOREX.r2.4HG0342790	eisosome protein	298.311	-1.20465	0.18329	-6.57237	4.95192e-11	1.89509e-09
HORVU.MOREX.r2.1HG0073250	GDP-mannose-3',5'-epimerase	1655.27	-1.20369	0.259366	-4.6409	3.46898e-06	2.82296e-05
HORVU.MOREX.r2.1HG0007990	WEB family protein, chloroplastic	1121.31	-1.20352	0.266546	-4.51525	6.32413e-06	4.75869e-05
HORVU.MOREX.r2.5HG0418770	UTP--glucose-1-phosphate uridylyltransferase	6591.8	-1.20347	0.256569	-4.69063	2.72363e-06	2.28832e-05
HORVU.MOREX.r2.3HG0199830	Histone H4	1093.56	-1.202	0.233662	-5.1442	2.68663e-07	3.10854e-06
HORVU.MOREX.r2.4HG0280660	Phospholipase A2	1353.03	-1.20124	0.224894	-5.34138	9.22421e-08	1.22875e-06
HORVU.MOREX.r2.7HG0532100	Flavin-containing monooxygenase	76.3882	-1.2004	0.393936	-3.0472	0.00230987	0.00737601
HORVU.MOREX.r2.1HG0005560	ERD (Early-responsive to dehydration stress) family protein	80.7341	-1.20033	0.318647	-3.76695	0.000165253	0.000777499
HORVU.MOREX.r2.3HG0210590	50S ribosomal protein L18	795.215	-1.19967	0.239612	-5.00673	5.53616e-07	5.81637e-06
HORVU.MOREX.r2.6HG0450550	Mitochondrial transcription termination factor-like	37.0266	-1.19897	0.376461	-3.18484	0.00144836	0.00494776
HORVU.MOREX.r2.4HG0338370	Protein DETOXIFICATION	166.676	-1.19859	0.351925	-3.40581	0.00065967	0.00251802
HORVU.MOREX.r2.3HG0255360	Pentatricopeptide repeat protein	800.318	-1.1983	0.233857	-5.1241	2.98968e-07	3.40609e-06
HORVU.MOREX.r2.2HG0127690	30S ribosomal protein S8	650.781	-1.1978	0.307967	-3.88936	0.000100508	0.00050613
HORVU.MOREX.r2.3HG0241720	Alpha-1,4-glucan-protein synthase [UDP-forming]	11811.6	-1.19651	0.207484	-5.76676	8.08113e-09	1.52923e-07
HORVU.MOREX.r2.4HG0281250	Phosphoglucosamine mutase	5024.74	-1.19621	0.214467	-5.57757	2.43898e-08	3.94868e-07
HORVU.MOREX.r2.5HG0402640	F-box protein-like	387.551	-1.19599	0.199389	-5.99827	1.99436e-09	4.61271e-08
HORVU.MOREX.r2.4HG0322010	Histone H2A	2232.42	-1.19567	0.230367	-5.19026	2.10005e-07	2.49596e-06
HORVU.MOREX.r2.7HG0569420	50S ribosomal protein 6, chloroplastic	117.012	-1.19428	0.264938	-4.50777	6.55126e-06	4.9031e-05
HORVU.MOREX.r2.1HG0036210	Reactive oxygen species modulator 1	950.546	-1.19421	0.284787	-4.19336	2.74849e-05	0.000166618
HORVU.MOREX.r2.2HG0091580	Heavy metal transport/detoxification superfamily protein	386.846	-1.19279	0.31691	-3.76381	0.000167346	0.00078519
HORVU.MOREX.r2.7HG0585070	Pentatricopeptide repeat-containing protein	42.2808	-1.19255	0.39293	-3.03501	0.00240524	0.00763568
HORVU.MOREX.r2.7HG0594750	L-ascorbate oxidase	1153.65	-1.19172	0.308187	-3.86688	0.000110235	0.000547928
HORVU.MOREX.r2.5HG0425830	Peroxidase	519.183	-1.19128	0.324816	-3.66754	0.000244891	0.00108266
HORVU.MOREX.r2.5HG0382240	ankyrin repeat protein	79.0173	-1.19113	0.279724	-4.25825	2.06037e-05	0.000130112
HORVU.MOREX.r2.3HG0246070	Tubulin beta chain	7975.45	-1.19062	0.203361	-5.85471	4.77835e-09	9.80904e-08
HORVU.MOREX.r2.7HG0546280	Hyp O-arabinosyltransferase-like protein	63.388	-1.18987	0.414694	-2.86927	0.00411423	0.011999
HORVU.MOREX.r2.1HG0069450	ATP synthase subunit beta	10815.8	-1.18982	0.21855	-5.44416	5.20503e-08	7.58218e-07
HORVU.MOREX.r2.4HG0281200	Zinc finger protein VAR3, chloroplastic	80.7294	-1.1895	0.317865	-3.74215	0.000182452	0.000845208
HORVU.MOREX.r2.2HG0148270	Ergosterol biosynthetic protein 28	285.741	-1.18731	0.237483	-4.99954	5.74667e-07	6.00918e-06
HORVU.MOREX.r2.3HG0197450	Histone-lysine N-methyltransferase	175.194	-1.18668	0.289328	-4.1015	4.10487e-05	0.000235093
HORVU.MOREX.r2.2HG0170490	Crossover junction endonuclease EME1B	183.734	-1.18634	0.222154	-5.34015	9.28707e-08	1.23419e-06
HORVU.MOREX.r2.6HG0511500	Pentatricopeptide repeat-containing protein	21.2712	-1.18551	0.483736	-2.45074	0.0142563	0.0340079
HORVU.MOREX.r2.7HG0550410	Ethylene-responsive transcription factor	99.3178	-1.18504	0.413687	-2.86457	0.00417579	0.0121483
HORVU.MOREX.r2.6HG0502830	WD-repeat cell cycle regulatory protein	742.859	-1.1849	0.28152	-4.20893	2.56586e-05	0.000156917
HORVU.MOREX.r2.2HG0085790	Acetyl-CoA carboxylase	6499.38	-1.18482	0.228358	-5.18844	2.12064e-07	2.51909e-06
HORVU.MOREX.r2.1HG0066400	ABC transporter A family member 1	1393.23	-1.18464	0.175526	-6.7491	1.4877e-11	6.83207e-10
HORVU.MOREX.r2.6HG0507060	Signal peptide protease	41.1029	-1.18327	0.350044	-3.38035	0.000723929	0.00272688
HORVU.MOREX.r2.3HG0234720	suppressor	465.367	-1.18294	0.209292	-5.6521	1.58496e-08	2.72993e-07
HORVU.MOREX.r2.3HG0243340	Pseudouridine synthase family protein	53.0028	-1.18284	0.350535	-3.37439	0.000739785	0.00277891
HORVU.MOREX.r2.4HG0279700	30S ribosomal protein S21	169.04	-1.1828	0.376954	-3.13777	0.00170237	0.00568045
HORVU.MOREX.r2.5HG0447450	COP1-interacting-like protein	1581.17	-1.18259	0.151167	-7.82307	5.15514e-15	6.45059e-13
HORVU.MOREX.r2.3HG0235760	ATP synthase subunit beta	2757.2	-1.18197	0.179069	-6.60062	4.09442e-11	1.6198e-09
HORVU.MOREX.r2.6HG0506710	Altered inheritance of mitochondria protein 32	1149.58	-1.18149	0.208853	-5.65704	1.54008e-08	2.65702e-07
HORVU.MOREX.r2.6HG0472210	Protein transport protein Sec61 subunit gamma	2446.41	-1.18009	0.219852	-5.36768	7.97562e-08	1.09116e-06
HORVU.MOREX.r2.5HG0416240	Agmatine coumaroyltransferase-2	281.566	-1.17973	0.290826	-4.05648	4.98189e-05	0.000277682
HORVU.MOREX.r2.3HG0233830	Sodium-dependent phosphate transporter 2	35.2763	-1.17959	0.499588	-2.36111	0.0182201	0.0416992
HORVU.MOREX.r2.7HG0542750	Lactoylglutathione lyase/glyoxalase I family protein	31.5361	-1.1776	0.413755	-2.84613	0.00442543	0.0127546
HORVU.MOREX.r2.7HG0559490	Dehydrogenase/reductase SDR family protein	62.4502	-1.17751	0.401547	-2.93245	0.00336304	0.0101073
HORVU.MOREX.r2.4HG0276460	Disease resistance protein (TIR-NBS-LRR class) family	147.842	-1.17668	0.327259	-3.59557	0.000323682	0.00137112
HORVU.MOREX.r2.1HG0072320	Fasciclin-like arabinogalactan protein	1714.65	-1.1764	0.339169	-3.46847	0.000523431	0.00206855
HORVU.MOREX.r2.6HG0526090	Pentatricopeptide repeat-containing protein	827.13	-1.17582	0.263548	-4.46149	8.13923e-06	5.90505e-05
HORVU.MOREX.r2.3HG0261350	RNA polymerase II degradation factor	121.828	-1.17577	0.373396	-3.14886	0.00163911	0.00549402
HORVU.MOREX.r2.2HG0145920	Transposon protein, putative, CACTA, En/Spm sub-class	54.5716	-1.1753	0.318353	-3.6918	0.000222675	0.00099671
HORVU.MOREX.r2.7HG0613340	Histone H2B	1786.55	-1.17516	0.203072	-5.78689	7.16999e-09	1.38506e-07
HORVU.MOREX.r2.2HG0165740	Glycosyltransferase	665.121	-1.1745	0.297811	-3.94376	8.02134e-05	0.000417331
HORVU.MOREX.r2.6HG0450620	Acetyltransferase component of pyruvate dehydrogenase complex	3172.38	-1.1735	0.189003	-6.2089	5.33578e-10	1.45464e-08
HORVU.MOREX.r2.2HG0129260	Longifolia protein	317.9	-1.17321	0.286426	-4.09602	4.20318e-05	0.000240168
HORVU.MOREX.r2.5HG0442980	Sister chromatid cohesion protein DCC1	205.343	-1.17274	0.245212	-4.78254	1.73097e-06	1.55899e-05
HORVU.MOREX.r2.7HG0610620	Phosphatidylinositol transfer protein	541.602	-1.17253	0.288431	-4.0652	4.79916e-05	0.000269045
HORVU.MOREX.r2.7HG0593520	Receptor-kinase, putative	65.758	-1.17204	0.371145	-3.15792	0.00158899	0.00535264
HORVU.MOREX.r2.3HG0259200	23S rRNA (uracil(747)-C(5))-methyltransferase RlmC	26.373	-1.17203	0.45467	-2.57776	0.00994422	0.0251719
HORVU.MOREX.r2.3HG0267460	DUF241 domain protein, putative (DUF241)	77.6629	-1.17155	0.458348	-2.55602	0.0105876	0.0265083
HORVU.MOREX.r2.2HG0098790	Ribulose bisphosphate carboxylase large chain	110.921	-1.17081	0.316992	-3.69351	0.000221176	0.000990601
HORVU.MOREX.r2.7HG0543070	Histone H3	807.143	-1.17012	0.261152	-4.48059	7.44371e-06	5.47185e-05
HORVU.MOREX.r2.7HG0606420	Histone H3	215.301	-1.16903	0.317772	-3.67883	0.000234311	0.00104142
HORVU.MOREX.r2.5HG0418590	Helicase-related family protein	209.316	-1.16902	0.287565	-4.06524	4.79833e-05	0.000269045
HORVU.MOREX.r2.6HG0488430	GPI ethanolamine phosphate transferase 1	531.79	-1.16886	0.188809	-6.19069	5.99e-10	1.61324e-08
HORVU.MOREX.r2.4HG0325690	Receptor-like kinase	70.911	-1.16839	0.27673	-4.22213	2.42002e-05	0.000149104
HORVU.MOREX.r2.7HG0601380	Lipid transfer protein	487.188	-1.16797	0.377252	-3.09599	0.00196158	0.00641276
HORVU.MOREX.r2.2HG0162660	Regulator of chromosome condensation (RCC1) family with FYVE zinc finger domain-containing protein	675.844	-1.16597	0.262293	-4.4453	8.77711e-06	6.29403e-05
HORVU.MOREX.r2.4HG0283010	Pentatricopeptide repeat-containing protein	33.6858	-1.1651	0.443281	-2.62837	0.00857955	0.0222563
HORVU.MOREX.r2.2HG0144690	Beta-glucosidase	112.847	-1.16504	0.506961	-2.29809	0.0215567	0.048148
HORVU.MOREX.r2.1HG0073110	Orphans transcription factor	19.887	-1.16503	0.502884	-2.31669	0.0205205	0.0461856
HORVU.MOREX.r2.2HG0089810	D-alanine--D-alanine ligase	34.9404	-1.16493	0.505938	-2.30251	0.0213063	0.04767
HORVU.MOREX.r2.5HG0411590	Transcription factor	179.439	-1.16392	0.21655	-5.37482	7.66604e-08	1.05334e-06
HORVU.MOREX.r2.4HG0322370	UDP-glucuronate decarboxylase protein 6	20706.2	-1.16292	0.21193	-5.48729	4.08149e-08	6.17156e-07
HORVU.MOREX.r2.1HG0066060	Histone H3	3025.83	-1.16182	0.212406	-5.46979	4.50575e-08	6.68152e-07
HORVU.MOREX.r2.7HG0592530	Argonaute family protein	476.786	-1.16155	0.182514	-6.36416	1.96363e-10	6.17738e-09
HORVU.MOREX.r2.1HG0066220	Myosin	141.316	-1.16062	0.299735	-3.87215	0.000107881	0.000538147
HORVU.MOREX.r2.2HG0116210	Protein DETOXIFICATION	295.775	-1.16001	0.209448	-5.53839	3.05267e-08	4.76804e-07
HORVU.MOREX.r2.2HG0166430	Knotted 1-binding protein	50.1371	-1.15992	0.39499	-2.93657	0.0033186	0.00999948
HORVU.MOREX.r2.2HG0146330	ATP-dependent RNA helicase DeaD	193.999	-1.15961	0.209277	-5.54106	3.00643e-08	4.70901e-07
HORVU.MOREX.r2.6HG0492270	RNA-binding family protein, putative	30.6156	-1.15925	0.412043	-2.81341	0.00490187	0.0139082
HORVU.MOREX.r2.5HG0392870	Fatty acid desaturase, putative	796.162	-1.15911	0.266096	-4.356	1.32461e-05	8.94572e-05
HORVU.MOREX.r2.2HG0115600	60S ribosomal protein L44	12944.7	-1.15908	0.242092	-4.78778	1.68637e-06	1.52685e-05
HORVU.MOREX.r2.5HG0440940	B3 domain-containing protein	200.743	-1.15879	0.196887	-5.88556	3.967e-09	8.38301e-08
HORVU.MOREX.r2.2HG0180700	NAC domain protein,	30.1641	-1.15863	0.419911	-2.75923	0.00579369	0.0160385
HORVU.MOREX.r2.2HG0108520	Glucan endo-1,3-beta-glucosidase, putative	158.137	-1.15855	0.291953	-3.96829	7.23913e-05	0.00038226
HORVU.MOREX.r2.7HG0584380	60S acidic ribosomal protein P1	17249.5	-1.15762	0.172255	-6.72041	1.81218e-11	8.08869e-10
HORVU.MOREX.r2.3HG0215690	Fimbrin-2	627.228	-1.1572	0.185902	-6.2248	4.82181e-10	1.34078e-08
HORVU.MOREX.r2.5HG0401170	30S ribosomal protein S12	1226.44	-1.15664	0.206183	-5.60977	2.026e-08	3.3827e-07
HORVU.MOREX.r2.7HG0557760	O-fucosyltransferase family protein	520.294	-1.15648	0.25803	-4.48195	7.39627e-06	5.44406e-05
HORVU.MOREX.r2.7HG0586250	Ferredoxin	34.5608	-1.15631	0.470792	-2.4561	0.0140455	0.0336166
HORVU.MOREX.r2.5HG0408480	60S ribosomal protein L32	15479.4	-1.1554	0.246903	-4.67959	2.87444e-06	2.39967e-05
HORVU.MOREX.r2.4HG0293910	Non-specific serine/threonine protein kinase	333.516	-1.15481	0.277382	-4.16327	3.13728e-05	0.000186387
HORVU.MOREX.r2.2HG0168250	Ribosomal RNA processing protein 1-like protein	1341.56	-1.1548	0.252639	-4.57097	4.85477e-06	3.79138e-05
HORVU.MOREX.r2.7HG0621220	GDSL esterase/lipase	618.879	-1.15413	0.2801	-4.12041	3.78205e-05	0.000219426
HORVU.MOREX.r2.7HG0564510	Mitochondrial transcription termination factor family protein, putative	74.8569	-1.15294	0.304615	-3.78492	0.000153759	0.000729583
HORVU.MOREX.r2.4HG0329100	Receptor-like kinase	731.125	-1.152	0.320386	-3.59567	0.00032356	0.00137087
HORVU.MOREX.r2.5HG0429110	Ferredoxin--NADP reductase	4825.11	-1.1517	0.170064	-6.77216	1.26871e-11	5.96169e-10
HORVU.MOREX.r2.7HG0611620	carboxyl-terminal peptidase (DUF239)	159.487	-1.15155	0.267406	-4.30638	1.65949e-05	0.000108453
HORVU.MOREX.r2.3HG0269930	Pentatricopeptide repeat-containing protein	25.5818	-1.15109	0.502833	-2.28921	0.0220672	0.0490767
HORVU.MOREX.r2.1HG0021840	AT1G08220-like protein	377.067	-1.15103	0.212133	-5.42598	5.76362e-08	8.22905e-07
HORVU.MOREX.r2.6HG0511210	Armadillo repeat-containing protein 6	590.667	-1.15085	0.241277	-4.76984	1.84375e-06	1.6447e-05
HORVU.MOREX.r2.2HG0113860	Histone H2A	4802.41	-1.15059	0.199324	-5.77244	7.81319e-09	1.48992e-07
HORVU.MOREX.r2.4HG0291420	Syntaxin protein	1727.73	-1.14922	0.241106	-4.76646	1.8749e-06	1.66905e-05
HORVU.MOREX.r2.7HG0613130	ATP synthase subunit beta	8371.26	-1.14833	0.17275	-6.64736	2.98387e-11	1.23074e-09
HORVU.MOREX.r2.5HG0421460	Aspartyl/glutamyl-tRNA(Asn/Gln) amidotransferase,C subunit	98.3836	-1.14824	0.378513	-3.03355	0.00241696	0.00766525
HORVU.MOREX.r2.6HG0470070	Tubulin beta chain	3600.75	-1.14736	0.195242	-5.87661	4.18762e-09	8.75783e-08
HORVU.MOREX.r2.7HG0562270	Disease resistance protein	388.14	-1.14686	0.26223	-4.3735	1.22271e-05	8.35636e-05
HORVU.MOREX.r2.4HG0302410	Ankyrin repeat-containing protein, putative	148.237	-1.1467	0.320522	-3.5776	0.00034676	0.00145395
HORVU.MOREX.r2.1HG0001020	MICOS complex subunit Mic25	1024.09	-1.14559	0.176365	-6.49555	8.27292e-11	2.97198e-09
HORVU.MOREX.r2.7HG0589020	ATP-dependent DNA helicase 2 subunit KU70	176.306	-1.14524	0.255218	-4.48727	7.21403e-06	5.32929e-05
HORVU.MOREX.r2.4HG0294500	Histone H4	2850.06	-1.14513	0.269353	-4.25143	2.12406e-05	0.000133566
HORVU.MOREX.r2.6HG0491620	Short-chain dehydrogenase/reductase family protein	103.921	-1.14387	0.315541	-3.62512	0.000288825	0.00124622
HORVU.MOREX.r2.5HG0383160	Ephrin type-B receptor 3	4172.73	-1.14232	0.337122	-3.38844	0.000702921	0.00265809
HORVU.MOREX.r2.7HG0597810	Adenylate kinase	3877.16	-1.1422	0.282946	-4.03681	5.41834e-05	0.000298285
HORVU.MOREX.r2.7HG0591070	1,4-alpha-glucan branching enzyme, putative	144.942	-1.14153	0.249661	-4.57232	4.82344e-06	3.77353e-05
HORVU.MOREX.r2.7HG0619220	MYB transcription factor	188.872	-1.14113	0.297247	-3.839	0.000123536	0.000604199
HORVU.MOREX.r2.7HG0570680	Cytochrome P450 family protein	175.629	-1.1411	0.282217	-4.04334	5.26941e-05	0.000291282
HORVU.MOREX.r2.1HG0064590	Histone H2B	1692.46	-1.14097	0.249018	-4.58188	4.60817e-06	3.6255e-05
HORVU.MOREX.r2.2HG0172660	Protein kinase	198.853	-1.1399	0.393555	-2.89642	0.00377445	0.0111541
HORVU.MOREX.r2.1HG0008180	GDSL esterase/lipase	238.309	-1.13979	0.293208	-3.88729	0.000101369	0.000509774
HORVU.MOREX.r2.1HG0040460	Subtilisin-like protease	92.6262	-1.13926	0.362023	-3.14694	0.00164989	0.00552436
HORVU.MOREX.r2.3HG0240430	Callose synthase-like protein	395.873	-1.1392	0.275633	-4.13303	3.58009e-05	0.000209365
HORVU.MOREX.r2.7HG0553110	Pentatricopeptide repeat-containing protein	22.2903	-1.13892	0.439028	-2.5942	0.00948125	0.0241897
HORVU.MOREX.r2.3HG0203860	Transcription factor, TCP	36.9713	-1.13809	0.45146	-2.52092	0.0117049	0.0288805
HORVU.MOREX.r2.2HG0145240	Eukaryotic translation initiation factor-like protein	2305.47	-1.13731	0.209206	-5.43635	5.43846e-08	7.81993e-07
HORVU.MOREX.r2.3HG0223820	Kinase family protein	147.921	-1.13681	0.239567	-4.74526	2.08238e-06	1.8262e-05
HORVU.MOREX.r2.3HG0200350	NADH-cytochrome b5 reductase	2340.47	-1.13677	0.191112	-5.94817	2.7116e-09	6.00951e-08
HORVU.MOREX.r2.2HG0105740	Pentatricopeptide repeat-containing protein	728.517	-1.13537	0.213651	-5.31414	1.07159e-07	1.40398e-06
HORVU.MOREX.r2.5HG0359720	L-galactose dehydrogenase	692.079	-1.1347	0.198511	-5.71607	1.09014e-08	1.984e-07
HORVU.MOREX.r2.4HG0319510	Mitochondrial import inner membrane translocase subunit TIM22	486.055	-1.13434	0.258649	-4.38563	1.15652e-05	7.98486e-05
HORVU.MOREX.r2.5HG0403550	RNA-binding protein	906.25	-1.13408	0.163067	-6.95468	3.53353e-12	2.02319e-10
HORVU.MOREX.r2.6HG0513940	Remorin	914.142	-1.13407	0.200162	-5.66573	1.46398e-08	2.55143e-07
HORVU.MOREX.r2.1HG0058710	TBC1 domain family member 8B	689.586	-1.13376	0.195066	-5.81221	6.16524e-09	1.21653e-07
HORVU.MOREX.r2.3HG0223680	Pentatricopeptide repeat-containing protein	22.0609	-1.13363	0.45699	-2.48064	0.0131145	0.0317466
HORVU.MOREX.r2.1HG0069760	Histone chaperone	738.048	-1.13363	0.235721	-4.80919	1.51543e-06	1.39188e-05
HORVU.MOREX.r2.3HG0214390	ATP-citrate synthase, putative	3582.65	-1.13316	0.190056	-5.96225	2.48785e-09	5.58587e-08
HORVU.MOREX.r2.4HG0330860	DUF538 family protein (Protein of unknown function, DUF538)	213.807	-1.13302	0.257282	-4.40382	1.06363e-05	7.43805e-05
HORVU.MOREX.r2.1HG0060850	Histone H3	1506.52	-1.13086	0.23601	-4.79156	1.65492e-06	1.50081e-05
HORVU.MOREX.r2.1HG0043210	Chitinase	169.516	-1.13085	0.472096	-2.39538	0.016603	0.038597
HORVU.MOREX.r2.5HG0402280	Protein disulfide isomerase	3731.61	-1.13059	0.210002	-5.38371	7.29661e-08	1.01005e-06
HORVU.MOREX.r2.3HG0247680	Receptor-like kinase	133.346	-1.1304	0.357937	-3.15808	0.0015881	0.00535044
HORVU.MOREX.r2.7HG0587060	Nicalin	2224.23	-1.12998	0.212583	-5.31547	1.06383e-07	1.39709e-06
HORVU.MOREX.r2.4HG0282300	Histone H2B	3132.4	-1.12919	0.194788	-5.797	6.75135e-09	1.3179e-07
HORVU.MOREX.r2.2HG0100700	Exosome complex component	473.008	-1.1288	0.239133	-4.72037	2.35413e-06	2.02446e-05
HORVU.MOREX.r2.3HG0239060	SOSS complex subunit C	97.3224	-1.12852	0.331104	-3.40835	0.000653579	0.00249823
HORVU.MOREX.r2.7HG0547210	Hydroxycinnamoyl-CoA shikimate/quinate hydroxycinnamoyltransferase	156.566	-1.12828	0.353146	-3.19494	0.00139859	0.00480203
HORVU.MOREX.r2.2HG0112290	Protocadherin beta-14	72.4223	-1.12786	0.383408	-2.94167	0.00326445	0.00984951
HORVU.MOREX.r2.3HG0231010	Acyl carrier protein	43.8157	-1.12567	0.351822	-3.19955	0.00137645	0.00473623
HORVU.MOREX.r2.3HG0211760	Peroxidase	876.355	-1.1249	0.405987	-2.77078	0.00559222	0.0155636
HORVU.MOREX.r2.3HG0257490	cysteine-rich RECEPTOR-like kinase	395.697	-1.12427	0.200569	-5.60541	2.07767e-08	3.45445e-07
HORVU.MOREX.r2.4HG0306480	Growth-regulating factor	144.464	-1.12385	0.251249	-4.47306	7.71081e-06	5.64016e-05
HORVU.MOREX.r2.5HG0436100	50S ribosomal protein L17	82.8642	-1.12361	0.261409	-4.29827	1.72139e-05	0.000111799
HORVU.MOREX.r2.3HG0262060	Glutathione S-transferase	12520.2	-1.12272	0.167722	-6.69395	2.17231e-11	9.44997e-10
HORVU.MOREX.r2.2HG0166680	Adenosylhomocysteinase	5300.73	-1.12272	0.256558	-4.37608	1.20834e-05	8.28105e-05
HORVU.MOREX.r2.3HG0211770	Pentatricopeptide repeat-containing protein	50.2087	-1.12266	0.397492	-2.82436	0.00473757	0.0135126
HORVU.MOREX.r2.7HG0618480	Phosphopantothenate--cysteine ligase	375.98	-1.12206	0.166563	-6.73655	1.62195e-11	7.34264e-10
HORVU.MOREX.r2.4HG0313740	RNA-binding protein	80.6181	-1.12182	0.238982	-4.69417	2.67686e-06	2.25498e-05
HORVU.MOREX.r2.6HG0507580	NHL repeat-containing protein-like	553.943	-1.12015	0.291542	-3.84217	0.000121951	0.000597231
HORVU.MOREX.r2.3HG0194790	Nuclease	68.5712	-1.11931	0.313335	-3.57226	0.000353915	0.00148061
HORVU.MOREX.r2.2HG0121470	DNA-directed RNA polymerase subunit	24.0972	-1.11871	0.47457	-2.35732	0.0184074	0.042076
HORVU.MOREX.r2.4HG0284310	Cyclin-like protein	270.679	-1.11831	0.223312	-5.00783	5.50477e-07	5.78612e-06
HORVU.MOREX.r2.1HG0047870	Histone H3	948.413	-1.11775	0.247321	-4.51944	6.20027e-06	4.67972e-05
HORVU.MOREX.r2.6HG0499870	DUF630 family protein, putative (DUF630 and DUF632)	95.3343	-1.11769	0.415457	-2.69027	0.00713949	0.0190715
HORVU.MOREX.r2.7HG0587320	Flap endonuclease 1	165.135	-1.11688	0.250181	-4.4643	8.03309e-06	5.84709e-05
HORVU.MOREX.r2.3HG0250020	Histone H3	2940.41	-1.11637	0.237018	-4.71006	2.47642e-06	2.10926e-05
HORVU.MOREX.r2.1HG0074210	Disease resistance protein (NBS-LRR class) family	135.318	-1.11623	0.233944	-4.77137	1.82982e-06	1.63545e-05
HORVU.MOREX.r2.4HG0326590	Calmodulin-lysine N-methyltransferase	181.235	-1.11612	0.214601	-5.20089	1.98339e-07	2.37505e-06
HORVU.MOREX.r2.4HG0321630	Ribosomal protein S10	1874.18	-1.11507	0.280794	-3.97115	7.15268e-05	0.000378322
HORVU.MOREX.r2.7HG0594280	Beta-galactosidase	658.957	-1.11445	0.25196	-4.42313	9.72803e-06	6.88286e-05
HORVU.MOREX.r2.4HG0341800	Defensin	1105.49	-1.11332	0.261245	-4.26159	2.02982e-05	0.000128657
HORVU.MOREX.r2.1HG0074300	Aldose 1-epimerase-like	223.411	-1.11277	0.190272	-5.8483	4.96636e-09	1.01111e-07
HORVU.MOREX.r2.6HG0492420	Adenine phosphoribosyltransferase	269.041	-1.11202	0.199171	-5.58322	2.36108e-08	3.84698e-07
HORVU.MOREX.r2.2HG0174990	Dolichyl-diphosphooligosaccharide--protein glycosyltransferase subunit STT3	2171.86	-1.11196	0.212057	-5.24369	1.574e-07	1.94583e-06
HORVU.MOREX.r2.UnG0633470	30S ribosomal protein S18	214.209	-1.11122	0.265724	-4.18187	2.89125e-05	0.000174234
HORVU.MOREX.r2.3HG0245740	[F-actin]-methionine sulfoxide oxidase MICAL2	56.8295	-1.11115	0.371018	-2.99487	0.00274564	0.00853625
HORVU.MOREX.r2.4HG0326230	Early light-induced protein	63.8614	-1.11089	0.431241	-2.57603	0.00999427	0.025267
HORVU.MOREX.r2.1HG0065560	Histone H4	2816.36	-1.1101	0.245503	-4.52172	6.13393e-06	4.63279e-05
HORVU.MOREX.r2.3HG0195050	Breast cancer type 2 susceptibility protein-like protein	343.732	-1.10969	0.26244	-4.22836	2.35403e-05	0.000145805
HORVU.MOREX.r2.5HG0355520	60S ribosomal protein L36	12653.3	-1.10819	0.279959	-3.9584	7.54534e-05	0.000395828
HORVU.MOREX.r2.7HG0543670	Protein disulfide-isomerase	2079.93	-1.10797	0.282992	-3.91521	9.03252e-05	0.000461531
HORVU.MOREX.r2.6HG0487760	Protein phosphatase 2C	1570.76	-1.10788	0.214643	-5.16149	2.44993e-07	2.86744e-06
HORVU.MOREX.r2.7HG0571850	NADH dehydrogenase (Ubiquinone) iron-sulfur protein 5-B	2516.14	-1.10751	0.209139	-5.29557	1.18643e-07	1.5319e-06
HORVU.MOREX.r2.3HG0202630	Formate-dependent phosphoribosylglycinamide formyltransferase	781.778	-1.10717	0.152352	-7.26721	3.66993e-13	2.85806e-11
HORVU.MOREX.r2.5HG0428970	Patatin	154.675	-1.10715	0.2767	-4.00128	6.30002e-05	0.000338529
HORVU.MOREX.r2.5HG0417610	Histone H4	2532.05	-1.10671	0.23766	-4.65668	3.21351e-06	2.6421e-05
HORVU.MOREX.r2.3HG0199110	Zinc-finger domain of monoamine-oxidase A repressor R1, putative	388.55	-1.10668	0.224018	-4.94012	7.80746e-07	7.85436e-06
HORVU.MOREX.r2.1HG0075280	Delta(14)-sterol reductase	679.538	-1.10611	0.254642	-4.34377	1.40059e-05	9.36232e-05
HORVU.MOREX.r2.1HG0043660	Cytochrome c-type biogenesis protein CcmE	154.055	-1.10598	0.2552	-4.33377	1.46577e-05	9.74009e-05
HORVU.MOREX.r2.3HG0252600	60S ribosomal protein L36	4675.03	-1.10584	0.319592	-3.46016	0.000539858	0.00212353
HORVU.MOREX.r2.2HG0126250	Glucan endo-1,3-beta-glucosidase, putative	36.9346	-1.10555	0.376267	-2.93821	0.00330108	0.00994926
HORVU.MOREX.r2.5HG0431390	Transmembrane protein 97, Putative	278.491	-1.10467	0.295191	-3.74221	0.000182409	0.000845182
HORVU.MOREX.r2.3HG0215350	Acyltransferase, putative	204.675	-1.10415	0.286753	-3.85054	0.00011786	0.000580003
HORVU.MOREX.r2.1HG0031840	Beta-amylase	188.602	-1.1039	0.330724	-3.33781	0.000844407	0.00311485
HORVU.MOREX.r2.7HG0598630	Malate dehydrogenase	1009.25	-1.10372	0.182975	-6.03211	1.61833e-09	3.8675e-08
HORVU.MOREX.r2.6HG0453400	30S ribosomal protein S1	96.3954	-1.10282	0.314336	-3.50843	0.000450766	0.00182174
HORVU.MOREX.r2.3HG0206690	Rac-like GTP-binding protein	225.266	-1.10247	0.271606	-4.05907	4.9269e-05	0.000275237
HORVU.MOREX.r2.4HG0329390	Glucan endo-1,3-beta-glucosidase 3	419.728	-1.10199	0.315714	-3.49046	0.000482195	0.00192748
HORVU.MOREX.r2.7HG0527110	Kinesin-like protein	1142	-1.10185	0.23719	-4.64543	3.39373e-06	2.76881e-05
HORVU.MOREX.r2.2HG0082140	Transcription factor	39.5408	-1.1017	0.360471	-3.05628	0.00224104	0.00718201
HORVU.MOREX.r2.4HG0341700	Adenylate kinase	1310.98	-1.10147	0.195053	-5.64704	1.63231e-08	2.79363e-07
HORVU.MOREX.r2.1HG0008920	Protein LURE 1.5	303.473	-1.10123	0.381208	-2.88878	0.00386742	0.0113775
HORVU.MOREX.r2.1HG0000310	Pm3-like disease resistance protein	36.5857	-1.10086	0.370581	-2.97063	0.00297186	0.00910358
HORVU.MOREX.r2.3HG0254960	Sn1-specific diacylglycerol lipase	131.529	-1.10038	0.245466	-4.48283	7.36588e-06	5.42527e-05
HORVU.MOREX.r2.6HG0497950	Receptor-like kinase	106.365	-1.10038	0.311451	-3.53306	0.000410775	0.00168307
HORVU.MOREX.r2.1HG0043250	Glutathione S-transferase	277.676	-1.10016	0.293736	-3.74541	0.000180102	0.000836232
HORVU.MOREX.r2.1HG0041320	Mitochondrial carrier protein	118.817	-1.09962	0.282068	-3.89841	9.68253e-05	0.000490469
HORVU.MOREX.r2.2HG0147750	auxin canalization protein (DUF828)	154	-1.09947	0.315676	-3.48291	0.000495997	0.0019738
HORVU.MOREX.r2.2HG0097720	Mitochondrial inner membrane translocase subunit Tim44	475.534	-1.09918	0.20703	-5.30927	1.10066e-07	1.43363e-06
HORVU.MOREX.r2.4HG0276550	Copper ion-binding protein	1816.14	-1.09915	0.163173	-6.73606	1.62734e-11	7.35206e-10
HORVU.MOREX.r2.7HG0615100	Histone H2A	588.305	-1.09911	0.169522	-6.48355	8.9588e-11	3.17738e-09
HORVU.MOREX.r2.1HG0013210	Ankyrin repeat-containing protein	106.196	-1.09884	0.273725	-4.01441	5.95935e-05	0.000323108
HORVU.MOREX.r2.4HG0279020	Magnesium transporter MRS2-like protein	92.943	-1.09884	0.243393	-4.51468	6.3412e-06	4.76993e-05
HORVU.MOREX.r2.3HG0232860	DUF4228 domain protein	87.8933	-1.09875	0.345798	-3.17744	0.00148581	0.00505782
HORVU.MOREX.r2.1HG0014310	Histone H4	986.01	-1.09835	0.213768	-5.13805	2.776e-07	3.19699e-06
HORVU.MOREX.r2.7HG0594800	receptor kinase 1	130.904	-1.09817	0.311672	-3.52348	0.00042592	0.00173778
HORVU.MOREX.r2.2HG0110790	Kinesin-like protein	1618.56	-1.09807	0.203255	-5.40245	6.5738e-08	9.23192e-07
HORVU.MOREX.r2.4HG0318970	WD-repeat protein	1342.87	-1.09723	0.216361	-5.0713	3.95108e-07	4.3351e-06
HORVU.MOREX.r2.1HG0060260	Histone H4	821.035	-1.0972	0.260097	-4.21844	2.46001e-05	0.000151233
HORVU.MOREX.r2.3HG0184100	LisH and RanBPM domains containing protein	89.2536	-1.09705	0.306593	-3.5782	0.000345968	0.00145145
HORVU.MOREX.r2.5HG0390600	Embryo defective 1381 protein	326.178	-1.09695	0.196986	-5.56867	2.56695e-08	4.12552e-07
HORVU.MOREX.r2.7HG0594350	Heat shock protein HspQ	84.9024	-1.09577	0.364826	-3.00353	0.00266865	0.00833411
HORVU.MOREX.r2.2HG0125130	Ribosome maturation factor RimP	106.021	-1.0956	0.261033	-4.19718	2.70261e-05	0.000164199
HORVU.MOREX.r2.2HG0109990	Leucine-rich repeat receptor-like protein kinase family protein	1452	-1.09512	0.30733	-3.56335	0.000366149	0.00152398
HORVU.MOREX.r2.7HG0569430	Solute carrier family 35 protein	234.703	-1.09511	0.296699	-3.69096	0.00022341	0.000999199
HORVU.MOREX.r2.2HG0156840	Protein TRIGALACTOSYLDIACYLGLYCEROL 1, chloroplastic	50.0976	-1.09417	0.31345	-3.49073	0.000481705	0.00192656
HORVU.MOREX.r2.7HG0598020	Zinc finger, B-box	101.538	-1.09336	0.288645	-3.7879	0.000151928	0.000721821
HORVU.MOREX.r2.3HG0185250	Heavy metal transport/detoxification superfamily protein	1212.96	-1.09335	0.218266	-5.00927	5.46373e-07	5.7484e-06
HORVU.MOREX.r2.2HG0124800	Cytosine-specific methyltransferase	2720.04	-1.09297	0.213	-5.13131	2.87738e-07	3.29501e-06
HORVU.MOREX.r2.7HG0614430	Histidine kinase	1245.06	-1.09165	0.120279	-9.07599	1.12648e-19	3.80152e-17
HORVU.MOREX.r2.6HG0465200	CTD small phosphatase-like protein	96.692	-1.0916	0.282193	-3.86826	0.000109616	0.000545626
HORVU.MOREX.r2.2HG0121020	40S ribosomal protein S12	5527.08	-1.09083	0.263596	-4.13826	3.49955e-05	0.000205173
HORVU.MOREX.r2.3HG0225160	TPR repeat-containing thioredoxin TTL1	603.143	-1.09078	0.260919	-4.18054	2.90821e-05	0.000174925
HORVU.MOREX.r2.1HG0040510	Glutathione S-transferase	1327.01	-1.08998	0.282158	-3.86302	0.000111994	0.000555431
HORVU.MOREX.r2.4HG0299430	Succinate--CoA ligase [ADP-forming] subunit beta	2356.54	-1.08939	0.229613	-4.74443	2.09092e-06	1.83206e-05
HORVU.MOREX.r2.7HG0538080	Ribosome production factor 1	326.241	-1.08938	0.178228	-6.11227	9.8224e-10	2.48607e-08
HORVU.MOREX.r2.6HG0452280	Histone H2A	3049.33	-1.08913	0.223104	-4.8817	1.05177e-06	1.00975e-05
HORVU.MOREX.r2.5HG0437010	30S ribosomal protein S12	1130.25	-1.08889	0.212764	-5.11784	3.09056e-07	3.50485e-06
HORVU.MOREX.r2.5HG0380970	Rho GTPase-activating protein	66.7045	-1.08881	0.387521	-2.80967	0.00495927	0.0140424
HORVU.MOREX.r2.3HG0274840	RNA-binding protein	737.697	-1.08807	0.215407	-5.05123	4.38968e-07	4.75686e-06
HORVU.MOREX.r2.1HG0076940	TPR repeat-containing thioredoxin TTL1	1322.9	-1.08806	0.230846	-4.71336	2.43664e-06	2.08495e-05
HORVU.MOREX.r2.3HG0213560	Pyruvate kinase	3339.15	-1.08746	0.227807	-4.77361	1.80957e-06	1.62126e-05
HORVU.MOREX.r2.2HG0090320	Aldehyde dehydrogenase	611.74	-1.08739	0.194197	-5.59945	2.15036e-08	3.55568e-07
HORVU.MOREX.r2.3HG0246670	Protein RETICULATA, chloroplastic	1573.86	-1.08708	0.289588	-3.75389	0.000174113	0.000811811
HORVU.MOREX.r2.3HG0200340	Prolyl 4-hydroxylase alpha subunit, putative	259.534	-1.08662	0.211449	-5.13892	2.76321e-07	3.18721e-06
HORVU.MOREX.r2.6HG0490690	Glyceraldehyde-3-phosphate dehydrogenase	54542.7	-1.08662	0.193362	-5.61961	1.91386e-08	3.20267e-07
HORVU.MOREX.r2.1HG0051490	transmembrane protein, putative (DUF288)	766.786	-1.08636	0.230582	-4.7114	2.4602e-06	2.09947e-05
HORVU.MOREX.r2.2HG0150160	Imidazole glycerol phosphate synthase subunit HisF	869.799	-1.08627	0.278227	-3.90426	9.45155e-05	0.000480079
HORVU.MOREX.r2.3HG0222760	Low affinity potassium transport system protein	455.111	-1.08609	0.203016	-5.34976	8.80704e-08	1.18217e-06
HORVU.MOREX.r2.7HG0612680	Hydroxyproline-rich glycoprotein-like	617.152	-1.08608	0.178052	-6.09978	1.06215e-09	2.67011e-08
HORVU.MOREX.r2.5HG0377850	Dihydrolipoamide acetyltransferase component of pyruvate dehydrogenase complex	618.462	-1.08525	0.198108	-5.47807	4.29992e-08	6.43437e-07
HORVU.MOREX.r2.6HG0524310	Disease resistance protein RPM1	109.832	-1.08464	0.205755	-5.2715	1.35312e-07	1.71532e-06
HORVU.MOREX.r2.4HG0328390	Basic helix-loop-helix (BHLH) DNA-binding superfamily protein	103.609	-1.08448	0.291649	-3.71843	0.000200464	0.000914008
HORVU.MOREX.r2.1HG0013040	Formin-like protein	41.694	-1.08444	0.39232	-2.76416	0.00570688	0.0158313
HORVU.MOREX.r2.1HG0060270	Histone H3	2697.31	-1.08434	0.218144	-4.97075	6.66951e-07	6.81422e-06
HORVU.MOREX.r2.4HG0329000	calcium/calcium/calmodulin-dependent Serine/Threonine-kinase	104.715	-1.08417	0.312067	-3.47414	0.000512484	0.00202889
HORVU.MOREX.r2.3HG0237090	RNA binding protein	8429.12	-1.08394	0.198875	-5.45039	5.02601e-08	7.35508e-07
HORVU.MOREX.r2.1HG0010520	Protein IQ-DOMAIN 1	772.254	-1.08241	0.199431	-5.42749	5.71529e-08	8.18627e-07
HORVU.MOREX.r2.3HG0261900	Rapid alkalinization factor (RALF) family protein	101.821	-1.08219	0.424686	-2.54822	0.0108274	0.0270206
HORVU.MOREX.r2.1HG0046470	Histone H2B	1380.36	-1.08218	0.224681	-4.81651	1.46088e-06	1.34622e-05
HORVU.MOREX.r2.7HG0591130	Elongation factor G	1923.15	-1.0817	0.213179	-5.07413	3.89264e-07	4.28151e-06
HORVU.MOREX.r2.5HG0438080	Ribosomal RNA large subunit methyltransferase E	230.633	-1.08063	0.28121	-3.84277	0.000121653	0.000595904
HORVU.MOREX.r2.6HG0512410	DNA repair/recombination protein	161.606	-1.08053	0.251131	-4.30266	1.68759e-05	0.00010997
HORVU.MOREX.r2.2HG0090250	Lon protease homolog	1884.51	-1.07953	0.241972	-4.46139	8.14287e-06	5.90577e-05
HORVU.MOREX.r2.4HG0315510	Ycf54-like protein	55.9335	-1.07937	0.357982	-3.01516	0.00256845	0.00807325
HORVU.MOREX.r2.3HG0263780	F-box family protein	60.1262	-1.07899	0.301021	-3.58444	0.000337807	0.0014223
HORVU.MOREX.r2.4HG0339220	Potassium transporter	80.1175	-1.07896	0.377561	-2.8577	0.0042672	0.0123706
HORVU.MOREX.r2.6HG0479270	Alba DNA/RNA-binding protein	2545.91	-1.07877	0.343929	-3.13662	0.0017091	0.00569692
HORVU.MOREX.r2.2HG0152060	Sphingolipid delta-4 desaturase	246.688	-1.07796	0.261297	-4.12543	3.70046e-05	0.00021534
HORVU.MOREX.r2.7HG0613380	Histone H2B	3510.08	-1.07751	0.242212	-4.44863	8.64217e-06	6.21327e-05
HORVU.MOREX.r2.4HG0347440	Kinesin-like protein	1372.57	-1.07665	0.183759	-5.85904	4.65546e-09	9.60103e-08
HORVU.MOREX.r2.2HG0167320	Adenosylhomocysteinase	18674.8	-1.07665	0.249862	-4.30897	1.64014e-05	0.000107349
HORVU.MOREX.r2.1HG0004220	Protein phosphatase 2c, putative	90.9254	-1.07601	0.369676	-2.91068	0.00360639	0.0107272
HORVU.MOREX.r2.7HG0571260	DUF241 domain protein, putative (DUF241)	155.637	-1.07545	0.365097	-2.94566	0.00322265	0.0097445
HORVU.MOREX.r2.7HG0564810	Leucine-rich repeat (LRR) family protein	62.6654	-1.07517	0.305156	-3.52333	0.000426153	0.00173841
HORVU.MOREX.r2.1HG0059870	Adenine nucleotide alpha hydrolases-like superfamily protein	1478.08	-1.07496	0.197537	-5.44179	5.27471e-08	7.64761e-07
HORVU.MOREX.r2.3HG0245120	Pentatricopeptide repeat-containing protein	827.046	-1.0749	0.195583	-5.4959	3.88714e-08	5.90978e-07
HORVU.MOREX.r2.3HG0236260	Ras-like protein	594.409	-1.0746	0.153856	-6.98447	2.85926e-12	1.6759e-10
HORVU.MOREX.r2.3HG0252760	Histone H2B	5090.27	-1.07409	0.233342	-4.60308	4.16279e-06	3.32679e-05
HORVU.MOREX.r2.6HG0505800	Microtubule associated family protein	370.308	-1.07393	0.190464	-5.6385	1.71542e-08	2.90995e-07
HORVU.MOREX.r2.5HG0447640	UPF0176 protein	241.127	-1.07342	0.242969	-4.41793	9.96519e-06	7.03278e-05
HORVU.MOREX.r2.5HG0390400	QWRF motif protein (DUF566)	125.648	-1.07325	0.271773	-3.94909	7.84488e-05	0.000409108
HORVU.MOREX.r2.6HG0465470	Cyclin	72.1207	-1.07289	0.282071	-3.80362	0.000142595	0.000683457
HORVU.MOREX.r2.1HG0028580	Histone H2A	1795.64	-1.0723	0.280267	-3.82599	0.000130248	0.000632306
HORVU.MOREX.r2.7HG0554660	E2F transcription factor	413.308	-1.07224	0.218314	-4.91147	9.03953e-07	8.893e-06
HORVU.MOREX.r2.2HG0152010	Alpha 1,4-glycosyltransferase family protein, putative	27.2804	-1.07208	0.469781	-2.28209	0.0224843	0.0498004
HORVU.MOREX.r2.3HG0244670	Serine/threonine-protein kinase	62.9488	-1.07193	0.437964	-2.44753	0.0143841	0.0342611
HORVU.MOREX.r2.5HG0349810	Plasma membrane ATPase	351.378	-1.07186	0.267959	-4.00011	6.3313e-05	0.000340046
HORVU.MOREX.r2.7HG0589960	Aquaporin	2531.31	-1.07179	0.283713	-3.77771	0.000158276	0.000748628
HORVU.MOREX.r2.2HG0099610	Kinesin-like protein	1057.22	-1.07159	0.236753	-4.52619	6.0057e-06	4.54983e-05
HORVU.MOREX.r2.6HG0456120	Histone-lysine N-methyltransferase	219.991	-1.07079	0.222907	-4.80374	1.55725e-06	1.42501e-05
HORVU.MOREX.r2.6HG0462950	Glucan endo-1,3-beta-glucosidase 3	159.617	-1.07079	0.374979	-2.85559	0.00429565	0.0124401
HORVU.MOREX.r2.2HG0100690	RNA binding protein	325.395	-1.0698	0.210711	-5.07708	3.83277e-07	4.22401e-06
HORVU.MOREX.r2.7HG0589250	HEAT repeat-containing protein	1505.4	-1.06973	0.193452	-5.52971	3.20759e-08	4.97858e-07
HORVU.MOREX.r2.5HG0398100	Alcohol dehydrogenase, putative	792.096	-1.06959	0.256878	-4.16382	3.12971e-05	0.000186037
HORVU.MOREX.r2.1HG0074270	Protein timeless like	763.75	-1.06903	0.169534	-6.30572	2.86863e-10	8.48874e-09
HORVU.MOREX.r2.6HG0458280	Disease resistance protein RPM1	695.169	-1.06782	0.202275	-5.27906	1.29849e-07	1.65833e-06
HORVU.MOREX.r2.7HG0539040	Cytochrome c oxidase subunit 5B, mitochondrial	1195.92	-1.06754	0.191993	-5.56032	2.6928e-08	4.29633e-07
HORVU.MOREX.r2.3HG0235830	Calcineurin B-like protein	124.31	-1.06729	0.289159	-3.69101	0.000223362	0.000999184
HORVU.MOREX.r2.2HG0146810	Ribosome-recycling factor	712.599	-1.06683	0.219786	-4.85395	1.21024e-06	1.14108e-05
HORVU.MOREX.r2.4HG0312690	Peter Pan-like protein	732.334	-1.06606	0.208997	-5.10083	3.38163e-07	3.77918e-06
HORVU.MOREX.r2.1HG0046390	AP2-like ethylene-responsive transcription factor	277.484	-1.066	0.229688	-4.64106	3.4662e-06	2.82174e-05
HORVU.MOREX.r2.5HG0350790	Enolase	9761.22	-1.06596	0.184137	-5.78894	7.08335e-09	1.37308e-07
HORVU.MOREX.r2.3HG0189730	Mitochondrial glycoprotein	1263.48	-1.06592	0.233223	-4.57042	4.86754e-06	3.79869e-05
HORVU.MOREX.r2.7HG0543020	Histone H3	1081.34	-1.06578	0.231112	-4.61152	3.99732e-06	3.20722e-05
HORVU.MOREX.r2.7HG0540290	Histone H3	443.158	-1.06554	0.236561	-4.50429	6.65947e-06	4.97239e-05
HORVU.MOREX.r2.7HG0558050	Receptor-like kinase	191.014	-1.0649	0.292944	-3.63516	0.000277809	0.00120593
HORVU.MOREX.r2.7HG0599070	Maturase-like protein	46.5933	-1.06448	0.337704	-3.1521	0.00162098	0.00544394
HORVU.MOREX.r2.5HG0367770	Cellulose synthase-like protein	407.238	-1.064	0.289769	-3.67189	0.000240762	0.00106695
HORVU.MOREX.r2.5HG0425630	Aspartate-semialdehyde dehydrogenase, N-acetyl-gamma-glutamyl-phosphate reductase	1137.3	-1.06353	0.23325	-4.55963	5.12442e-06	3.96444e-05
HORVU.MOREX.r2.1HG0048070	Mitochondrial zinc maintenance protein 1, mitochondrial	836.605	-1.0634	0.167336	-6.35489	2.08583e-10	6.50666e-09
HORVU.MOREX.r2.2HG0082190	ATP sulfurylase (Sulfate adenylyltransferase)	101.19	-1.06254	0.255023	-4.16645	3.09386e-05	0.000184398
HORVU.MOREX.r2.5HG0425730	Subtilisin-like protease	410.339	-1.06214	0.332092	-3.19834	0.00138222	0.00475314
HORVU.MOREX.r2.4HG0284930	caspase-6 protein	291.403	-1.06201	0.304062	-3.49273	0.000478103	0.00191422
HORVU.MOREX.r2.3HG0232850	Microtubule-associated protein-like	1114.7	-1.06131	0.213975	-4.96	7.04937e-07	7.15963e-06
HORVU.MOREX.r2.6HG0512060	50S ribosomal protein L29	123.014	-1.06094	0.289762	-3.66141	0.000250829	0.00110606
HORVU.MOREX.r2.4HG0316490	Receptor protein kinase, putative	105.333	-1.06088	0.267942	-3.95937	7.51467e-05	0.000394564
HORVU.MOREX.r2.7HG0590040	60S ribosomal protein L37a	9113.05	-1.05972	0.257608	-4.11369	3.89376e-05	0.000225145
HORVU.MOREX.r2.1HG0070850	Oxidoreductase	217.962	-1.05958	0.291036	-3.64071	0.000271883	0.00118552
HORVU.MOREX.r2.3HG0215010	Cyclin	136.726	-1.05945	0.291643	-3.6327	0.000280468	0.00121501
HORVU.MOREX.r2.6HG0501240	Histone H4	1679.49	-1.05842	0.198994	-5.31884	1.04432e-07	1.3739e-06
HORVU.MOREX.r2.7HG0572370	Kinesin-like protein	1700.25	-1.05823	0.190148	-5.56528	2.61734e-08	4.19395e-07
HORVU.MOREX.r2.4HG0289370	transmembrane protein (DUF616)	665.441	-1.05784	0.183296	-5.77121	7.87026e-09	1.49663e-07
HORVU.MOREX.r2.6HG0517640	Disease resistance protein (NBS-LRR class) family	294.149	-1.05771	0.195678	-5.40534	6.46866e-08	9.113e-07
HORVU.MOREX.r2.7HG0612570	Cortical cell-delineating protein	3281.72	-1.05744	0.212707	-4.97133	6.64935e-07	6.80298e-06
HORVU.MOREX.r2.7HG0546330	ATP-dependent helicase/nuclease subunit	166.358	-1.05715	0.301428	-3.50715	0.000452935	0.00182757
HORVU.MOREX.r2.4HG0344580	Protein kinase	525.399	-1.05685	0.168917	-6.25662	3.93408e-10	1.11765e-08
HORVU.MOREX.r2.2HG0150530	Glucuronoxylan 4-O-methyltransferase	236.18	-1.05571	0.291208	-3.62529	0.000288638	0.0012459
HORVU.MOREX.r2.5HG0350120	Ankyrin repeat family protein	433.502	-1.05478	0.195375	-5.39873	6.71136e-08	9.38958e-07
HORVU.MOREX.r2.6HG0470190	aspartyl/glutamyl-tRNA(Asn/Gln) amidotransferase subunit	633.675	-1.05462	0.214033	-4.92736	8.33469e-07	8.29475e-06
HORVU.MOREX.r2.2HG0147970	Ribosomal protein	257.321	-1.05444	0.18898	-5.57965	2.41001e-08	3.90671e-07
HORVU.MOREX.r2.5HG0411370	UPF0739 protein C1orf74	106.822	-1.05316	0.253804	-4.14949	3.3321e-05	0.000196494
HORVU.MOREX.r2.6HG0478380	Coatomer beta' subunit	3875.5	-1.05314	0.17507	-6.01552	1.79308e-09	4.21724e-08
HORVU.MOREX.r2.5HG0400850	Endoribonuclease Dicer-like protein 4	105.684	-1.05275	0.252861	-4.16333	3.13633e-05	0.000186381
HORVU.MOREX.r2.1HG0018760	Histone H3	1505.84	-1.05213	0.230798	-4.55864	5.1485e-06	3.98168e-05
HORVU.MOREX.r2.6HG0479830	Syntaxin, putative	124.096	-1.05194	0.304956	-3.4495	0.000561636	0.00219269
HORVU.MOREX.r2.5HG0369690	Synaptotagmin-3	38.6632	-1.05151	0.396786	-2.65006	0.00804767	0.0210828
HORVU.MOREX.r2.4HG0316060	Exostosin family protein	203.377	-1.05143	0.261357	-4.02299	5.74645e-05	0.000313857
HORVU.MOREX.r2.2HG0180760	NBS-LRR disease resistance protein	24.5088	-1.05134	0.424955	-2.474	0.0133609	0.0322693
HORVU.MOREX.r2.4HG0280430	Beta-glucosidase	5169.67	-1.05109	0.248475	-4.23018	2.33505e-05	0.00014479
HORVU.MOREX.r2.6HG0495330	Protein disulfide-isomerase	872.504	-1.05094	0.257794	-4.07665	4.56899e-05	0.000258418
HORVU.MOREX.r2.7HG0532760	Guanine nucleotide-binding protein subunit alpha-like protein	535.132	-1.05071	0.196003	-5.3607	8.28992e-08	1.12381e-06
HORVU.MOREX.r2.1HG0049850	Leucine-rich repeat receptor-like kinase	92.1662	-1.05048	0.355076	-2.95846	0.0030918	0.00940247
HORVU.MOREX.r2.4HG0278530	Growth-regulating factor	97.1829	-1.05016	0.339656	-3.09185	0.00198917	0.00648773
HORVU.MOREX.r2.2HG0100370	Receptor-like kinase	152.871	-1.05006	0.294529	-3.56524	0.000363529	0.001514
HORVU.MOREX.r2.6HG0474760	Pesticidal crystal cry8Ba	668.67	-1.04958	0.202128	-5.19264	2.07335e-07	2.4695e-06
HORVU.MOREX.r2.7HG0568390	DAG protein, chloroplastic	841.123	-1.04917	0.192281	-5.45642	4.85839e-08	7.13792e-07
HORVU.MOREX.r2.2HG0149670	S-adenosyl-L-methionine-dependent methyltransferase superfamily protein	154.342	-1.04883	0.229931	-4.56153	5.07827e-06	3.93284e-05
HORVU.MOREX.r2.2HG0103040	3-oxoacyl-[acyl-carrier-protein] synthase	777.446	-1.04864	0.195491	-5.36415	8.13318e-08	1.10795e-06
HORVU.MOREX.r2.2HG0098290	B3 domain-containing protein	110.261	-1.04826	0.272254	-3.85029	0.000117978	0.000580457
HORVU.MOREX.r2.1HG0029120	RNA-binding KH domain-containing protein	104.264	-1.04749	0.33697	-3.10856	0.00188	0.00618237
HORVU.MOREX.r2.7HG0620420	Polyamine oxidase	1009.86	-1.0472	0.20118	-5.20532	1.93665e-07	2.32534e-06
HORVU.MOREX.r2.1HG0061050	Amidophosphoribosyltransferase	157.781	-1.04667	0.360217	-2.90568	0.00366462	0.0108771
HORVU.MOREX.r2.2HG0109240	40S ribosomal protein S13	1825.7	-1.04659	0.23528	-4.44828	8.65587e-06	6.22111e-05
HORVU.MOREX.r2.5HG0415560	Protein MCM10-like protein	144.803	-1.04614	0.272155	-3.8439	0.000121093	0.000593685
HORVU.MOREX.r2.2HG0089180	TPX2 (Targeting protein for Xklp2) family protein	138.534	-1.0458	0.310042	-3.37311	0.000743252	0.00278882
HORVU.MOREX.r2.1HG0038240	Pentatricopeptide repeat-containing protein	86.8388	-1.0445	0.332842	-3.13813	0.00170032	0.00567496
HORVU.MOREX.r2.5HG0350230	WD repeat-containing protein 43	769.004	-1.04351	0.219378	-4.75669	1.96791e-06	1.74418e-05
HORVU.MOREX.r2.1HG0009240	50S ribosomal protein L10	220.653	-1.04318	0.249571	-4.1799	2.91633e-05	0.000175318
HORVU.MOREX.r2.1HG0056240	Protein KRI1	961.897	-1.04292	0.266799	-3.909	9.26793e-05	0.000472476
HORVU.MOREX.r2.5HG0405590	Pentatricopeptide repeat-containing protein	25.0187	-1.04256	0.378336	-2.75564	0.0058578	0.0161674
HORVU.MOREX.r2.5HG0427220	Succinate dehydrogenase [ubiquinone] flavoprotein subunit, mitochondrial	5605.37	-1.04227	0.173985	-5.9906	2.09069e-09	4.79073e-08
HORVU.MOREX.r2.3HG0185600	Protein O-linked-mannose beta-1,4-N-acetylglucosaminyltransferase 2	442.871	-1.04179	0.295914	-3.52059	0.000430584	0.00175327
HORVU.MOREX.r2.1HG0011120	Pentatricopeptide repeat-containing protein	34.5972	-1.04156	0.404435	-2.57534	0.0100141	0.0253115
HORVU.MOREX.r2.4HG0308530	Serine--tRNA ligase	682.734	-1.04112	0.126623	-8.22223	1.99755e-16	3.44894e-14
HORVU.MOREX.r2.1HG0053810	Secretory carrier-associated membrane protein	1683.47	-1.04093	0.155102	-6.7113	1.92903e-11	8.55882e-10
HORVU.MOREX.r2.6HG0473830	Glyceraldehyde-3-phosphate dehydrogenase	3031.75	-1.04093	0.223983	-4.64736	3.36209e-06	2.74401e-05
HORVU.MOREX.r2.7HG0567810	Threonylcarbamoyl-AMP synthase	43.8096	-1.03938	0.333584	-3.11579	0.00183452	0.00605427
HORVU.MOREX.r2.3HG0254730	Pectin lyase-like superfamily protein	256.87	-1.0393	0.219537	-4.73402	2.20112e-06	1.90984e-05
HORVU.MOREX.r2.7HG0603260	SAUR-like auxin-responsive family protein	257.088	-1.03888	0.331789	-3.13116	0.00174118	0.00578999
HORVU.MOREX.r2.6HG0502780	DNA topoisomerase 2	4916.45	-1.03827	0.17824	-5.82514	5.70631e-09	1.13784e-07
HORVU.MOREX.r2.3HG0275050	GDSL esterase/lipase	229.454	-1.03806	0.322193	-3.22186	0.00127359	0.00443161
HORVU.MOREX.r2.7HG0557080	NHL repeat-containing protein-like	139.579	-1.03757	0.338106	-3.06878	0.00214936	0.00692804
HORVU.MOREX.r2.4HG0335580	Major facilitator superfamily protein	344.238	-1.03718	0.289524	-3.58237	0.000340492	0.00143117
HORVU.MOREX.r2.1HG0034330	Nascent polypeptide-associated complex subunit beta	6297.08	-1.03631	0.160591	-6.45309	1.09594e-10	3.76695e-09
HORVU.MOREX.r2.3HG0246030	UDP-glycosyltransferase	137.992	-1.03617	0.368573	-2.81131	0.004934	0.0139798
HORVU.MOREX.r2.6HG0464330	Histone H2A	189.567	-1.03594	0.29146	-3.55431	0.000378965	0.00156803
HORVU.MOREX.r2.4HG0330020	Histone H3	1514.72	-1.03585	0.246911	-4.19523	2.72594e-05	0.000165435
HORVU.MOREX.r2.2HG0151420	ATP-dependent Clp protease proteolytic subunit	531.244	-1.03574	0.209988	-4.93235	8.12458e-07	8.11838e-06
HORVU.MOREX.r2.1HG0054830	Ribosomal protein L11 methyltransferase	59.395	-1.03569	0.283442	-3.65395	0.000258235	0.001134
HORVU.MOREX.r2.6HG0502520	4-coumarate: CoA ligase	99.3612	-1.03565	0.347286	-2.98213	0.00286252	0.00884776
HORVU.MOREX.r2.1HG0051060	Peptide-N4-(N-acetyl-beta-glucosaminyl)asparagine amidase A	343.666	-1.03544	0.219477	-4.71777	2.38446e-06	2.04738e-05
HORVU.MOREX.r2.2HG0158580	Histone H4	637.798	-1.0354	0.226486	-4.57158	4.84057e-06	3.78427e-05
HORVU.MOREX.r2.1HG0043590	Methylsterol monooxygenase 1-2	1261.1	-1.03533	0.198762	-5.20891	1.89958e-07	2.28947e-06
HORVU.MOREX.r2.3HG0267870	Villin	1939.51	-1.03513	0.162435	-6.37258	1.85879e-10	5.90596e-09
HORVU.MOREX.r2.2HG0123640	Pyruvate kinase	1281.88	-1.03447	0.168886	-6.12527	9.05315e-10	2.32305e-08
HORVU.MOREX.r2.4HG0295760	Receptor-like kinase	257.034	-1.03442	0.241894	-4.27633	1.90001e-05	0.000121362
HORVU.MOREX.r2.7HG0582010	External alternative NAD(P)H-ubiquinone oxidoreductase B2, mitochondrial	1324.74	-1.03358	0.263234	-3.92648	8.61967e-05	0.000443795
HORVU.MOREX.r2.5HG0425890	Protein kinase	878.718	-1.03357	0.249706	-4.13913	3.48622e-05	0.000204446
HORVU.MOREX.r2.6HG0501680	Alpha-1,3-glucosyltransferase	162.049	-1.03354	0.219352	-4.7118	2.45539e-06	2.09621e-05
HORVU.MOREX.r2.7HG0538620	Pentatricopeptide repeat-containing protein	25.7555	-1.03337	0.452078	-2.28583	0.0222642	0.049426
HORVU.MOREX.r2.7HG0559560	Ribosomal protein L46	1092.54	-1.03321	0.164075	-6.29717	3.0313e-10	8.88371e-09
HORVU.MOREX.r2.4HG0297090	DELLA domain GRAS family transcription factor GAI	54.6009	-1.03241	0.301761	-3.42127	0.000623284	0.00240055
HORVU.MOREX.r2.1HG0040650	Glutathione S-transferase	112.818	-1.03198	0.382824	-2.6957	0.00702405	0.018815
HORVU.MOREX.r2.4HG0322070	RNA-binding family protein	293.279	-1.03169	0.293558	-3.51443	0.000440693	0.00178855
HORVU.MOREX.r2.4HG0329680	Pentatricopeptide repeat-containing protein	32.2028	-1.03162	0.435754	-2.36743	0.0179121	0.041121
HORVU.MOREX.r2.3HG0219580	DNA helicase	2278.58	-1.03151	0.209999	-4.91197	9.01671e-07	8.87839e-06
HORVU.MOREX.r2.4HG0334360	Histone H3	2254.04	-1.03114	0.217407	-4.74288	2.10705e-06	1.8433e-05
HORVU.MOREX.r2.5HG0394860	Tetratricopeptide repeat protein 1	299.624	-1.03113	0.166016	-6.21104	5.26363e-10	1.44203e-08
HORVU.MOREX.r2.2HG0161530	Signal recognition particle 14 kDa protein	675.232	-1.03052	0.182358	-5.65108	1.59443e-08	2.74188e-07
HORVU.MOREX.r2.2HG0093000	UDP-glucuronate decarboxylase	3705.33	-1.0304	0.246814	-4.1748	2.98247e-05	0.000178812
HORVU.MOREX.r2.7HG0584330	Kinesin-like protein	54.9846	-1.02864	0.33956	-3.02932	0.00245103	0.00775673
HORVU.MOREX.r2.7HG0534770	SPX domain-containing family protein	1102.27	-1.02838	0.150853	-6.81707	9.29141e-12	4.61937e-10
HORVU.MOREX.r2.6HG0481720	Xyloglucan 6-xylosyltransferase 1	570.535	-1.02818	0.203781	-5.04551	4.52306e-07	4.88092e-06
HORVU.MOREX.r2.3HG0239270	Ankyrin repeat family protein	59.414	-1.02816	0.446398	-2.30323	0.0212659	0.0476131
HORVU.MOREX.r2.5HG0440430	NBS-LRR disease resistance protein-like protein	119.616	-1.02766	0.312914	-3.28416	0.00102286	0.00367097
HORVU.MOREX.r2.3HG0221850	UBP1-associated proteins 1C	981.091	-1.02756	0.255915	-4.01525	5.9383e-05	0.000322202
HORVU.MOREX.r2.UnG0627470	ATPase subunit 8	1025.33	-1.02755	0.242375	-4.23951	2.24008e-05	0.000139718
HORVU.MOREX.r2.1HG0004860	Histone H2A	5816.86	-1.02736	0.211723	-4.85239	1.21982e-06	1.14685e-05
HORVU.MOREX.r2.2HG0143440	Prohibitin	2933.31	-1.02663	0.226252	-4.53758	5.69034e-06	4.34332e-05
HORVU.MOREX.r2.4HG0330310	TPX2 (Targeting protein for Xklp2) family protein	324.216	-1.02463	0.225851	-4.53674	5.71301e-06	4.35326e-05
HORVU.MOREX.r2.1HG0053750	ATP-dependent DNA helicase Hel308	217.879	-1.02421	0.288432	-3.55095	0.00038384	0.00158584
HORVU.MOREX.r2.4HG0329970	Replication protein A 70 kDa DNA-binding subunit	1206.12	-1.02411	0.232048	-4.41333	1.0179e-05	7.17235e-05
HORVU.MOREX.r2.6HG0459280	Histone H2B	3174.11	-1.02348	0.188675	-5.42459	5.80889e-08	8.28837e-07
HORVU.MOREX.r2.1HG0059340	60S ribosomal protein L36	28644.5	-1.02308	0.257578	-3.97191	7.12996e-05	0.00037721
HORVU.MOREX.r2.3HG0241180	Chaperone DnaK	7321.11	-1.02202	0.178664	-5.72034	1.06308e-08	1.93923e-07
HORVU.MOREX.r2.5HG0400550	RING/U-box superfamily protein	183.749	-1.02197	0.283837	-3.60054	0.000317556	0.00135017
HORVU.MOREX.r2.1HG0009310	DNA repair RAD51-like protein	74.6668	-1.02195	0.296752	-3.44378	0.000573634	0.00223405
HORVU.MOREX.r2.5HG0395050	CsAtPR5	269.543	-1.02091	0.336911	-3.0302	0.00244396	0.00773775
HORVU.MOREX.r2.5HG0407080	Chaperone DnaK	1846.78	-1.02066	0.23661	-4.31368	1.60562e-05	0.000105434
HORVU.MOREX.r2.2HG0104320	ATP-dependent RNA helicase-like protein	55.4754	-1.01943	0.332061	-3.07002	0.00214046	0.00690333
HORVU.MOREX.r2.1HG0070000	GDSL esterase/lipase	1621.16	-1.01928	0.228321	-4.46422	8.03593e-06	5.84725e-05
HORVU.MOREX.r2.4HG0288260	DNA-directed RNA polymerase	1317.41	-1.01885	0.33564	-3.03554	0.00240107	0.00762678
HORVU.MOREX.r2.UnG0633150	30S ribosomal protein S4, chloroplastic	146.266	-1.0186	0.28071	-3.62865	0.000284907	0.0012317
HORVU.MOREX.r2.2HG0149950	Aspartyl/glutamyl-tRNA(Asn/Gln) amidotransferase subunit B, putative isoform 3	298.252	-1.01707	0.189511	-5.36684	8.01261e-08	1.09555e-06
HORVU.MOREX.r2.5HG0406220	Heat shock protein 90	33847.1	-1.017	0.249558	-4.07519	4.5977e-05	0.000259778
HORVU.MOREX.r2.4HG0343460	60S ribosomal protein L21	16799.9	-1.01676	0.219382	-4.63467	3.57516e-06	2.89934e-05
HORVU.MOREX.r2.4HG0333690	3-hydroxybenzoate 6-hydroxylase 1	1111.59	-1.01624	0.258248	-3.93513	8.31533e-05	0.000430514
HORVU.MOREX.r2.4HG0287020	Transducin/WD40 repeat-like superfamily protein	86.1278	-1.01538	0.304636	-3.33311	0.000858808	0.00316274
HORVU.MOREX.r2.6HG0524620	Titan9	217.694	-1.01491	0.210044	-4.83189	1.35242e-06	1.25614e-05
HORVU.MOREX.r2.2HG0102590	Transposon protein, putative, Mutator sub-class	61.1679	-1.01469	0.354576	-2.8617	0.00421371	0.0122458
HORVU.MOREX.r2.6HG0452290	Histone H2A	3534.84	-1.01439	0.246677	-4.11224	3.91841e-05	0.0002261
HORVU.MOREX.r2.6HG0494290	Pentatricopeptide repeat-containing protein	37.2633	-1.01373	0.414719	-2.44437	0.0145105	0.0345107
HORVU.MOREX.r2.6HG0471520	Histone H3	1184.61	-1.01369	0.224079	-4.5238	6.07385e-06	4.59053e-05
HORVU.MOREX.r2.4HG0281190	Zinc-finger domain of monoamine-oxidase A repressor R1, putative	645.153	-1.01358	0.19131	-5.29808	1.17024e-07	1.51539e-06
HORVU.MOREX.r2.2HG0091540	Apyrase-like protein	2082.65	-1.01309	0.161594	-6.26933	3.62612e-10	1.04078e-08
HORVU.MOREX.r2.7HG0542040	p-loop containing nucleoside triphosphate hydrolases superfamily protein	39.2254	-1.01279	0.393338	-2.57486	0.0100282	0.0253327
HORVU.MOREX.r2.1HG0046260	GATA transcription factor	88.6485	-1.01255	0.293008	-3.45572	0.000548817	0.00214943
HORVU.MOREX.r2.1HG0019110	Disulfide-isomerase	10690.1	-1.01188	0.235418	-4.29823	1.72168e-05	0.000111799
HORVU.MOREX.r2.2HG0085820	50S ribosomal protein L30	446.143	-1.01166	0.215028	-4.70479	2.5413e-06	2.15628e-05
HORVU.MOREX.r2.2HG0125370	Ubiquitin carboxyl-terminal hydrolase, putative	589.299	-1.01102	0.174676	-5.78793	7.12571e-09	1.3777e-07
HORVU.MOREX.r2.4HG0327720	Ubiquitin	17375.5	-1.011	0.24246	-4.16977	3.04908e-05	0.000182189
HORVU.MOREX.r2.2HG0155700	DUF630 family protein, putative (DUF630 and DUF632)	47.9862	-1.01077	0.336724	-3.00178	0.00268404	0.00836926
HORVU.MOREX.r2.5HG0360770	Receptor-like kinase	241.006	-1.00969	0.192345	-5.24936	1.52632e-07	1.89708e-06
HORVU.MOREX.r2.2HG0153900	Histone H4	6607.86	-1.00927	0.24752	-4.07751	4.55212e-05	0.000257595
HORVU.MOREX.r2.7HG0587980	Pentatricopeptide repeat-containing protein	26.0503	-1.00921	0.411959	-2.44979	0.0142941	0.0340835
HORVU.MOREX.r2.1HG0078080	Translation initiation factor if-2, putative	4875.26	-1.00896	0.206752	-4.88005	1.06058e-06	1.01645e-05
HORVU.MOREX.r2.5HG0404310	Basic helix-loop-helix transcription factor	106.492	-1.00887	0.28628	-3.52405	0.000424998	0.00173528
HORVU.MOREX.r2.2HG0108460	Succinate--CoA ligase [ADP-forming] subunit alpha	6529.74	-1.00875	0.141998	-7.10399	1.21206e-12	7.94006e-11
HORVU.MOREX.r2.4HG0285780	myosin-2 heavy chain-like protein	389.007	-1.00862	0.239773	-4.20659	2.59255e-05	0.000158419
HORVU.MOREX.r2.2HG0099550	Phosphoserine phosphatase	281.281	-1.00855	0.212236	-4.75202	2.01397e-06	1.77582e-05
HORVU.MOREX.r2.3HG0191940	basic helix-loop-helix (bHLH) DNA-binding superfamily protein	136.256	-1.00847	0.234593	-4.2988	1.71722e-05	0.000111574
HORVU.MOREX.r2.1HG0073720	Ribosomal RNA large subunit methyltransferase E	2047.73	-1.00831	0.200704	-5.02388	5.06381e-07	5.38873e-06
HORVU.MOREX.r2.5HG0421930	GCK domain-containing protein	472.908	-1.00763	0.180837	-5.57205	2.51761e-08	4.06044e-07
HORVU.MOREX.r2.6HG0474310	Phosphatidylinositol transfer protein Sec14p	556.177	-1.00757	0.162647	-6.19484	5.83452e-10	1.57349e-08
HORVU.MOREX.r2.3HG0238640	nuclear fusion defective 6	487.778	-1.00695	0.232633	-4.3285	1.50128e-05	9.95475e-05
HORVU.MOREX.r2.6HG0454810	NBS-LRR-like resistance protein	198.074	-1.00689	0.219045	-4.59674	4.2916e-06	3.42237e-05
HORVU.MOREX.r2.4HG0330390	SNAP25 homologous protein SNAP33	356.847	-1.00661	0.227445	-4.42574	9.61108e-06	6.81247e-05
HORVU.MOREX.r2.4HG0298610	Scarecrow transcription factor family protein	65.8897	-1.00643	0.30991	-3.24748	0.00116432	0.00411045
HORVU.MOREX.r2.6HG0495630	OO_Ba0013J05-OO_Ba0033A15.14 protein	173.836	-1.00632	0.331582	-3.0349	0.00240617	0.00763754
HORVU.MOREX.r2.4HG0281240	IGR motif protein	414.94	-1.0062	0.18291	-5.50106	3.77511e-08	5.76359e-07
HORVU.MOREX.r2.3HG0270890	Progesterone 5-beta-reductase	1333.45	-1.00614	0.219095	-4.59224	4.38512e-06	3.48323e-05
HORVU.MOREX.r2.7HG0561080	Mitochondrial glycoprotein-like	1700.33	-1.00574	0.224312	-4.48365	7.33757e-06	5.40867e-05
HORVU.MOREX.r2.UnG0627080	NADH-ubiquinone oxidoreductase chain 6	435.385	-1.00573	0.310448	-3.23961	0.00119693	0.00420825
HORVU.MOREX.r2.4HG0298120	Methylsterol monooxygenase 2-1	1169.42	-1.00529	0.188452	-5.33443	9.58461e-08	1.2707e-06
HORVU.MOREX.r2.1HG0047400	Phosphatidylinositol N-acetylglucosaminyltransferase subunit Y	134.427	-1.00526	0.23725	-4.23711	2.26418e-05	0.000141024
HORVU.MOREX.r2.4HG0346230	Tubulin beta chain	667.67	-1.00491	0.197055	-5.09961	3.40349e-07	3.79599e-06
HORVU.MOREX.r2.7HG0528000	Receptor-like kinase	514.421	-1.00483	0.186876	-5.37699	7.57404e-08	1.04327e-06
HORVU.MOREX.r2.3HG0238400	Glycosyltransferase	79.6218	-1.00445	0.364022	-2.75931	0.00579234	0.0160385
HORVU.MOREX.r2.5HG0400430	Kinesin-like protein	771.424	-1.00428	0.152326	-6.59296	4.31146e-11	1.68972e-09
HORVU.MOREX.r2.2HG0170510	Crossover junction endonuclease EME1	774.395	-1.00418	0.146368	-6.86062	6.85625e-12	3.53494e-10
HORVU.MOREX.r2.6HG0509690	RING-finger E3 ubiquitin ligase, putative	352.088	-1.00352	0.200581	-5.00306	5.64263e-07	5.91428e-06
HORVU.MOREX.r2.7HG0567990	Peroxidase	250.353	-1.00304	0.226377	-4.43086	9.3856e-06	6.66387e-05
HORVU.MOREX.r2.2HG0143360	AGAMOUS-like MADS-box transcription factor	242.067	-1.00281	0.343994	-2.91521	0.00355453	0.0105945
HORVU.MOREX.r2.5HG0441080	Actin	1765.07	-1.00243	0.182574	-5.49054	4.00699e-08	6.06714e-07
HORVU.MOREX.r2.5HG0393760	Mitochondrial outer membrane porin	7878.32	-1.00169	0.185443	-5.40162	6.60435e-08	9.26315e-07
HORVU.MOREX.r2.2HG0138140	Histone H3	693.88	-1.00161	0.189629	-5.28195	1.27815e-07	1.63704e-06
HORVU.MOREX.r2.5HG0403140	50S ribosomal protein L4	743.602	-1.00134	0.221515	-4.52042	6.17158e-06	4.65965e-05
HORVU.MOREX.r2.3HG0247440	2,3-bisphosphoglycerate-independent phosphoglycerate mutase	10509.1	-1.00109	0.192197	-5.20867	1.90203e-07	2.29118e-06
HORVU.MOREX.r2.4HG0279450	BHLH family protein, putative, expressed	355.465	-1.001	0.256037	-3.90958	9.24571e-05	0.000471559
HORVU.MOREX.r2.6HG0526470	Homoserine kinase	245.866	-1.0008	0.254826	-3.92739	8.58735e-05	0.000442438
HORVU.MOREX.r2.2HG0172070	MICOS complex subunit MIC60	808.732	-1.00071	0.185144	-5.40503	6.47988e-08	9.12304e-07
HORVU.MOREX.r2.2HG0163280	DNA replication helicase dna2, putative	366.566	-1.0005	0.209721	-4.77063	1.8365e-06	1.63953e-05
HORVU.MOREX.r2.5HG0369650	Acyl carrier protein	1455.12	-1.00049	0.187456	-5.33723	9.43772e-08	1.25272e-06
HORVU.MOREX.r2.2HG0111850	transmembrane protein	104.439	-1.00026	0.29054	-3.44276	0.000575818	0.00224178
