# Supplementary material for: Aluminum or Low pH – Which Is the Bigger Enemy of Barley? Transcriptome Analysis of Barley Root Meristem Under Al and Low pH Stress
Source: Front Genet. 2021 May 19;12:675260. doi: 10.3389/fgene.2021.675260 (PMC8244595; doi:10.3389/fgene.2021.675260)
Supplement: Supplementary file 1 [file Data_Sheet_1.zip › Table 13.XLSX]

## Sheet: short_pH4_Al
Common DEGs between low pH and Al treatment in the short-term experiment
upregulated
Gene ID	Gene Annotation
HORVU.MOREX.r2.2HG0163110	Receptor-like kinase
HORVU.MOREX.r2.4HG0293480	Peroxidase
HORVU.MOREX.r2.7HG0554270	CDP-diacylglycerol--glycerol-3-phosphate 3-phosphatidyltransferase, putative
HORVU.MOREX.r2.5HG0387900	Cinnamoyl-CoA reductase
HORVU.MOREX.r2.5HG0398650	Auxin responsive SAUR protein
HORVU.MOREX.r2.5HG0367560	Calmodulin-binding protein
HORVU.MOREX.r2.3HG0252480	Transcription factor, MADS-box
HORVU.MOREX.r2.3HG0260740	glycosyltransferase family exostosin protein
HORVU.MOREX.r2.3HG0207090	Plasma membrane-associated cation-binding protein 1
HORVU.MOREX.r2.4HG0288610	Alcohol dehydrogenase
HORVU.MOREX.r2.2HG0111520	Sugar transporter, putative
HORVU.MOREX.r2.7HG0529590	Alpha-dioxygenase 2
HORVU.MOREX.r2.2HG0149690	Serine/threonine-protein kinase
HORVU.MOREX.r2.2HG0089770	Wound-induced protein 1, putative, expressed
HORVU.MOREX.r2.7HG0591120	Ribonuclease 3-like protein 3
HORVU.MOREX.r2.3HG0239960	Receptor-like kinase
HORVU.MOREX.r2.1HG0012390	Mitochondrial pyruvate carrier
HORVU.MOREX.r2.3HG0206280	Receptor-like kinase
HORVU.MOREX.r2.2HG0167210	V-type proton ATPase subunit a
HORVU.MOREX.r2.2HG0111280	Organic cation/carnitine transporter
HORVU.MOREX.r2.2HG0099200	Peroxidase
HORVU.MOREX.r2.4HG0335550	DUF1997 family protein
HORVU.MOREX.r2.1HG0077220	ATP-dependent zinc metalloprotease FtsH
HORVU.MOREX.r2.2HG0179320	Agmatine coumaroyltransferase-2
HORVU.MOREX.r2.3HG0265280	2-oxoglutarate (2OG) and Fe(II)-dependent oxygenase superfamily protein
HORVU.MOREX.r2.3HG0195770	Fasciclin-like arabinogalactan protein
HORVU.MOREX.r2.2HG0131160	Serine/threonine-protein kinase
HORVU.MOREX.r2.5HG0412140	Glycosyltransferase
HORVU.MOREX.r2.6HG0503180	Trihelix transcription factor GT-3b
HORVU.MOREX.r2.5HG0383650	NAC domain protein,
HORVU.MOREX.r2.3HG0194210	Xyloglucan endotransglucosylase/hydrolase
HORVU.MOREX.r2.1HG0046990	Calcium binding family protein
HORVU.MOREX.r2.6HG0449830	4,5-dioxygenase-like protein
HORVU.MOREX.r2.4HG0327680	Peroxidase
HORVU.MOREX.r2.6HG0450840	Acid beta-fructofuranosidase
HORVU.MOREX.r2.2HG0163340	Multidrug resistance protein ABC transporter family
HORVU.MOREX.r2.2HG0079600	ABC transporter B family-like protein
HORVU.MOREX.r2.2HG0135180	Jasmonate ZIM domain protein
HORVU.MOREX.r2.1HG0060860	Fructose-1,6-bisphosphatase class 1
HORVU.MOREX.r2.5HG0433110	ATP-dependent zinc metalloprotease FtsH
HORVU.MOREX.r2.7HG0606170	Copper transport protein family
HORVU.MOREX.r2.1HG0036030	Plant basic secretory family protein
HORVU.MOREX.r2.2HG0082880	Toxin CcdB
HORVU.MOREX.r2.5HG0399180	Flavin-containing monooxygenase
HORVU.MOREX.r2.4HG0338500	Classical arabinogalactan protein 5
HORVU.MOREX.r2.3HG0267700	Non-specific serine/threonine protein kinase
HORVU.MOREX.r2.7HG0622190	Leucine-rich repeat transmembrane protein kinase
HORVU.MOREX.r2.2HG0155850	tRNA sulfurtransferase
HORVU.MOREX.r2.5HG0427630	Calmodulin-binding protein
HORVU.MOREX.r2.1HG0042080	ERD (Early-responsive to dehydration stress) family protein
HORVU.MOREX.r2.1HG0066530	Serine/threonine-protein kinase
HORVU.MOREX.r2.4HG0279610	Germin-like protein 1
HORVU.MOREX.r2.3HG0232090	Heavy metal transport/detoxification superfamily protein
HORVU.MOREX.r2.7HG0570810	MYB transcription factor
HORVU.MOREX.r2.6HG0511700	Protein EXORDIUM-like 1
HORVU.MOREX.r2.4HG0332820	Cytochrome b561 and DOMON domain-containing protein
HORVU.MOREX.r2.1HG0014200	Low temperature and salt responsive protein
HORVU.MOREX.r2.5HG0384500	Methyltransferase-related protein
HORVU.MOREX.r2.7HG0535020	Seed maturation protein
HORVU.MOREX.r2.3HG0242690	Peroxidase
HORVU.MOREX.r2.4HG0288760	Cysteine desulfurase
HORVU.MOREX.r2.2HG0153960	p-loop containing nucleoside triphosphate hydrolases superfamily protein
HORVU.MOREX.r2.4HG0298660	Metallothionein
HORVU.MOREX.r2.1HG0057310	Expansin
HORVU.MOREX.r2.3HG0188980	Disease resistance protein (TIR-NBS-LRR class)
HORVU.MOREX.r2.1HG0067180	senescence regulator (Protein of unknown function, DUF584)
HORVU.MOREX.r2.5HG0406540	Tonoplast dicarboxylate transporter
HORVU.MOREX.r2.1HG0059580	Legume-specific protein
HORVU.MOREX.r2.4HG0320350	Non-specific serine/threonine protein kinase
HORVU.MOREX.r2.4HG0330300	Beta-glucosidase
HORVU.MOREX.r2.6HG0498460	Sulfotransferase
HORVU.MOREX.r2.1HG0055750	Aldehyde dehydrogenase
HORVU.MOREX.r2.3HG0237280	ABC transporter B family protein
HORVU.MOREX.r2.3HG0230460	CCCH-type zinc fingerfamily protein with RNA-binding domain-containing protein
HORVU.MOREX.r2.7HG0618460	Endoplasmic reticulum metallopeptidase 1
HORVU.MOREX.r2.2HG0171610	Shikimate kinase
HORVU.MOREX.r2.6HG0460080	Leucine-rich repeat protein kinase family protein
HORVU.MOREX.r2.7HG0596250	Peroxidase
HORVU.MOREX.r2.3HG0236730	RING finger and CHY zinc finger protein
HORVU.MOREX.r2.2HG0136060	Acetyl-coenzyme A synthetase
HORVU.MOREX.r2.7HG0595460	Oxidative stress 3, putative isoform 1
HORVU.MOREX.r2.3HG0262580	Homeobox-leucine zipper family protein / lipid-binding START domain-containing protein
HORVU.MOREX.r2.2HG0177210	Blue copper protein
HORVU.MOREX.r2.1HG0020140	Receptor-like kinase, putative
HORVU.MOREX.r2.3HG0256100	Pectate lyase
HORVU.MOREX.r2.7HG0606740	2-oxoglutarate (2OG) and Fe(II)-dependent oxygenase superfamily protein, putative
HORVU.MOREX.r2.3HG0224000	ATP-dependent zinc metalloprotease FtsH
HORVU.MOREX.r2.4HG0336130	Cysteine proteinase inhibitor
HORVU.MOREX.r2.3HG0270270	E3 Ubiquitin ligase family protein
HORVU.MOREX.r2.2HG0100840	Ribonuclease
HORVU.MOREX.r2.3HG0265830	Endo-1,3-beta-glucanase
HORVU.MOREX.r2.7HG0527920	Acid invertase 1
HORVU.MOREX.r2.3HG0186590	Basic 7S globulin 2
HORVU.MOREX.r2.5HG0362220	SIT4 phosphatase-associated family protein
HORVU.MOREX.r2.2HG0157910	cysteine-rich/transmembrane domain A-like protein
HORVU.MOREX.r2.1HG0076510	FAD-binding Berberine family protein
HORVU.MOREX.r2.5HG0416270	Receptor-like protein kinase, putative,expressed
HORVU.MOREX.r2.5HG0407970	F-box protein
HORVU.MOREX.r2.2HG0089760	Wound-induced protein 1, putative, expressed
HORVU.MOREX.r2.2HG0148700	Leucine-rich repeat protein kinase family protein
HORVU.MOREX.r2.2HG0156670	Serine carboxypeptidase family protein, expressed
HORVU.MOREX.r2.7HG0546120	Acyl-coenzyme A oxidase
HORVU.MOREX.r2.7HG0542800	Subtilisin-like protease
HORVU.MOREX.r2.2HG0145740	BTB/POZ and TAZ domain protein
HORVU.MOREX.r2.4HG0280940	Basic blue protein
HORVU.MOREX.r2.1HG0076100	WRKY transcription factor
HORVU.MOREX.r2.2HG0152440	Remorin
HORVU.MOREX.r2.5HG0354930	glutamate receptor 3.3
HORVU.MOREX.r2.4HG0320060	Asparagine synthetase
HORVU.MOREX.r2.2HG0178030	CoA ligase
HORVU.MOREX.r2.1HG0053690	Wound-induced protease inhibitor
HORVU.MOREX.r2.7HG0596160	FAD-binding Berberine family protein, putative
HORVU.MOREX.r2.1HG0050960	CASP-like protein
HORVU.MOREX.r2.6HG0521720	3-ketoacyl-CoA synthase
HORVU.MOREX.r2.7HG0588810	Arogenate dehydrogenase
HORVU.MOREX.r2.2HG0101600	Trehalose 6-phosphate phosphatase
HORVU.MOREX.r2.3HG0246490	Protein kinase, putative
HORVU.MOREX.r2.1HG0062530	DUF506 family protein
HORVU.MOREX.r2.3HG0223010	Leucine-rich repeat protein kinase family protein
HORVU.MOREX.r2.7HG0617740	Calcium-binding protein
HORVU.MOREX.r2.5HG0350030	BEL1-like homeodomain protein 6
HORVU.MOREX.r2.1HG0025060	Calmodulin
HORVU.MOREX.r2.2HG0095620	Cysteine proteinase inhibitor
HORVU.MOREX.r2.1HG0051940	Pectinesterase
HORVU.MOREX.r2.1HG0054370	Peroxidase
HORVU.MOREX.r2.1HG0053700	Wound-induced protease inhibitor
HORVU.MOREX.r2.5HG0431460	CASP-like protein
HORVU.MOREX.r2.3HG0198750	3'-N-debenzoyl-2'-deoxytaxol N-benzoyltransferase
HORVU.MOREX.r2.4HG0339670	C2 calcium/lipid-binding and GRAM domain protein
HORVU.MOREX.r2.6HG0449100	Senescence-associated protein DIN1
HORVU.MOREX.r2.5HG0423060	LEM3 (Ligand-effect modulator 3)-like
HORVU.MOREX.r2.6HG0511010	Endoglucanase
HORVU.MOREX.r2.4HG0315330	Acid phosphatase 1
HORVU.MOREX.r2.3HG0186170	mediator of RNA polymerase II transcription subunit
HORVU.MOREX.r2.2HG0113880	Xylanase inhibitor protein 1
HORVU.MOREX.r2.1HG0004080	Glycosyltransferase
HORVU.MOREX.r2.7HG0588330	RING/U-box superfamily protein
HORVU.MOREX.r2.5HG0425620	Kinase family protein
HORVU.MOREX.r2.2HG0089750	U-box domain-containing protein kinase family protein
HORVU.MOREX.r2.2HG0135050	Glycerophosphodiester phosphodiesterase
HORVU.MOREX.r2.5HG0401270	Vacuolar-processing enzyme
HORVU.MOREX.r2.7HG0566860	UDP-glucuronate 4-epimerase 4
HORVU.MOREX.r2.4HG0323130	Haloacid dehalogenase-like hydrolase family protein, putative, expressed
HORVU.MOREX.r2.3HG0248160	BAG family molecular chaperone regulator 2
HORVU.MOREX.r2.4HG0334620	Sulfate transporter
HORVU.MOREX.r2.4HG0318950	Pathogenesis-related protein 1
downregulated
Gene ID	Gene Annotation
HORVU.MOREX.r2.6HG0459620	Cytochrome P450
HORVU.MOREX.r2.5HG0426500	Calcium-binding protein
HORVU.MOREX.r2.3HG0183100	Teneurin-2
HORVU.MOREX.r2.1HG0053800	BEST plant protein match is: (TAIR:plant.1) protein, putative
HORVU.MOREX.r2.2HG0085710	Dirigent protein
HORVU.MOREX.r2.5HG0417650	Flavin-containing monooxygenase
HORVU.MOREX.r2.5HG0440590	Lipoxygenase
