# Supplementary material for: Aluminum or Low pH – Which Is the Bigger Enemy of Barley? Transcriptome Analysis of Barley Root Meristem Under Al and Low pH Stress
Source: Front Genet. 2021 May 19;12:675260. doi: 10.3389/fgene.2021.675260 (PMC8244595; doi:10.3389/fgene.2021.675260)
Supplement: Supplementary file 1 [file Data_Sheet_1.zip › Table 15.XLSX]

## Sheet: long_pH4_Al
Common DEGs between low pH and Al treatment in the long-term experiment
upregulated
Gene ID	Gene Annotation
HORVU.MOREX.r2.3HG0194250	Inhibitor protein
HORVU.MOREX.r2.2HG0178460	Glutathione S-transferase
HORVU.MOREX.r2.5HG0442700	Patatin
HORVU.MOREX.r2.3HG0238860	Glutamate carboxypeptidase 2
HORVU.MOREX.r2.1HG0059240	Very-long-chain (3R)-3-hydroxyacyl-CoA dehydratase
HORVU.MOREX.r2.3HG0186950	Protein kinase
HORVU.MOREX.r2.2HG0140300	T-complex protein 11
HORVU.MOREX.r2.2HG0100180	Haloacid dehalogenase-like hydrolase family protein
HORVU.MOREX.r2.1HG0053260	Wound-induced protease inhibitor
HORVU.MOREX.r2.2HG0179320	Agmatine coumaroyltransferase-2
HORVU.MOREX.r2.2HG0101040	Chymotrypsin inhibitor
HORVU.MOREX.r2.7HG0615670	Chitinase
HORVU.MOREX.r2.5HG0384040	Cytochrome P450 family protein
HORVU.MOREX.r2.3HG0254160	Myosin IC heavy chain
HORVU.MOREX.r2.5HG0384380	Kinase, putative
HORVU.MOREX.r2.6HG0506960	U box domain-containing protein
HORVU.MOREX.r2.7HG0603100	partner of Y14-MAGO
HORVU.MOREX.r2.1HG0046640	Protein lateral root primordium 1
HORVU.MOREX.r2.2HG0100760	Transmembrane protein, putative
HORVU.MOREX.r2.1HG0044650	Expansin protein
HORVU.MOREX.r2.3HG0249910	Late embryogenesis abundant (LEA) hydroxyproline-rich glycoprotein family
HORVU.MOREX.r2.5HG0414110	ATP-dependent Clp protease ATP-binding subunit
HORVU.MOREX.r2.5HG0410120	NAC domain-containing protein
HORVU.MOREX.r2.3HG0203700	GDSL esterase/lipase
HORVU.MOREX.r2.7HG0620710	Transcription factor
HORVU.MOREX.r2.5HG0433110	ATP-dependent zinc metalloprotease FtsH
HORVU.MOREX.r2.3HG0195710	Sugar transporter, putative
HORVU.MOREX.r2.4HG0341190	Respiratory burst oxidase homolog
HORVU.MOREX.r2.7HG0539220	Early nodulin 93
HORVU.MOREX.r2.1HG0036030	Plant basic secretory family protein
HORVU.MOREX.r2.5HG0410330	Pentatricopeptide (PPR) repeat-containing protein-like
HORVU.MOREX.r2.3HG0258620	ROP-interactive CRIB motif protein
HORVU.MOREX.r2.7HG0615610	Calmodulin
HORVU.MOREX.r2.2HG0153280	senescence regulator (Protein of unknown function, DUF584)
HORVU.MOREX.r2.4HG0345730	E3 ubiquitin-protein ligase
HORVU.MOREX.r2.3HG0205160	Glycerol-3-phosphate acyltransferase 3, putative
HORVU.MOREX.r2.3HG0197790	Gigantea-like protein
HORVU.MOREX.r2.2HG0137040	Alpha/beta-Hydrolases superfamily protein
HORVU.MOREX.r2.5HG0429310	Glutathione-S-transferase
HORVU.MOREX.r2.3HG0268760	Protein lateral root primordium 1
HORVU.MOREX.r2.3HG0203880	Ring finger protein, putative
HORVU.MOREX.r2.3HG0189330	GDSL esterase/lipase
HORVU.MOREX.r2.6HG0509430	ethylene-responsive transcription factor
HORVU.MOREX.r2.6HG0499920	Amino acid transporter, putative
HORVU.MOREX.r2.1HG0011090	Dihydrolipoyl dehydrogenase
HORVU.MOREX.r2.3HG0265950	Cytokinin oxidase/dehydrogenase
HORVU.MOREX.r2.1HG0077550	Sigma factor sigB regulation protein rsbQ
HORVU.MOREX.r2.4HG0297650	tRNA modification GTPase MnmE
HORVU.MOREX.r2.7HG0546990	Receptor-like protein kinase
HORVU.MOREX.r2.4HG0318400	cAMP-regulated phosphoprotein-like protein
HORVU.MOREX.r2.5HG0434680	Cellulose synthase
HORVU.MOREX.r2.1HG0040490	Glutathione S-transferase
HORVU.MOREX.r2.1HG0004210	Metallothionein
HORVU.MOREX.r2.5HG0401080	DUF1666 family protein
HORVU.MOREX.r2.3HG0262640	Glutathione S-transferase
HORVU.MOREX.r2.2HG0088550	MLO-like protein
HORVU.MOREX.r2.1HG0067180	senescence regulator (Protein of unknown function, DUF584)
HORVU.MOREX.r2.1HG0047170	'putative beta-1,3-glucanase
HORVU.MOREX.r2.2HG0084800	Sulfotransferase
HORVU.MOREX.r2.1HG0059580	Legume-specific protein
HORVU.MOREX.r2.3HG0227960	SWI/SNF-related matrix-associated actin-dependent regulator of chromatin subfamily A-like protein 1
HORVU.MOREX.r2.2HG0146920	Basic helix-loop-helix (BHLH) DNA-binding superfamily
HORVU.MOREX.r2.5HG0410980	Solute carrier family 35 protein
HORVU.MOREX.r2.5HG0422560	Transporter-related family protein
HORVU.MOREX.r2.2HG0178450	Glutathione S-transferase
HORVU.MOREX.r2.7HG0618460	Endoplasmic reticulum metallopeptidase 1
HORVU.MOREX.r2.6HG0511740	Protein EXORDIUM-like 1
HORVU.MOREX.r2.4HG0290070	Methylsterol monooxygenase 1-2
HORVU.MOREX.r2.7HG0606860	S-adenosyl-L-methionine-dependent methyltransferases superfamily protein
HORVU.MOREX.r2.7HG0543330	TOM1-like protein 2
HORVU.MOREX.r2.5HG0409900	SAUR-like auxin-responsive protein family
HORVU.MOREX.r2.1HG0038950	Auxin-responsive family protein
HORVU.MOREX.r2.7HG0595460	Oxidative stress 3, putative isoform 1
HORVU.MOREX.r2.5HG0394730	Trehalose 6-phosphate phosphatase
HORVU.MOREX.r2.5HG0409910	SAUR-like auxin-responsive protein family
HORVU.MOREX.r2.3HG0256100	Pectate lyase
HORVU.MOREX.r2.4HG0289210	Nucleoside diphosphate kinase
HORVU.MOREX.r2.3HG0238030	Pathogen-related protein
HORVU.MOREX.r2.7HG0568990	Stress up-regulated Nod 19 protein
HORVU.MOREX.r2.5HG0446140	Xyloglucan endotransglucosylase/hydrolase
HORVU.MOREX.r2.2HG0163840	S-norcoclaurine synthase 1
HORVU.MOREX.r2.5HG0395790	Homeobox protein, putative
HORVU.MOREX.r2.1HG0015250	tRNA dimethylallyltransferase
HORVU.MOREX.r2.7HG0544230	F-box family protein-like
HORVU.MOREX.r2.4HG0331280	S-adenosylmethionine:tRNA ribosyltransferase-isomerase
HORVU.MOREX.r2.2HG0089760	Wound-induced protein 1, putative, expressed
HORVU.MOREX.r2.2HG0148740	Trichome birefringence
HORVU.MOREX.r2.7HG0550850	AR781, pheromone receptor-like protein (DUF1645)
HORVU.MOREX.r2.3HG0242100	GH3.3
HORVU.MOREX.r2.6HG0468400	Wound-responsive family protein
HORVU.MOREX.r2.3HG0184800	MYB transcription factor
HORVU.MOREX.r2.5HG0402900	Heat shock transcription factor
HORVU.MOREX.r2.5HG0414210	Protein DETOXIFICATION
HORVU.MOREX.r2.7HG0539230	Early nodulin 93
HORVU.MOREX.r2.5HG0401690	Transmembrane protein 45B
HORVU.MOREX.r2.1HG0031680	Plant/T7N9-9 protein
HORVU.MOREX.r2.1HG0078240	nuclease
HORVU.MOREX.r2.4HG0335210	Homeobox protein BEL1 like
HORVU.MOREX.r2.1HG0013420	Peroxidase
HORVU.MOREX.r2.3HG0183450	Receptor kinase
HORVU.MOREX.r2.7HG0598480	Kinase family protein
HORVU.MOREX.r2.3HG0189860	Sulfate adenylyltransferase subunit 2
HORVU.MOREX.r2.4HG0339650	RNA-binding protein
HORVU.MOREX.r2.4HG0326680	Endo-1,4-beta-xylanase
HORVU.MOREX.r2.2HG0086370	Heavy metal-associated domain containing protein, expressed
HORVU.MOREX.r2.1HG0078510	UDP-glucose-4-epimerase
HORVU.MOREX.r2.1HG0050960	CASP-like protein
HORVU.MOREX.r2.7HG0540310	Disease resistance protein (NBS-LRR class) family
HORVU.MOREX.r2.5HG0411180	Transmembrane protein, putative
HORVU.MOREX.r2.1HG0003870	Protein kinase
HORVU.MOREX.r2.4HG0285840	Gibberellin-regulated protein 1
HORVU.MOREX.r2.2HG0101600	Trehalose 6-phosphate phosphatase
HORVU.MOREX.r2.7HG0603620	Zinc-transporting ATPase
HORVU.MOREX.r2.5HG0350030	BEL1-like homeodomain protein 6
HORVU.MOREX.r2.2HG0168100	Kelch repeat-containing protein
HORVU.MOREX.r2.2HG0159860	Xyloglucan endotransglucosylase/hydrolase
HORVU.MOREX.r2.2HG0091370	NAC domain-containing protein
HORVU.MOREX.r2.1HG0069010	1,2-dihydroxy-3-keto-5-methylthiopentene dioxygenase
HORVU.MOREX.r2.6HG0493720	Fatty acid hydroxylase superfamily protein
HORVU.MOREX.r2.6HG0511010	Endoglucanase
HORVU.MOREX.r2.2HG0082770	RING/U-box superfamily protein
HORVU.MOREX.r2.7HG0607850	Protease inhibitor/seed storage/lipid transfer family protein
HORVU.MOREX.r2.2HG0155860	Calcium-dependent protein kinase
HORVU.MOREX.r2.4HG0278810	Homeobox protein BEL1 like
HORVU.MOREX.r2.2HG0089750	U-box domain-containing protein kinase family protein
HORVU.MOREX.r2.7HG0547940	Polyol transporter
HORVU.MOREX.r2.2HG0166150	Wound-responsive family protein
HORVU.MOREX.r2.6HG0475320	transcription factor-like protein
HORVU.MOREX.r2.1HG0002210	12-oxophytodienoate reductase-like protein
HORVU.MOREX.r2.4HG0321550	Receptor-like kinase, putative
HORVU.MOREX.r2.2HG0172010	transcription factor-like protein
HORVU.MOREX.r2.7HG0596110	FAD-binding Berberine family protein
HORVU.MOREX.r2.4HG0323130	Haloacid dehalogenase-like hydrolase family protein, putative, expressed
HORVU.MOREX.r2.5HG0354130	Tropinone reductase-like protein
HORVU.MOREX.r2.4HG0334620	Sulfate transporter
HORVU.MOREX.r2.6HG0491400	B-box zinc finger protein
HORVU.MOREX.r2.2HG0178440	Glutathione S-transferase
HORVU.MOREX.r2.4HG0293480	Peroxidase
HORVU.MOREX.r2.5HG0416300	Receptor-like protein kinase, putative,expressed
HORVU.MOREX.r2.7HG0554270	CDP-diacylglycerol--glycerol-3-phosphate 3-phosphatidyltransferase, putative
HORVU.MOREX.r2.1HG0012880	Annexin
HORVU.MOREX.r2.3HG0261450	Alcohol dehydrogenase, putative
HORVU.MOREX.r2.2HG0167050	Peptide transporter PTR2
HORVU.MOREX.r2.1HG0044460	Nitrate transporter 1.1
HORVU.MOREX.r2.1HG0042840	Ring finger protein
HORVU.MOREX.r2.4HG0325840	Calcium-binding EF-hand family protein
HORVU.MOREX.r2.7HG0550580	BZIP transcription factor family protein
HORVU.MOREX.r2.2HG0106140	Eukaryotic translation initiation factor 5A
HORVU.MOREX.r2.3HG0206280	Receptor-like kinase
HORVU.MOREX.r2.2HG0152980	Cytochrome P450 family protein
HORVU.MOREX.r2.7HG0545060	Alpha-glucosidase like protein
HORVU.MOREX.r2.2HG0092780	Ethylene-responsive transcription factor
HORVU.MOREX.r2.1HG0005370	Zinc finger family protein
HORVU.MOREX.r2.5HG0391620	Aquaporin
HORVU.MOREX.r2.3HG0242810	Tyrosine decarboxylase
HORVU.MOREX.r2.4HG0332780	Aminotransferase
HORVU.MOREX.r2.3HG0251920	Protein Ycf2
HORVU.MOREX.r2.3HG0250030	Actin
HORVU.MOREX.r2.5HG0361750	HVA22-like protein
HORVU.MOREX.r2.3HG0245280	HTH-type transcriptional activator RhaR
HORVU.MOREX.r2.6HG0514000	DUF1685 family protein
HORVU.MOREX.r2.5HG0442690	Patatin
HORVU.MOREX.r2.6HG0476220	Receptor-like protein kinase
HORVU.MOREX.r2.4HG0343130	Cytochrome P450, putative, expressed
HORVU.MOREX.r2.4HG0326790	phytochrome interacting factor 3
HORVU.MOREX.r2.7HG0548470	LL-diaminopimelate aminotransferase
HORVU.MOREX.r2.2HG0144330	Amino acid permease
HORVU.MOREX.r2.1HG0039630	ATP-dependent zinc metalloprotease FtsH
HORVU.MOREX.r2.7HG0620930	2-oxoglutarate (2OG) and Fe(II)-dependent oxygenase superfamily protein
HORVU.MOREX.r2.1HG0060420	Zinc finger protein
HORVU.MOREX.r2.1HG0040760	Heavy metal transport/detoxification superfamily protein
HORVU.MOREX.r2.5HG0421480	E3 ubiquitin-protein ligase
HORVU.MOREX.r2.3HG0184570	Metal tolerance protein
HORVU.MOREX.r2.7HG0570670	alpha/beta-Hydrolases superfamily protein
HORVU.MOREX.r2.5HG0445480	Hydroxyproline-rich glycoprotein family protein
HORVU.MOREX.r2.4HG0335780	Dof zinc finger protein
HORVU.MOREX.r2.5HG0399300	Glutamate receptor
HORVU.MOREX.r2.3HG0186980	Disease resistance protein RGA2
HORVU.MOREX.r2.1HG0053170	F-box family protein
HORVU.MOREX.r2.2HG0163870	Pathogenesis-related (PR)-10-related norcoclaurine synthase-like protein
HORVU.MOREX.r2.2HG0091310	WUSCHEL-related homeobox
HORVU.MOREX.r2.5HG0360460	Aminotransferase
HORVU.MOREX.r2.4HG0282450	Erythronate-4-phosphate dehydrogenase family protein
HORVU.MOREX.r2.1HG0065280	Late embryogenesis abundant protein
HORVU.MOREX.r2.6HG0476400	Glutamyl-tRNA(Gln) amidotransferase subunit A
HORVU.MOREX.r2.4HG0299540	MYB transcription factor
HORVU.MOREX.r2.3HG0262620	Leucine-rich repeat receptor-like protein kinase family protein
HORVU.MOREX.r2.3HG0185120	Laccase
HORVU.MOREX.r2.7HG0595720	Avr9/Cf-9 rapidly elicited protein
HORVU.MOREX.r2.7HG0591450	Alpha/beta hydrolase, putative
HORVU.MOREX.r2.6HG0511700	Protein EXORDIUM-like 1
HORVU.MOREX.r2.3HG0196470	Myb transcription factor
HORVU.MOREX.r2.4HG0343580	Alpha/beta hydrolase related protein
HORVU.MOREX.r2.1HG0014200	Low temperature and salt responsive protein
HORVU.MOREX.r2.7HG0536060	Avr9/Cf-9 rapidly elicited protein
HORVU.MOREX.r2.3HG0212040	Disease resistance protein (CC-NBS-LRR class) family
HORVU.MOREX.r2.5HG0353320	Cationic amino acid transporter, putative
HORVU.MOREX.r2.3HG0274990	MYB transcription factor
HORVU.MOREX.r2.6HG0471080	Zinc finger protein, putative
HORVU.MOREX.r2.7HG0595370	ABC transporter-like family-protein
HORVU.MOREX.r2.1HG0055720	Cysteine proteinase inhibitor
HORVU.MOREX.r2.7HG0552850	FACT complex subunit SPT16
HORVU.MOREX.r2.2HG0152320	Short chain dehydrogenase/reductase
HORVU.MOREX.r2.1HG0064910	Sec14p-like phosphatidylinositol transfer family protein
HORVU.MOREX.r2.4HG0298660	Metallothionein
HORVU.MOREX.r2.3HG0253620	Trichome birefringence-like protein
HORVU.MOREX.r2.7HG0599330	Amino acid transporter-like protein
HORVU.MOREX.r2.5HG0392160	Sugar transporter, putative
HORVU.MOREX.r2.5HG0441970	Receptor-like protein kinase
HORVU.MOREX.r2.7HG0606280	2-oxoglutarate (2OG) and Fe(II)-dependent oxygenase superfamily protein
HORVU.MOREX.r2.3HG0238280	Respiratory burst oxidase
HORVU.MOREX.r2.1HG0055750	Aldehyde dehydrogenase
HORVU.MOREX.r2.7HG0597720	E3 ubiquitin-protein ligase RGLG2
HORVU.MOREX.r2.2HG0102670	Protein WEAK CHLOROPLAST MOVEMENT UNDER BLUE LIGHT 1
HORVU.MOREX.r2.7HG0611390	BTB/POZ domain containing protein, expressed
HORVU.MOREX.r2.3HG0251780	Laccase
HORVU.MOREX.r2.3HG0251960	Gamma-glutamyl phosphate reductase
HORVU.MOREX.r2.5HG0381820	Cytochrome c-type biogenesis ccda-like chloroplastic protein
HORVU.MOREX.r2.3HG0245190	Iron-sulfur cluster repair protein YtfE
HORVU.MOREX.r2.3HG0236730	RING finger and CHY zinc finger protein
HORVU.MOREX.r2.4HG0294290	WRKY transcription factor
HORVU.MOREX.r2.1HG0035910	Alpha-galactosidase
HORVU.MOREX.r2.3HG0254560	Peptide transporter
HORVU.MOREX.r2.3HG0243490	RNA polymerase-associated protein RTF1-like protein
HORVU.MOREX.r2.4HG0338570	UPF0503 protein, chloroplastic
HORVU.MOREX.r2.6HG0521500	Cinnamoyl CoA reductase
HORVU.MOREX.r2.3HG0262580	Homeobox-leucine zipper family protein / lipid-binding START domain-containing protein
HORVU.MOREX.r2.4HG0325920	Oxidoreductase/ transition metal ion binding protein
HORVU.MOREX.r2.3HG0186590	Basic 7S globulin 2
HORVU.MOREX.r2.5HG0412430	Serine carboxypeptidase, putative
HORVU.MOREX.r2.2HG0157910	cysteine-rich/transmembrane domain A-like protein
HORVU.MOREX.r2.2HG0103800	Rela/spot homolog 3 family protein
HORVU.MOREX.r2.2HG0083160	Embryogenesis transmembrane protein-like
HORVU.MOREX.r2.5HG0439100	GRAM domain-containing protein / ABA-responsive
HORVU.MOREX.r2.3HG0259320	transmembrane protein, putative (DUF247)
HORVU.MOREX.r2.6HG0453490	Catalase
HORVU.MOREX.r2.7HG0528060	Leucine-rich repeat receptor-like protein kinase family protein
HORVU.MOREX.r2.5HG0415570	SKP1-like protein
HORVU.MOREX.r2.3HG0262520	2-oxoglutarate (2OG) and Fe(II)-dependent oxygenase superfamily protein
HORVU.MOREX.r2.7HG0584900	Peroxidase
HORVU.MOREX.r2.1HG0051730	ATP-dependent zinc metalloprotease FtsH
HORVU.MOREX.r2.5HG0433060	cysteine-rich/transmembrane domain A-like protein
HORVU.MOREX.r2.1HG0041990	Xyloglucan endotransglucosylase/hydrolase
HORVU.MOREX.r2.3HG0251770	Soul heme-binding family protein
HORVU.MOREX.r2.2HG0143320	NAC domain protein
HORVU.MOREX.r2.7HG0607740	Phosphosulfolactate synthase-related protein
HORVU.MOREX.r2.2HG0150890	Aquaporin
HORVU.MOREX.r2.4HG0280940	Basic blue protein
HORVU.MOREX.r2.7HG0554980	Pathogenesis-related protein 1
HORVU.MOREX.r2.2HG0096880	GDSL esterase/lipase
HORVU.MOREX.r2.3HG0244530	Serine/threonine-protein kinase
HORVU.MOREX.r2.3HG0246970	RING/U-box superfamily protein
HORVU.MOREX.r2.7HG0620520	Heavy metal transport/detoxification superfamily protein, putative
HORVU.MOREX.r2.2HG0170900	Heavy metal transport/detoxification superfamily protein
HORVU.MOREX.r2.1HG0039790	Trehalase
HORVU.MOREX.r2.6HG0513540	WAT1-related protein
HORVU.MOREX.r2.3HG0197460	Alkaline alpha-galactosidase seed imbibition protein
HORVU.MOREX.r2.4HG0318370	CoA ligase
HORVU.MOREX.r2.2HG0172580	Wound-responsive family protein
HORVU.MOREX.r2.2HG0155370	Glutathione S-transferase
HORVU.MOREX.r2.2HG0174450	Lipoxygenase homology domain-containing protein 1
HORVU.MOREX.r2.5HG0411910	Glutathione S-transferase
HORVU.MOREX.r2.1HG0002230	12-oxophytodienoate reductase-like protein
HORVU.MOREX.r2.2HG0152730	Pathogenesis-related protein 1
HORVU.MOREX.r2.2HG0150900	Aquaporin
HORVU.MOREX.r2.3HG0246490	Protein kinase, putative
HORVU.MOREX.r2.1HG0060840	Actin
HORVU.MOREX.r2.2HG0079050	Protein phosphatase 2c, putative
HORVU.MOREX.r2.3HG0271660	Histidine decarboxylase
HORVU.MOREX.r2.1HG0023190	WRKY transcription factor
HORVU.MOREX.r2.5HG0411280	Respiratory burst oxidase homolog
HORVU.MOREX.r2.5HG0396880	Alcohol dehydrogenase, putative
HORVU.MOREX.r2.2HG0082480	Arginase
HORVU.MOREX.r2.6HG0449500	Receptor-like protein kinase
HORVU.MOREX.r2.2HG0101000	Chymotrypsin inhibitor
HORVU.MOREX.r2.3HG0261990	Laccase
HORVU.MOREX.r2.4HG0321470	FKBP-type peptidyl-prolyl cis-trans isomerase
HORVU.MOREX.r2.4HG0339670	C2 calcium/lipid-binding and GRAM domain protein
HORVU.MOREX.r2.7HG0610530	LIGHT-DEPENDENT SHORT HYPOCOTYLS-like protein (DUF640)
HORVU.MOREX.r2.5HG0418670	11S globulin seed storage protein 2
HORVU.MOREX.r2.4HG0344400	Subtilisin-like protease
HORVU.MOREX.r2.4HG0347880	LURP-one-like protein
HORVU.MOREX.r2.4HG0329060	Glutamine synthetase
HORVU.MOREX.r2.4HG0329480	Tubulin alpha chain
HORVU.MOREX.r2.1HG0011350	Peptide methionine sulfoxide reductase MsrB
HORVU.MOREX.r2.2HG0180250	Receptor-kinase, putative
HORVU.MOREX.r2.2HG0090180	cAMP-regulated phosphoprotein-like protein
HORVU.MOREX.r2.5HG0388190	Plastid-lipid-associated protein
HORVU.MOREX.r2.3HG0213370	Ribonuclease I
HORVU.MOREX.r2.6HG0467200	Kelch repeat containing F-box protein family-like
HORVU.MOREX.r2.3HG0256200	Dof zinc finger protein
HORVU.MOREX.r2.5HG0400110	Hydroxycinnamoyl-CoA shikimate/quinate hydroxycinnamoyltransferase
HORVU.MOREX.r2.1HG0036160	Late embryogenesis abundant (LEA) hydroxyproline-rich glycoprotein
HORVU.MOREX.r2.2HG0114340	Receptor kinase 2
HORVU.MOREX.r2.5HG0410760	Beta-glucosidase
HORVU.MOREX.r2.7HG0607560	Glycosyltransferase
HORVU.MOREX.r2.7HG0566860	UDP-glucuronate 4-epimerase 4
HORVU.MOREX.r2.4HG0289000	FAD-binding Berberine family protein
HORVU.MOREX.r2.5HG0414380	Kinase family protein
HORVU.MOREX.r2.5HG0382600	Protein ZINC INDUCED FACILITATOR-LIKE 1
downregulated
Gene ID	Gene Annotation
HORVU.MOREX.r2.2HG0099670	Transposon protein, putative, CACTA, En/Spm sub-class, expressed
HORVU.MOREX.r2.7HG0583380	Glycosyltransferase
HORVU.MOREX.r2.3HG0262430	Nuclear transcription factor Y subunit B
HORVU.MOREX.r2.1HG0001390	Transmembrane protein, putative (DUF247)
HORVU.MOREX.r2.3HG0182270	telomeric DNA binding protein 1
HORVU.MOREX.r2.7HG0623830	receptor kinase 1
HORVU.MOREX.r2.2HG0144660	Beta-glucosidase
HORVU.MOREX.r2.1HG0042660	Heavy metal transport/detoxification protein
HORVU.MOREX.r2.1HG0009290	Receptor-like protein kinase
HORVU.MOREX.r2.3HG0241080	Dynein light chain
HORVU.MOREX.r2.3HG0183100	Teneurin-2
HORVU.MOREX.r2.2HG0081440	GDSL esterase/lipase
HORVU.MOREX.r2.5HG0391850	Transmembrane protein, putative (DUF247)
HORVU.MOREX.r2.7HG0623780	NBS-LRR disease resistance protein-like protein
