# Supplementary material for: Aluminum or Low pH – Which Is the Bigger Enemy of Barley? Transcriptome Analysis of Barley Root Meristem Under Al and Low pH Stress
Source: Front Genet. 2021 May 19;12:675260. doi: 10.3389/fgene.2021.675260 (PMC8244595; doi:10.3389/fgene.2021.675260)
Supplement: Supplementary file 1 [file Data_Sheet_1.zip › Table 5.XLSX]

## Sheet: pH4_vs_pH6_up_short
The list of genes upregulated by low pH in the short-term experiment
Gene ID	annotation	baseMean	log2FoldChange	lfcSE	stat	pvalue	padj
HORVU.MOREX.r2.2HG0129730	Peroxidase	64.1198	7.88373	1.3166	5.98796	2.12483e-09	1.98987e-07
HORVU.MOREX.r2.4HG0348650	Xyloglucan endotransglucosylase/hydrolase	67.9281	7.83393	1.26203	6.20742	5.3861e-10	6.01934e-08
HORVU.MOREX.r2.7HG0616560	Aldehyde oxidase, putative	97.7524	7.17757	1.34463	5.33794	9.40072e-08	4.85097e-06
HORVU.MOREX.r2.7HG0624060	Thionin-like peptide	2776.39	7.14673	2.02084	3.53651	0.000405449	0.00413796
HORVU.MOREX.r2.1HG0004210	Metallothionein	2566.78	7.13536	1.20852	5.90423	3.54289e-09	2.93711e-07
HORVU.MOREX.r2.7HG0602450	Glycosyltransferase	66.9462	7.05398	1.24317	5.67418	1.39351e-08	9.36478e-07
HORVU.MOREX.r2.7HG0624080	Thionin-like peptide	5622.54	6.97094	1.88289	3.70226	0.00021369	0.00250581
HORVU.MOREX.r2.3HG0188020	GMP synthase [glutamine-hydrolyzing]	143.599	6.94951	0.949647	7.31799	2.51714e-13	8.08202e-11
HORVU.MOREX.r2.3HG0188030	GMP synthase [glutamine-hydrolyzing]	36.6796	6.88703	1.29434	5.32087	1.03273e-07	5.26871e-06
HORVU.MOREX.r2.5HG0425220	Blue copper protein	16.295	6.85258	1.66046	4.12691	3.67673e-05	0.000644795
HORVU.MOREX.r2.5HG0409900	SAUR-like auxin-responsive protein family	81.8323	6.76685	1.26624	5.34406	9.08887e-08	4.7141e-06
HORVU.MOREX.r2.4HG0333660	3-hydroxybenzoate 6-hydroxylase 1	172.682	6.7307	1.03386	6.51028	7.50122e-11	1.08002e-08
HORVU.MOREX.r2.4HG0319180	Laccase	137.863	6.61593	1.37003	4.82905	1.37188e-06	4.58683e-05
HORVU.MOREX.r2.7HG0542800	Subtilisin-like protease	289.243	6.47641	1.44288	4.48852	7.172e-06	0.000177137
HORVU.MOREX.r2.6HG0450240	Glycosyltransferase	70.019	6.37789	1.38118	4.61771	3.88002e-06	0.000109007
HORVU.MOREX.r2.3HG0247630	Protein kinase-like protein	13.8765	6.33375	1.38753	4.56477	5.00046e-06	0.000132394
HORVU.MOREX.r2.3HG0262520	2-oxoglutarate (2OG) and Fe(II)-dependent oxygenase superfamily protein	183.645	6.21534	1.41492	4.39272	1.11939e-05	0.000251643
HORVU.MOREX.r2.6HG0516090	Pathogenesis-related protein 1	67.2086	6.11464	1.18974	5.13946	2.75526e-07	1.196e-05
HORVU.MOREX.r2.3HG0267700	Non-specific serine/threonine protein kinase	18.58	6.08354	1.29247	4.70691	2.51504e-06	7.63876e-05
HORVU.MOREX.r2.7HG0610760	Citrate synthase family protein	15.5007	6.03534	1.35682	4.44816	8.66092e-06	0.00020611
HORVU.MOREX.r2.3HG0211670	Peroxidase	108.769	6.02605	1.29557	4.65126	3.29912e-06	9.67062e-05
HORVU.MOREX.r2.2HG0162510	Ubiquitin	145.078	6.02519	1.32002	4.56446	5.00783e-06	0.000132416
HORVU.MOREX.r2.1HG0056480	ATP-dependent Clp protease ATP-binding subunit	9.33748	5.96104	1.28943	4.62299	3.78251e-06	0.000107613
HORVU.MOREX.r2.2HG0150260	CASP-like protein	38.4199	5.92036	1.4574	4.06226	4.85994e-05	0.000794947
HORVU.MOREX.r2.6HG0526570	Monosaccharide-sensing protein 2	21.3456	5.88478	1.38586	4.24629	2.17336e-05	0.000427237
HORVU.MOREX.r2.4HG0321550	Receptor-like kinase, putative	52.517	5.82122	1.35298	4.30253	1.68858e-05	0.000351767
HORVU.MOREX.r2.6HG0503270	Glycosyltransferase	121.648	5.81908	1.16834	4.98063	6.33769e-07	2.41885e-05
HORVU.MOREX.r2.2HG0095090	Collagen, type IV, alpha 5	31.9281	5.79216	1.54255	3.75493	0.000173387	0.00212176
HORVU.MOREX.r2.2HG0167970	Xyloglucan endotransglucosylase/hydrolase	28.6257	5.78959	1.39726	4.14353	3.42e-05	0.000609514
HORVU.MOREX.r2.2HG0092520	Peroxidase	37.0548	5.7873	1.40298	4.12501	3.70722e-05	0.00064702
HORVU.MOREX.r2.1HG0059500	Laccase	23.3329	5.77441	1.34756	4.28507	1.82681e-05	0.000373088
HORVU.MOREX.r2.5HG0415870	Collagen, type IV, alpha 5	36.2146	5.76431	1.45105	3.9725	7.11208e-05	0.00106329
HORVU.MOREX.r2.5HG0399930	S-adenosylmethionine decarboxylase proenzyme	108.124	5.76157	1.55487	3.7055	0.000210974	0.00248649
HORVU.MOREX.r2.2HG0092500	Peroxidase	151.461	5.74464	1.75075	3.28125	0.00103347	0.00854231
HORVU.MOREX.r2.7HG0547940	Polyol transporter	44.4386	5.71044	1.29177	4.42062	9.84189e-06	0.000228567
HORVU.MOREX.r2.2HG0152980	Cytochrome P450 family protein	44.5136	5.68023	1.29228	4.3955	1.1052e-05	0.00024951
HORVU.MOREX.r2.7HG0603270	HKT23 transporter	28.7664	5.66241	1.25542	4.51039	6.47081e-06	0.00016341
HORVU.MOREX.r2.5HG0350030	BEL1-like homeodomain protein 6	330.78	5.65004	1.32526	4.26334	2.01391e-05	0.000401354
HORVU.MOREX.r2.1HG0062180	Peroxidase	21.5263	5.64035	1.47314	3.82879	0.000128776	0.0016784
HORVU.MOREX.r2.5HG0354930	glutamate receptor 3.3	60.3877	5.63956	1.24315	4.53651	5.71928e-06	0.000147563
HORVU.MOREX.r2.1HG0050020	Pyruvate, phosphate dikinase	12793.6	5.62648	0.527899	10.6582	1.59573e-26	1.07595e-22
HORVU.MOREX.r2.7HG0545240	DCD (Development and cell death) domain protein	28.4871	5.61397	1.23528	4.54471	5.5011e-06	0.000143397
HORVU.MOREX.r2.4HG0320050	Trichome birefringence-like protein	22.653	5.59703	1.50887	3.70942	0.000207731	0.00245873
HORVU.MOREX.r2.3HG0261450	Alcohol dehydrogenase, putative	126.874	5.55666	1.39769	3.97559	7.02045e-05	0.00105037
HORVU.MOREX.r2.7HG0589920	Xyloglucan endotransglucosylase/hydrolase	92.7789	5.53737	0.951911	5.81711	5.98723e-09	4.60493e-07
HORVU.MOREX.r2.5HG0434650	Chaperonin-like RbcX protein	7.43836	5.51683	1.34906	4.0894	4.32491e-05	0.000730863
HORVU.MOREX.r2.4HG0281980	Kinase family protein	34.2227	5.49421	1.08225	5.07665	3.84148e-07	1.57938e-05
HORVU.MOREX.r2.7HG0587360	Receptor-like kinase	8.75453	5.47837	1.38609	3.95238	7.73788e-05	0.00113751
HORVU.MOREX.r2.6HG0517610	Carboxypeptidase	14.4344	5.43311	1.29579	4.19289	2.75422e-05	0.000514901
HORVU.MOREX.r2.4HG0339910	LOB domain-containing protein, putative	11.0923	5.42654	1.5928	3.40692	0.000657013	0.00601785
HORVU.MOREX.r2.3HG0186290	O-methyltransferase	18.4079	5.42297	1.58838	3.41415	0.000639807	0.00589273
HORVU.MOREX.r2.2HG0096660	Beta-glucosidase	5.42535	5.41984	1.32881	4.0787	4.52877e-05	0.000755842
HORVU.MOREX.r2.3HG0195700	Basic helix-loop-helix transcription factor	66.4289	5.39649	1.3788	3.91392	9.08106e-05	0.00129435
HORVU.MOREX.r2.UnG0627420	Thionin-like peptide	1526.23	5.38903	1.95828	2.75192	0.00592472	0.0322511
HORVU.MOREX.r2.1HG0077930	Deoxyuridine 5'-triphosphate nucleotidohydrolase	54.6317	5.38405	1.35007	3.98797	6.66399e-05	0.00101081
HORVU.MOREX.r2.7HG0610770	ubiquitin hydrolase	7.46129	5.36369	1.56653	3.42394	0.000617204	0.00573483
HORVU.MOREX.r2.4HG0326420	Collagen, type IV, alpha 5	23.1428	5.36211	1.54631	3.46769	0.000524955	0.00506622
HORVU.MOREX.r2.3HG0203470	Cysteine protease, putative	126.2	5.31112	1.2794	4.15127	3.3064e-05	0.000595034
HORVU.MOREX.r2.3HG0194320	Cytochrome P450 family protein	54.7342	5.3096	1.17698	4.51121	6.44594e-06	0.000162986
HORVU.MOREX.r2.3HG0265850	Beta-1,3-glucanase	66.7599	5.25961	1.79282	2.9337	0.00334945	0.0211824
HORVU.MOREX.r2.5HG0413210	UDP-glucose 4-epimerase	24.9822	5.24723	1.47179	3.5652	0.000363579	0.00382448
HORVU.MOREX.r2.7HG0531890	Flavonoid 3'-hydroxylase	35.2247	5.21966	1.36277	3.83019	0.000128045	0.0016721
HORVU.MOREX.r2.4HG0328420	Phytosulfokines 3	26.3447	5.21898	1.33678	3.90414	9.45616e-05	0.00133652
HORVU.MOREX.r2.7HG0539850	2-oxoglutarate (2OG) and Fe(II)-dependent oxygenase superfamily protein	43.3792	5.20229	1.37083	3.79499	0.00014765	0.00187369
HORVU.MOREX.r2.6HG0449830	4,5-dioxygenase-like protein	24.9023	5.19548	1.32276	3.92775	8.57441e-05	0.00123524
HORVU.MOREX.r2.3HG0274970	O-methyltransferase	46.1645	5.19449	1.44194	3.60243	0.00031525	0.00340464
HORVU.MOREX.r2.3HG0237280	ABC transporter B family protein	133.695	5.18889	1.33889	3.87551	0.0001064	0.00144836
HORVU.MOREX.r2.2HG0159250	Serine/threonine-protein kinase	16.2448	5.16595	1.45906	3.54059	0.000399231	0.00409528
HORVU.MOREX.r2.2HG0178450	Glutathione S-transferase	148.446	5.15758	1.25536	4.10844	3.98336e-05	0.000684584
HORVU.MOREX.r2.2HG0100050	Cytochrome P450	282.532	5.12628	0.805108	6.3672	1.92513e-10	2.46466e-08
HORVU.MOREX.r2.7HG0622310	Disease resistance protein	19.4735	5.12197	1.33539	3.83555	0.000125282	0.00164452
HORVU.MOREX.r2.4HG0332780	Aminotransferase	32.3906	5.09384	1.43565	3.54811	0.000388007	0.0040104
HORVU.MOREX.r2.4HG0348220	Protease inhibitor/seed storage/lipid transfer protein family protein	44.8045	5.06569	0.974945	5.19588	2.03756e-07	9.36721e-06
HORVU.MOREX.r2.1HG0062170	Peroxidase	19.6011	5.04202	1.44993	3.47742	0.000506267	0.00491872
HORVU.MOREX.r2.2HG0156970	Expansin protein	42.8145	5.03167	1.21963	4.12557	3.69811e-05	0.00064702
HORVU.MOREX.r2.3HG0182170	hydroxyproline-rich glycoprotein family protein	26.0457	5.02924	1.40663	3.5754	0.000349697	0.00369769
HORVU.MOREX.r2.4HG0321210	Glutathione-S-transferase	877.955	5.02819	0.880665	5.70954	1.13283e-08	7.79273e-07
HORVU.MOREX.r2.1HG0023260	nuclease	16.4865	5.01099	1.29087	3.88185	0.000103663	0.00142066
HORVU.MOREX.r2.7HG0603370	Beta-carotene isomerase D27, chloroplastic	16.7968	4.98712	1.43077	3.48562	0.000490998	0.00479672
HORVU.MOREX.r2.1HG0061720	Isoflavone reductase-like protein	8.41232	4.97704	1.86926	2.66257	0.00775464	0.0392145
HORVU.MOREX.r2.1HG0003790	Cysteine protease	23.7238	4.97649	1.4372	3.46264	0.00053491	0.00515
HORVU.MOREX.r2.3HG0184130	Glycosyltransferase	68.1147	4.97047	0.89948	5.52593	3.2774e-08	1.93846e-06
HORVU.MOREX.r2.3HG0203570	Cysteine protease, putative	389.344	4.95545	0.919242	5.3908	7.01455e-08	3.73395e-06
HORVU.MOREX.r2.3HG0194210	Xyloglucan endotransglucosylase/hydrolase	538.082	4.95155	0.471816	10.4947	9.13873e-26	4.62146e-22
HORVU.MOREX.r2.7HG0606280	2-oxoglutarate (2OG) and Fe(II)-dependent oxygenase superfamily protein	79.4223	4.94428	1.39709	3.53899	0.000401663	0.00411593
HORVU.MOREX.r2.2HG0150280	L-allo-threonine aldolase	37.1882	4.91672	1.20552	4.0785	4.53273e-05	0.000755879
HORVU.MOREX.r2.3HG0189040	Glycosyltransferase	34.8577	4.91321	1.92168	2.55672	0.0105663	0.0488427
HORVU.MOREX.r2.4HG0291050	60S acidic ribosomal protein P0	15.9774	4.90996	1.69032	2.90476	0.00367538	0.0226456
HORVU.MOREX.r2.6HG0525180	Rop guanine nucleotide exchange factor, putative	30.1612	4.90227	1.46926	3.33656	0.000848208	0.00738543
HORVU.MOREX.r2.1HG0029220	Retrotransposon protein, putative, unclassified	8.06564	4.89339	1.33432	3.66733	0.000245096	0.00278842
HORVU.MOREX.r2.4HG0345940	rRNA N-glycosidase	160.178	4.88269	1.00286	4.86878	1.12289e-06	3.86946e-05
HORVU.MOREX.r2.1HG0004340	transcriptional factor B3 family protein	38.6367	4.88113	1.19875	4.07184	4.66437e-05	0.00077084
HORVU.MOREX.r2.7HG0537750	Peroxidase	194.534	4.87691	1.39646	3.49234	0.000478808	0.00471176
HORVU.MOREX.r2.4HG0293380	BTB/POZ domain-containing protein	16.3705	4.87684	1.49342	3.26554	0.00109254	0.00892206
HORVU.MOREX.r2.4HG0317590	transmembrane protein, putative (DUF247)	15.8222	4.85859	1.36301	3.56461	0.000364399	0.00382702
HORVU.MOREX.r2.5HG0412150	Glycosyltransferase	21.9075	4.85301	1.27171	3.81613	0.000135561	0.00174881
HORVU.MOREX.r2.1HG0000930	Jasmonate-induced protein	56.1059	4.84792	1.55975	3.10814	0.00188268	0.0135913
HORVU.MOREX.r2.2HG0079260	Copalyl diphosphate synthase	6.84635	4.84094	1.36435	3.54817	0.00038792	0.0040104
HORVU.MOREX.r2.2HG0174300	Dof zinc finger protein	13.2265	4.82889	1.3006	3.71282	0.000204967	0.00243489
HORVU.MOREX.r2.2HG0175050	Endoglucanase	61.2591	4.82796	1.27566	3.78467	0.00015391	0.00193132
HORVU.MOREX.r2.3HG0252380	Laccase	8.40627	4.8271	1.76257	2.73867	0.00616889	0.0331343
HORVU.MOREX.r2.2HG0082770	RING/U-box superfamily protein	44.4458	4.81332	0.984191	4.89064	1.00509e-06	3.52355e-05
HORVU.MOREX.r2.2HG0163340	Multidrug resistance protein ABC transporter family	111.547	4.80859	1.43067	3.36107	0.000776414	0.00691255
HORVU.MOREX.r2.7HG0550340	WAT1-related protein	166.876	4.80686	1.60653	2.99208	0.00277083	0.0182925
HORVU.MOREX.r2.4HG0337670	Trypsin inhibitor	486.332	4.80034	1.24965	3.84134	0.000122365	0.00161344
HORVU.MOREX.r2.3HG0195770	Fasciclin-like arabinogalactan protein	22.2902	4.79367	1.31776	3.63774	0.000275036	0.00304064
HORVU.MOREX.r2.3HG0252410	Laccase	22.6453	4.79181	1.52346	3.14534	0.00165891	0.012346
HORVU.MOREX.r2.7HG0606740	2-oxoglutarate (2OG) and Fe(II)-dependent oxygenase superfamily protein, putative	28.1291	4.78264	1.36425	3.5057	0.000455403	0.00454235
HORVU.MOREX.r2.2HG0119810	Peroxidase	143.119	4.74497	0.752242	6.30776	2.83095e-10	3.42901e-08
HORVU.MOREX.r2.2HG0131040	basic helix-loop-helix (bHLH) DNA-binding superfamily protein	14.8704	4.7434	1.37825	3.44161	0.000578253	0.00544596
HORVU.MOREX.r2.5HG0441650	Zinc finger family protein	9.71085	4.73662	1.35712	3.4902	0.000482663	0.00473487
HORVU.MOREX.r2.5HG0355140	Dirigent protein	47.8206	4.72454	1.64294	2.87565	0.00403191	0.0242154
HORVU.MOREX.r2.7HG0603820	ENTH/ANTH/VHS superfamily protein	11.6203	4.71402	1.40773	3.34867	0.000811995	0.0071454
HORVU.MOREX.r2.7HG0529350	Cytochrome P450 family protein, expressed	14.3643	4.69209	1.38919	3.37756	0.000731307	0.00658047
HORVU.MOREX.r2.7HG0604490	Xyloglucan endotransglucosylase/hydrolase	8.17176	4.68509	1.73428	2.70146	0.0069036	0.0360563
HORVU.MOREX.r2.2HG0157090	Aquaporin-like protein	26.2893	4.6763	1.4489	3.22749	0.00124883	0.00988699
HORVU.MOREX.r2.3HG0274990	MYB transcription factor	230.021	4.6732	1.46836	3.1826	0.0014596	0.0111836
HORVU.MOREX.r2.4HG0345920	rRNA N-glycosidase	169.444	4.67159	0.910922	5.12842	2.92189e-07	1.24956e-05
HORVU.MOREX.r2.1HG0000880	Jasmonate-induced protein	106.861	4.66932	1.04027	4.48858	7.17007e-06	0.000177137
HORVU.MOREX.r2.4HG0279610	Germin-like protein 1	200.993	4.66422	0.671533	6.94563	3.76763e-12	7.77669e-10
HORVU.MOREX.r2.3HG0239670	GDSL esterase/lipase	20.1598	4.65699	0.984671	4.72949	2.25089e-06	6.93014e-05
HORVU.MOREX.r2.1HG0012120	transcription factor, putative (Protein of unknown function, DUF547)	13.8017	4.64892	1.44682	3.21321	0.00131262	0.0102675
HORVU.MOREX.r2.5HG0401270	Vacuolar-processing enzyme	33.4986	4.64322	1.35167	3.43517	0.000592175	0.00555075
HORVU.MOREX.r2.4HG0326410	Collagen, type IV, alpha 5	35.8621	4.64101	1.64097	2.82821	0.00468086	0.0270064
HORVU.MOREX.r2.3HG0262360	Protein kinase family protein	38.4016	4.6208	1.32062	3.49896	0.000467075	0.0046291
HORVU.MOREX.r2.5HG0359730	Cytochrome P450, putative	3.87001	4.6174	1.38539	3.33293	0.000859353	0.00744454
HORVU.MOREX.r2.5HG0418820	Auxin Efflux Carrier family protein	181.182	4.59731	0.580801	7.91546	2.46346e-15	1.34678e-12
HORVU.MOREX.r2.5HG0425710	Peroxidase	71.4977	4.5967	1.42118	3.23442	0.00121888	0.00969166
HORVU.MOREX.r2.6HG0455990	Kinase family protein	29.0897	4.59459	1.44978	3.16917	0.00152876	0.0115776
HORVU.MOREX.r2.3HG0254980	Pollen protein Ole E I-like protein	479.006	4.57975	1.31509	3.48246	0.000496823	0.00483571
HORVU.MOREX.r2.7HG0553130	Glycosyltransferase	33.2544	4.57769	1.08181	4.2315	2.3214e-05	0.000450674
HORVU.MOREX.r2.3HG0253490	2-oxoglutarate (2OG) and Fe(II)-dependent oxygenase superfamily protein	16.6175	4.57381	1.06895	4.27879	1.87909e-05	0.000380864
HORVU.MOREX.r2.UnG0631710	Dirigent protein	27.9755	4.56535	1.41938	3.21643	0.00129796	0.0101882
HORVU.MOREX.r2.6HG0511810	Glycosyltransferase	201.039	4.56336	0.538384	8.47604	2.32988e-17	2.35644e-14
HORVU.MOREX.r2.2HG0180650	Germin-like protein	21.5785	4.55006	1.37303	3.31389	0.00092008	0.00784297
HORVU.MOREX.r2.1HG0019640	Gibberellin 2-oxidase	4.49569	4.54488	1.76718	2.57183	0.0101161	0.0472803
HORVU.MOREX.r2.4HG0315840	Transcription repressor OFP17	8.27495	4.54417	1.47527	3.08023	0.00206842	0.0146097
HORVU.MOREX.r2.7HG0624100	Non specific phospholipase C	93.4609	4.52287	1.75468	2.5776	0.00994885	0.046823
HORVU.MOREX.r2.6HG0465340	Endoglucanase	18.0591	4.52086	1.41837	3.18737	0.00143574	0.0110175
HORVU.MOREX.r2.3HG0244110	Expansin	4.14987	4.50959	1.42275	3.16964	0.00152626	0.0115673
HORVU.MOREX.r2.5HG0409910	SAUR-like auxin-responsive protein family	38.5863	4.50358	1.34661	3.34439	0.000824628	0.00723042
HORVU.MOREX.r2.6HG0494510	Senescence regulator	21.1855	4.50286	1.3844	3.25257	0.00114367	0.00924259
HORVU.MOREX.r2.1HG0039930	Alpha/beta-Hydrolases superfamily protein	12.3936	4.50056	1.28929	3.49074	0.000481686	0.00473448
HORVU.MOREX.r2.1HG0008930	Voltage-dependent T-type calcium channel subunit alpha-1G	3.65576	4.49811	1.67325	2.68825	0.00718278	0.0371499
HORVU.MOREX.r2.1HG0044460	Nitrate transporter 1.1	116.819	4.46537	0.968438	4.6109	4.0093e-06	0.000111554
HORVU.MOREX.r2.4HG0288760	Cysteine desulfurase	15.397	4.46405	1.33607	3.34117	0.000834256	0.00730533
HORVU.MOREX.r2.3HG0243220	Core-2/I-branching beta-1,6-N-acetylglucosaminyltransferase family protein, putative	9.77957	4.46334	1.37304	3.25071	0.00115116	0.00927719
HORVU.MOREX.r2.4HG0296400	Cytochrome P450	16.4044	4.4577	1.3661	3.26308	0.00110208	0.00898633
HORVU.MOREX.r2.2HG0156670	Serine carboxypeptidase family protein, expressed	42.8202	4.45727	1.10457	4.03528	5.45367e-05	0.000870693
HORVU.MOREX.r2.3HG0214080	S-acyltransferase	13.913	4.45248	1.38665	3.21096	0.0013229	0.0103206
HORVU.MOREX.r2.5HG0413590	Cytochrome P450	20.1736	4.448	1.38139	3.21994	0.00128218	0.0100879
HORVU.MOREX.r2.7HG0622410	Protein argonaute	5.1765	4.44529	1.38698	3.20501	0.00135058	0.0104883
HORVU.MOREX.r2.5HG0424280	Universal stress protein family protein	8.24996	4.44136	1.61142	2.75619	0.00584798	0.0319384
HORVU.MOREX.r2.2HG0150960	Leguminosin group485 secreted peptide	29.1249	4.44121	1.5888	2.79533	0.00518468	0.0291808
HORVU.MOREX.r2.3HG0183950	Glycosyltransferase	42.8885	4.43752	1.08224	4.10033	4.12563e-05	0.00070306
HORVU.MOREX.r2.5HG0352020	Thaumatin-like protein	101.452	4.42736	1.54916	2.85791	0.0042644	0.0252427
HORVU.MOREX.r2.4HG0343610	Homeobox protein knotted-1, putative	44.1802	4.42555	1.40846	3.14212	0.00167731	0.0124372
HORVU.MOREX.r2.5HG0437420	Zinc finger protein	9.50996	4.40984	1.42044	3.10455	0.00190568	0.0137182
HORVU.MOREX.r2.7HG0604580	Xyloglucan endotransglucosylase/hydrolase	13.8178	4.40063	1.49814	2.93739	0.00330988	0.0210097
HORVU.MOREX.r2.6HG0523370	LOB domain protein-like	14.1471	4.40047	1.41708	3.10532	0.00190075	0.0136996
HORVU.MOREX.r2.3HG0237460	Pollen Ole e 1 allergen/extensin	104.536	4.39897	1.02047	4.31073	1.62714e-05	0.000341784
HORVU.MOREX.r2.2HG0177210	Blue copper protein	136.665	4.39757	0.779606	5.64076	1.69298e-08	1.10114e-06
HORVU.MOREX.r2.2HG0129770	Peroxidase	83.5177	4.39186	0.76181	5.76503	8.16416e-09	6.00526e-07
HORVU.MOREX.r2.3HG0234760	Subtilisin-like protease	105.144	4.38628	0.45895	9.55719	1.20999e-21	3.49653e-18
HORVU.MOREX.r2.3HG0245790	Auxin efflux carrier component	15.0344	4.38605	1.37886	3.18093	0.00146805	0.0112305
HORVU.MOREX.r2.2HG0162250	Eukaryotic translation initiation factor 3 subunit G	40.8047	4.36867	1.48961	2.93277	0.00335956	0.0212082
HORVU.MOREX.r2.7HG0618460	Endoplasmic reticulum metallopeptidase 1	108.608	4.35526	1.32442	3.28843	0.00100746	0.00838982
HORVU.MOREX.r2.5HG0402230	65-kDa microtubule-associated-like protein	100.859	4.34948	0.787385	5.52396	3.31435e-08	1.95459e-06
HORVU.MOREX.r2.2HG0079600	ABC transporter B family-like protein	44.3937	4.33951	1.29552	3.34963	0.000809201	0.00713288
HORVU.MOREX.r2.1HG0043920	U-box domain-containing family protein	30.4879	4.33592	1.28551	3.37291	0.000743779	0.0066702
HORVU.MOREX.r2.6HG0519420	Peroxidase	114.53	4.33111	0.704751	6.1456	7.96641e-10	8.52617e-08
HORVU.MOREX.r2.6HG0449390	P-loop containing nucleoside triphosphate hydrolases superfamily protein	5.10442	4.30844	1.44174	2.98837	0.00280473	0.0184561
HORVU.MOREX.r2.1HG0051770	Alpha/beta-Hydrolases superfamily protein	17.6858	4.29618	1.37747	3.11888	0.0018154	0.0132236
HORVU.MOREX.r2.3HG0245310	Non-lysosomal glucosylceramidase	7.48601	4.29485	1.41515	3.0349	0.00240617	0.0164878
HORVU.MOREX.r2.5HG0380870	DUF4228 domain protein	7.78904	4.29327	1.52208	2.82067	0.0047924	0.0274697
HORVU.MOREX.r2.6HG0519410	Peroxidase	199.403	4.29084	0.583358	7.35542	1.90334e-13	6.20981e-11
HORVU.MOREX.r2.3HG0267160	Dirigent protein	6.67839	4.28896	1.55872	2.7516	0.00593055	0.0322655
HORVU.MOREX.r2.4HG0334620	Sulfate transporter	24.2099	4.28768	1.23406	3.47446	0.000511875	0.00495653
HORVU.MOREX.r2.3HG0206320	Cytochrome P450	10.3755	4.28739	1.40376	3.05423	0.00225642	0.0157159
HORVU.MOREX.r2.1HG0064810	Protein kinase-like	4.14911	4.28686	1.46628	2.92364	0.00345967	0.0216663
HORVU.MOREX.r2.6HG0515090	Lipid transfer protein	11.8038	4.26619	1.58445	2.69254	0.0070909	0.0368265
HORVU.MOREX.r2.2HG0092460	Peroxidase	23.5962	4.2558	1.48771	2.86064	0.00422793	0.025096
HORVU.MOREX.r2.2HG0099200	Peroxidase	165.733	4.25493	0.674496	6.30831	2.82097e-10	3.42901e-08
HORVU.MOREX.r2.3HG0249820	Peroxidase	11.546	4.25057	1.66035	2.56004	0.010466	0.0484896
HORVU.MOREX.r2.5HG0403040	Leucine-rich repeat receptor-like protein kinase family protein	37.2495	4.24764	0.926412	4.58505	4.53882e-06	0.000123237
HORVU.MOREX.r2.1HG0041830	WEB family protein, chloroplastic	45.3869	4.23757	0.918221	4.61497	3.93146e-06	0.000109909
HORVU.MOREX.r2.6HG0503180	Trihelix transcription factor GT-3b	13.8338	4.23595	1.32822	3.1892	0.00142668	0.0109688
HORVU.MOREX.r2.4HG0280990	Basic blue protein	24.7415	4.23506	1.34962	3.13797	0.0017012	0.0125821
HORVU.MOREX.r2.7HG0559860	Epoxide hydrolase 2	21.7741	4.22195	1.37484	3.07086	0.00213443	0.0149914
HORVU.MOREX.r2.2HG0105290	IgA FC receptor	79.9403	4.21289	1.18377	3.55887	0.000372459	0.00389158
HORVU.MOREX.r2.3HG0184710	Nuclease S1	13.1155	4.20604	1.46042	2.88002	0.00397655	0.0239579
HORVU.MOREX.r2.4HG0336130	Cysteine proteinase inhibitor	183.976	4.17345	0.727736	5.73484	9.76053e-09	6.92758e-07
HORVU.MOREX.r2.1HG0071050	mediator of RNA polymerase II transcription subunit	23.2714	4.16865	1.48411	2.80886	0.00497165	0.0282729
HORVU.MOREX.r2.3HG0195590	FMN-dependent NADPH-azoreductase	339.611	4.15729	0.707064	5.87965	4.11137e-09	3.32659e-07
HORVU.MOREX.r2.3HG0252480	Transcription factor, MADS-box	7.94475	4.15725	1.46974	2.82857	0.0046757	0.026992
HORVU.MOREX.r2.6HG0463250	Subtilisin-like protease	29.5989	4.1556	1.53924	2.69978	0.00693845	0.0361916
HORVU.MOREX.r2.7HG0611980	Peroxidase	7.39334	4.14472	1.5318	2.70579	0.0068143	0.0357005
HORVU.MOREX.r2.1HG0078280	Flavonoid 3'-hydroxylase	5.31515	4.14248	1.60754	2.5769	0.0099691	0.0468747
HORVU.MOREX.r2.2HG0157690	Lipid transfer protein	16.2428	4.14044	1.56793	2.6407	0.0082734	0.0410786
HORVU.MOREX.r2.4HG0335550	DUF1997 family protein	57.1878	4.13572	1.35406	3.05431	0.00225581	0.0157159
HORVU.MOREX.r2.3HG0197460	Alkaline alpha-galactosidase seed imbibition protein	165.462	4.13075	0.801961	5.15081	2.59369e-07	1.13316e-05
HORVU.MOREX.r2.1HG0000900	Pectin lyase-like superfamily protein	279.932	4.12677	0.84887	4.86149	1.16505e-06	4.00111e-05
HORVU.MOREX.r2.1HG0064310	Protein kinase, putative	27.7806	4.12208	1.16593	3.53544	0.000407102	0.00414989
HORVU.MOREX.r2.3HG0272070	Nuclear transport factor 2 (NTF2) family protein	5.35064	4.12203	1.59319	2.58729	0.00967345	0.0458899
HORVU.MOREX.r2.2HG0177410	Disease resistance protein (TIR-NBS-LRR class) family	19.637	4.10574	0.963459	4.26146	2.03096e-05	0.000403163
HORVU.MOREX.r2.4HG0348170	Lipid transfer protein	31.0936	4.09607	1.13759	3.60066	0.000317406	0.00342244
HORVU.MOREX.r2.4HG0284830	Metacaspase-1	6.91444	4.07459	1.51309	2.6929	0.00708343	0.0368054
HORVU.MOREX.r2.2HG0089620	Short-chain dehydrogenase/reductase family protein	6.62324	4.06626	1.34786	3.01682	0.00255442	0.0172408
HORVU.MOREX.r2.5HG0399570	Early light-induced protein	5.55119	4.06569	1.55239	2.61899	0.00881906	0.0430275
HORVU.MOREX.r2.5HG0442650	Expansin	18.9386	4.06213	1.15514	3.51657	0.000437167	0.00439295
HORVU.MOREX.r2.6HG0458620	65-kDa microtubule-associated-like protein	8.5711	4.06163	1.51242	2.68551	0.00724188	0.0373791
HORVU.MOREX.r2.7HG0607560	Glycosyltransferase	74.9303	4.04001	0.768238	5.2588	1.45001e-07	7.03378e-06
HORVU.MOREX.r2.2HG0181000	transmembrane protein, putative (DUF247)	39.9297	4.03674	1.31273	3.07509	0.00210442	0.0148167
HORVU.MOREX.r2.4HG0285930	Zinc finger protein, putative	20.1961	4.03516	1.44336	2.79568	0.00517913	0.0291657
HORVU.MOREX.r2.3HG0244120	Expansin	110.47	4.03259	0.557697	7.23079	4.802e-13	1.42845e-10
HORVU.MOREX.r2.3HG0186170	mediator of RNA polymerase II transcription subunit	25.8399	4.02233	1.32013	3.04691	0.0023121	0.0160004
HORVU.MOREX.r2.2HG0168920	Eukaryotic aspartyl protease family protein	10.0926	4.02131	1.37283	2.9292	0.0033983	0.021368
HORVU.MOREX.r2.4HG0326390	Collagen, type IV, alpha 5	23.0273	4.00051	1.4712	2.71922	0.00654355	0.0346318
HORVU.MOREX.r2.2HG0128890	Autophagy-related protein 2	8.40999	3.99868	1.37393	2.91039	0.00360978	0.0223565
HORVU.MOREX.r2.1HG0056470	Protein DETOXIFICATION	73.1384	3.99772	0.50765	7.87496	3.40855e-15	1.7679e-12
HORVU.MOREX.r2.5HG0355150	Dirigent protein	13.4186	3.99566	1.50432	2.65613	0.00790431	0.0397634
HORVU.MOREX.r2.2HG0098560	GDSL esterase/lipase	35.1115	3.98963	0.818745	4.87285	1.09997e-06	3.81018e-05
HORVU.MOREX.r2.1HG0059450	Laccase	13.9416	3.97991	1.56268	2.54686	0.0108698	0.0499025
HORVU.MOREX.r2.1HG0063540	Serine/threonine-protein kinase	16.3261	3.97846	1.42031	2.80111	0.00509266	0.0287508
HORVU.MOREX.r2.3HG0184070	Glycine-rich domain-containing protein 2	495.555	3.97727	0.9434	4.21589	2.4879e-05	0.000477017
HORVU.MOREX.r2.5HG0432880	Transcription factor GTE6	4.1084	3.97654	1.42681	2.78701	0.00531974	0.0297213
HORVU.MOREX.r2.1HG0064600	calcium-dependent protein kinase 15	29.3245	3.97562	1.18628	3.35133	0.000804246	0.00710405
HORVU.MOREX.r2.2HG0107030	BTB/POZ domain-containing protein	4.04027	3.97532	1.40071	2.83807	0.00453879	0.0264584
HORVU.MOREX.r2.6HG0499360	Late embryogenesis abundant (LEA) hydroxyproline-rich glycoprotein family, putative	3.714	3.97487	1.51568	2.6225	0.00872864	0.0426893
HORVU.MOREX.r2.2HG0089750	U-box domain-containing protein kinase family protein	61.5657	3.97461	1.12331	3.53831	0.000402694	0.00411814
HORVU.MOREX.r2.3HG0227170	Transmembrane protein, putative	9.45667	3.97295	1.36073	2.91972	0.00350346	0.0218751
HORVU.MOREX.r2.7HG0595460	Oxidative stress 3, putative isoform 1	43.3571	3.9681	1.38696	2.861	0.00422308	0.025088
HORVU.MOREX.r2.2HG0153960	p-loop containing nucleoside triphosphate hydrolases superfamily protein	10.8002	3.9649	1.36775	2.89885	0.0037453	0.0229932
HORVU.MOREX.r2.5HG0384380	Kinase, putative	136.419	3.96455	0.632436	6.2687	3.64065e-10	4.25683e-08
HORVU.MOREX.r2.2HG0181090	1-phosphatidylinositol-3-phosphate 5-kinase	63.5429	3.9529	1.2676	3.11842	0.00181822	0.0132394
HORVU.MOREX.r2.4HG0295230	ubiquitin carboxyl-terminal hydrolase	24.3707	3.95023	1.37465	2.87363	0.00405789	0.0243241
HORVU.MOREX.r2.2HG0171220	Cytochrome P450 family protein, expressed	7.3325	3.94542	1.50722	2.61769	0.00885284	0.0431507
HORVU.MOREX.r2.7HG0604150	Damaged dna-binding 2, putative isoform 1	101.566	3.94063	1.30939	3.00951	0.00261669	0.0175499
HORVU.MOREX.r2.3HG0244100	Expansin	186.54	3.93653	0.470271	8.37077	5.72444e-17	5.03452e-14
HORVU.MOREX.r2.1HG0047420	Threonine--tRNA ligase	4.16144	3.93318	1.52715	2.57551	0.0100093	0.0469573
HORVU.MOREX.r2.3HG0244080	Expansin	29.4409	3.92145	0.736827	5.32207	1.02594e-07	5.25384e-06
HORVU.MOREX.r2.1HG0031680	Plant/T7N9-9 protein	351.633	3.91543	0.607442	6.44576	1.15025e-10	1.52073e-08
HORVU.MOREX.r2.4HG0327190	Kinase-like protein	37.9222	3.91523	1.34006	2.92168	0.00348153	0.0217628
HORVU.MOREX.r2.3HG0253970	GDSL esterase/lipase	53.2777	3.91275	1.32759	2.94725	0.00320609	0.0205225
HORVU.MOREX.r2.2HG0141000	Ring finger protein, putative	11.9618	3.91128	1.43051	2.73419	0.00625334	0.0334636
HORVU.MOREX.r2.7HG0588330	RING/U-box superfamily protein	36.3946	3.88972	0.87982	4.42104	9.82282e-06	0.000228386
HORVU.MOREX.r2.2HG0157910	cysteine-rich/transmembrane domain A-like protein	67.4654	3.8847	0.871602	4.45696	8.31291e-06	0.00019947
HORVU.MOREX.r2.3HG0187690	Heat shock protein	9.05009	3.87349	1.48235	2.61306	0.00897344	0.043581
HORVU.MOREX.r2.5HG0425510	Receptor-like kinase, putative	18.2858	3.87071	1.50288	2.57553	0.0100086	0.0469573
HORVU.MOREX.r2.7HG0605300	Receptor-like kinase	8.38045	3.86944	1.44147	2.68436	0.00726682	0.0374717
HORVU.MOREX.r2.2HG0164760	Protein translation factor SUI1-like protein	30.5078	3.86864	1.33694	2.89364	0.00380802	0.0232785
HORVU.MOREX.r2.5HG0382610	Metacaspase	16.4273	3.8638	1.34881	2.8646	0.00417534	0.0248554
HORVU.MOREX.r2.7HG0545170	Receptor-like protein kinase	74.6058	3.85309	1.20139	3.20719	0.00134037	0.0104281
HORVU.MOREX.r2.4HG0299540	MYB transcription factor	40.4205	3.85173	1.00301	3.84016	0.000122953	0.00161815
HORVU.MOREX.r2.7HG0563540	Alanine:glyoxylate aminotransferase	23.2898	3.84667	1.47111	2.6148	0.00892785	0.0434105
HORVU.MOREX.r2.2HG0148740	Trichome birefringence	28.7198	3.84035	0.952208	4.0331	5.50467e-05	0.000876759
HORVU.MOREX.r2.2HG0101050	Chymotrypsin inhibitor	2764.78	3.83904	1.07413	3.57409	0.000351451	0.00371429
HORVU.MOREX.r2.7HG0553910	Peroxidase	143.546	3.83504	0.675214	5.67975	1.34893e-08	9.12583e-07
HORVU.MOREX.r2.5HG0369720	GDSL esterase/lipase	65.3839	3.83418	0.693527	5.52852	3.22939e-08	1.9213e-06
HORVU.MOREX.r2.5HG0408440	Auxin-induced in root cultures protein 12	33.3711	3.83076	0.757964	5.05402	4.3261e-07	1.73284e-05
HORVU.MOREX.r2.5HG0437490	Actin depolymerizing factor	228.99	3.82928	0.496828	7.70747	1.28339e-14	5.76897e-12
HORVU.MOREX.r2.4HG0328490	Formin-like protein	3.54106	3.82438	1.49982	2.5499	0.0107753	0.0495935
HORVU.MOREX.r2.2HG0138000	Protein IDA	7.87576	3.82224	1.49465	2.55728	0.0105494	0.0488082
HORVU.MOREX.r2.2HG0094770	Short-chain dehydrogenase/reductase	6.40781	3.81997	1.43615	2.65987	0.00781714	0.0393836
HORVU.MOREX.r2.UnG0631900	Dirigent protein	50.2899	3.81653	1.07798	3.54045	0.000399445	0.00409528
HORVU.MOREX.r2.3HG0188980	Disease resistance protein (TIR-NBS-LRR class)	9.15614	3.81154	1.36714	2.78797	0.00530394	0.029654
HORVU.MOREX.r2.5HG0406180	NADH dehydrogenase subunit 2	7.69283	3.80986	1.47341	2.58575	0.00971675	0.0460306
HORVU.MOREX.r2.7HG0606170	Copper transport protein family	1415.98	3.80196	0.718055	5.2948	1.19145e-07	5.96549e-06
HORVU.MOREX.r2.5HG0423800	choice-of-anchor C domain protein, putative (Protein of unknown function, DUF642)	727.14	3.79937	0.482992	7.86632	3.65215e-15	1.84689e-12
HORVU.MOREX.r2.2HG0083970	S-adenosylmethionine-dependent methyltransferase	1057.34	3.79916	0.385299	9.8603	6.18622e-23	2.5027e-19
HORVU.MOREX.r2.1HG0055330	'putative beta-1,3-glucanase	51.37	3.79904	1.47053	2.58346	0.00978157	0.0462928
HORVU.MOREX.r2.7HG0532650	Serpin family protein	15.4419	3.79854	1.12562	3.37461	0.000739198	0.00663376
HORVU.MOREX.r2.6HG0473200	Receptor protein kinase, putative	5.20603	3.7952	1.42679	2.65995	0.00781513	0.0393833
HORVU.MOREX.r2.3HG0194240	Xyloglucan galactosyltransferase KATAMARI1-like protein	9.34321	3.78996	1.48368	2.55443	0.0106363	0.0491099
HORVU.MOREX.r2.5HG0353410	Disease resistance protein RPH8A	8.33457	3.77825	1.24126	3.04388	0.00233549	0.016115
HORVU.MOREX.r2.2HG0108560	vacuolar sorting-associated protein (DUF946)	9.257	3.77448	1.43858	2.62375	0.00869677	0.0425746
HORVU.MOREX.r2.5HG0430970	Leucine-rich repeat protein kinase family protein	220.006	3.77259	0.766318	4.92301	8.52213e-07	3.0949e-05
HORVU.MOREX.r2.4HG0285950	Branchpoint-bridging protein	12.0706	3.75682	1.34219	2.79903	0.00512572	0.0289052
HORVU.MOREX.r2.7HG0594480	Xyloglucan endotransglucosylase/hydrolase	503.904	3.74947	0.552121	6.79103	1.11335e-11	2.08527e-09
HORVU.MOREX.r2.7HG0615760	Protein kinase	14.8225	3.72124	1.44241	2.57988	0.00988348	0.0466423
HORVU.MOREX.r2.1HG0012880	Annexin	96.2595	3.71793	1.38626	2.68199	0.00731864	0.0376217
HORVU.MOREX.r2.4HG0277660	Glucan endo-1,3-beta-glucosidase, putative	10.4382	3.71688	1.39063	2.67281	0.00752198	0.0384617
HORVU.MOREX.r2.4HG0333290	Lipid transfer protein	16.9923	3.71567	1.20338	3.08769	0.00201716	0.014342
HORVU.MOREX.r2.3HG0252820	Zinc finger protein	9.09973	3.71221	1.43053	2.59499	0.0094595	0.0452143
HORVU.MOREX.r2.5HG0408750	UDP-glucuronate 4-epimerase 4	20.5162	3.70549	1.40427	2.63873	0.00832177	0.0412431
HORVU.MOREX.r2.6HG0511800	Glycosyltransferase	121.534	3.70255	0.571403	6.47974	9.18793e-11	1.27297e-08
HORVU.MOREX.r2.4HG0338020	Agmatine coumaroyltransferase-2	121.327	3.68817	1.18984	3.09971	0.0019371	0.0138849
HORVU.MOREX.r2.7HG0538640	Sulfate transporter	10.542	3.68727	1.26607	2.91238	0.00358691	0.0222701
HORVU.MOREX.r2.3HG0183110	Disease resistance protein (NBS-LRR class) family	4.97553	3.68263	1.42899	2.57709	0.00996368	0.0468601
HORVU.MOREX.r2.4HG0335210	Homeobox protein BEL1 like	54.2018	3.67896	1.0144	3.62674	0.000287019	0.00314679
HORVU.MOREX.r2.6HG0452070	Expansin protein	47.6944	3.67627	0.636451	5.77621	7.64036e-09	5.70292e-07
HORVU.MOREX.r2.5HG0404370	Blue copper protein	53.0099	3.67601	0.881002	4.17253	3.01229e-05	0.000551427
HORVU.MOREX.r2.4HG0335910	NAD(P)-linked oxidoreductase-like protein	3.18378	3.67203	1.43912	2.55157	0.0107238	0.0494123
HORVU.MOREX.r2.3HG0209510	UBP1-associated protein 2A	5.02479	3.66927	1.18888	3.08632	0.00202652	0.0143884
HORVU.MOREX.r2.7HG0532590	CYCLOPS	58.3589	3.66901	1.37033	2.67746	0.00741827	0.0380185
HORVU.MOREX.r2.7HG0621090	GDSL esterase/lipase	371.33	3.66648	0.410617	8.92919	4.29152e-19	6.6776e-16
HORVU.MOREX.r2.6HG0449100	Senescence-associated protein DIN1	77.1386	3.65812	1.40337	2.60666	0.00914298	0.0441394
HORVU.MOREX.r2.5HG0441930	Protein kinase family protein	49.7589	3.65741	1.38403	2.64259	0.00822757	0.0409315
HORVU.MOREX.r2.7HG0553920	Peroxidase	105.071	3.64819	0.623664	5.8496	4.92755e-09	3.9088e-07
HORVU.MOREX.r2.2HG0142330	Histidine protein kinase SaeS	11.9262	3.64746	1.38479	2.63395	0.00843991	0.0416397
HORVU.MOREX.r2.3HG0253930	Cysteine proteinase	6.94734	3.62422	1.31581	2.75438	0.0058804	0.0320876
HORVU.MOREX.r2.1HG0042470	Expansin-like protein	17.9937	3.61737	1.39544	2.59227	0.00953446	0.0454286
HORVU.MOREX.r2.7HG0567550	F-box protein	7.39306	3.61686	1.35528	2.66872	0.00761407	0.038766
HORVU.MOREX.r2.5HG0444740	Acetaldehyde dehydrogenase	28.7297	3.60573	0.970651	3.71475	0.000203405	0.00242003
HORVU.MOREX.r2.2HG0163510	Methyl esterase	6.83493	3.60541	1.39892	2.57729	0.00995787	0.0468546
HORVU.MOREX.r2.7HG0611650	Peroxidase	1192.7	3.60308	0.498131	7.2332	4.7174e-13	1.42423e-10
HORVU.MOREX.r2.5HG0439240	DNA polymerase epsilon catalytic subunit A, putative	92.6935	3.59276	0.88307	4.06849	4.73193e-05	0.000778532
HORVU.MOREX.r2.3HG0244090	Expansin	61.7854	3.59244	0.539377	6.66035	2.73171e-11	4.49245e-09
HORVU.MOREX.r2.2HG0135180	Jasmonate ZIM domain protein	86.269	3.58635	1.02455	3.50042	0.000464519	0.00461508
HORVU.MOREX.r2.7HG0606310	Disease resistance protein (TIR-NBS-LRR class) family	15.1816	3.58371	1.38466	2.58816	0.00964912	0.0458599
HORVU.MOREX.r2.2HG0175000	Ankyrin repeat protein-like	10.918	3.57454	0.846471	4.22287	2.41206e-05	0.000464678
HORVU.MOREX.r2.7HG0570810	MYB transcription factor	55.9342	3.57117	1.18813	3.0057	0.00264974	0.0177128
HORVU.MOREX.r2.UnG0625450	Basic 7S globulin	622.64	3.55839	0.385372	9.23364	2.61587e-20	6.61422e-17
HORVU.MOREX.r2.7HG0623980	NBS-LRR-like resistance protein	34.1652	3.55448	0.809227	4.39244	1.12087e-05	0.000251643
HORVU.MOREX.r2.4HG0337910	Hexosyltransferase	24.8644	3.5506	0.976483	3.63611	0.000276786	0.00305447
HORVU.MOREX.r2.6HG0498140	Aquaporin	428.6	3.53861	0.578631	6.11548	9.62662e-10	1.00375e-07
HORVU.MOREX.r2.3HG0198380	Glycosyltransferase	343.677	3.53838	0.57755	6.12653	8.98179e-10	9.46269e-08
HORVU.MOREX.r2.4HG0339670	C2 calcium/lipid-binding and GRAM domain protein	233.444	3.51993	0.534989	6.57945	4.72202e-11	7.07534e-09
HORVU.MOREX.r2.4HG0346860	auxin canalization protein (DUF828)	5.85082	3.51772	1.28098	2.74611	0.00603068	0.032661
HORVU.MOREX.r2.2HG0155180	Rhomboid-like protein	81.7865	3.51753	0.695286	5.05911	4.21207e-07	1.69387e-05
HORVU.MOREX.r2.5HG0387900	Cinnamoyl-CoA reductase	123.034	3.51658	0.88688	3.96511	7.33606e-05	0.00108953
HORVU.MOREX.r2.5HG0425570	Cytochrome P450	552.279	3.49647	0.563236	6.20782	5.37241e-10	6.01934e-08
HORVU.MOREX.r2.1HG0042010	Cellulose synthase-like protein	86.2524	3.48722	0.636539	5.47841	4.29162e-08	2.47325e-06
HORVU.MOREX.r2.3HG0232780	Myb transcription factor	21.0517	3.4831	0.978598	3.55928	0.000371877	0.00388951
HORVU.MOREX.r2.5HG0411750	NADH-ubiquinone oxidoreductase chain 4	6.87002	3.47662	1.35467	2.56639	0.0102764	0.0477646
HORVU.MOREX.r2.3HG0194200	Xyloglucan endotransglucosylase/hydrolase	665.115	3.47515	0.569528	6.10181	1.04875e-09	1.0879e-07
HORVU.MOREX.r2.7HG0553930	Peroxidase	94.8213	3.46985	0.48394	7.16999	7.50009e-13	2.19872e-10
HORVU.MOREX.r2.4HG0327490	Glutamate decarboxylase	1180.56	3.46302	0.497855	6.95588	3.50377e-12	7.30663e-10
HORVU.MOREX.r2.6HG0511700	Protein EXORDIUM-like 1	376.9	3.46047	0.521338	6.63767	3.18671e-11	4.99696e-09
HORVU.MOREX.r2.7HG0622190	Leucine-rich repeat transmembrane protein kinase	249.519	3.45324	0.891404	3.87393	0.000107093	0.00145378
HORVU.MOREX.r2.6HG0506280	Eukaryotic aspartyl protease family protein	80.0015	3.45274	0.690765	4.99843	5.77981e-07	2.2227e-05
HORVU.MOREX.r2.4HG0330300	Beta-glucosidase	141.122	3.44588	0.475679	7.24413	4.35228e-13	1.35443e-10
HORVU.MOREX.r2.7HG0556530	Cytochrome P450	19.4589	3.44583	1.33368	2.58371	0.00977441	0.046282
HORVU.MOREX.r2.7HG0529590	Alpha-dioxygenase 2	85.5462	3.44261	1.03249	3.33427	0.000855225	0.00742787
HORVU.MOREX.r2.5HG0421480	E3 ubiquitin-protein ligase	17.3147	3.44193	1.31849	2.6105	0.00904099	0.0437829
HORVU.MOREX.r2.6HG0472730	Transposon protein, putative, CACTA, En/Spm sub-class	8.29333	3.43768	1.1656	2.94928	0.00318513	0.0204147
HORVU.MOREX.r2.4HG0348300	Protein WEAK CHLOROPLAST MOVEMENT UNDER BLUE LIGHT 1	4.25728	3.42473	1.28778	2.6594	0.00782806	0.0394288
HORVU.MOREX.r2.7HG0549600	Pathogenesis-related protein 10.1	201.876	3.42471	0.519821	6.58825	4.45054e-11	6.87218e-09
HORVU.MOREX.r2.3HG0273580	Zinc transporter, putative	527.86	3.42289	0.805315	4.25037	2.13421e-05	0.000420769
HORVU.MOREX.r2.1HG0051940	Pectinesterase	56.9527	3.41269	0.567227	6.01644	1.78292e-09	1.73389e-07
HORVU.MOREX.r2.2HG0114600	Aspartic proteinase nepenthesin-1	10.6459	3.41147	1.30443	2.61529	0.00891506	0.0433912
HORVU.MOREX.r2.2HG0099410	Peroxidase	157.093	3.40007	0.527107	6.45043	1.11533e-10	1.48427e-08
HORVU.MOREX.r2.2HG0090990	VQ motif-containing family protein	7.60981	3.39523	1.30927	2.59323	0.00950779	0.0453379
HORVU.MOREX.r2.UnG0631470	Early light-induced protein	9.51075	3.39002	0.937637	3.61549	0.000299779	0.00325493
HORVU.MOREX.r2.3HG0195250	Pollen Ole e 1 allergen and extensin family protein	17.6137	3.38597	1.27287	2.66012	0.00781134	0.0393833
HORVU.MOREX.r2.2HG0145740	BTB/POZ and TAZ domain protein	95.9939	3.38143	0.654037	5.17009	2.3398e-07	1.0448e-05
HORVU.MOREX.r2.6HG0514820	Subtilisin-like protease	51.9486	3.37176	0.727836	4.63258	3.61134e-06	0.00010347
HORVU.MOREX.r2.2HG0101600	Trehalose 6-phosphate phosphatase	334.791	3.35808	0.60756	5.52716	3.25448e-08	1.93055e-06
HORVU.MOREX.r2.5HG0426100	ARGONAUTE 3	42.8731	3.35685	0.94638	3.54704	0.000389581	0.00401648
HORVU.MOREX.r2.1HG0021030	NADH-ubiquinone oxidoreductase chain 1	54.4998	3.34779	0.619278	5.40596	6.44623e-08	3.47718e-06
HORVU.MOREX.r2.2HG0105030	COBRA-like protein	39.4604	3.34357	0.91154	3.66805	0.000244411	0.0027823
HORVU.MOREX.r2.3HG0248160	BAG family molecular chaperone regulator 2	10.9687	3.32755	1.30165	2.55641	0.0105759	0.0488756
HORVU.MOREX.r2.UnG0628580	NADH-ubiquinone oxidoreductase chain 4	257.813	3.32484	0.343413	9.68176	3.60466e-22	1.21525e-18
HORVU.MOREX.r2.1HG0051960	NAC domain-containing protein	58.4224	3.32217	0.62055	5.35359	8.62256e-08	4.51769e-06
HORVU.MOREX.r2.4HG0346300	14 kDa proline-rich protein DC2.15	40.9908	3.30935	0.945034	3.50183	0.000462068	0.00460152
HORVU.MOREX.r2.5HG0410120	NAC domain-containing protein	75.4708	3.30429	1.18315	2.79279	0.0052256	0.0293251
HORVU.MOREX.r2.5HG0447150	transcription factor, putative (Protein of unknown function, DUF547)	30.643	3.3008	1.08365	3.046	0.0023191	0.0160434
HORVU.MOREX.r2.3HG0223010	Leucine-rich repeat protein kinase family protein	677.062	3.29883	0.419591	7.86202	3.78e-15	1.86493e-12
HORVU.MOREX.r2.7HG0553960	Peroxidase	36.8651	3.29686	0.740743	4.45075	8.55707e-06	0.000203878
HORVU.MOREX.r2.5HG0350720	Receptor protein kinase, putative	80.4977	3.29118	0.718869	4.57828	4.68816e-06	0.000126215
HORVU.MOREX.r2.2HG0098480	Peroxidase	12.9766	3.28962	1.2757	2.57867	0.00991822	0.0467006
HORVU.MOREX.r2.6HG0507610	Cytochrome P450	10.9495	3.28573	1.09036	3.01344	0.00258304	0.0173876
HORVU.MOREX.r2.5HG0400090	Cellulose synthase	77.5893	3.28087	0.747652	4.38824	1.14274e-05	0.000255701
HORVU.MOREX.r2.1HG0046990	Calcium binding family protein	50.1275	3.27405	0.949837	3.44696	0.000566926	0.00537385
HORVU.MOREX.r2.6HG0497420	Blue copper protein	77.3848	3.27092	0.947264	3.45302	0.000554352	0.00528687
HORVU.MOREX.r2.5HG0433540	Protein kinase	15.6044	3.26621	1.14168	2.86087	0.00422474	0.0250904
HORVU.MOREX.r2.2HG0079780	Cytochrome P450	22.5942	3.25552	1.01652	3.20263	0.0013618	0.0105582
HORVU.MOREX.r2.1HG0025520	ABC transporter G family member	5.83558	3.24574	0.931553	3.48423	0.000493561	0.00481145
HORVU.MOREX.r2.2HG0145130	Aldo/keto reductase family oxidoreductase	54.6529	3.23829	0.992362	3.26322	0.00110155	0.00898633
HORVU.MOREX.r2.5HG0414770	Protein DETOXIFICATION	1049.28	3.23247	0.361671	8.9376	3.97712e-19	6.6776e-16
HORVU.MOREX.r2.1HG0069640	Oligopeptide transporter	27.4758	3.23132	0.940593	3.4354	0.000591679	0.00554867
HORVU.MOREX.r2.4HG0338370	Protein DETOXIFICATION	166.676	3.23112	0.37404	8.63843	5.69888e-18	6.40427e-15
HORVU.MOREX.r2.2HG0178120	Cytochrome P450	38.6389	3.22013	0.915153	3.51867	0.000433711	0.00436256
HORVU.MOREX.r2.3HG0194350	TPR repeat protein	4.45915	3.21715	1.19682	2.68808	0.00718645	0.0371594
HORVU.MOREX.r2.4HG0307180	Cytochrome c biogenesis C	17.8188	3.21581	0.817695	3.93277	8.39721e-05	0.00121763
HORVU.MOREX.r2.3HG0266640	Beta-1,3-glucanase	131.451	3.21129	0.904316	3.55107	0.000383673	0.00397997
HORVU.MOREX.r2.7HG0607660	Beta-glucosidase, putative	11.849	3.21075	1.22201	2.62744	0.00860303	0.0422408
HORVU.MOREX.r2.UnG0629660	Cytochrome c biogenesis C	33.8745	3.20975	0.728379	4.4067	1.04958e-05	0.000239627
HORVU.MOREX.r2.3HG0251920	Protein Ycf2	24.6669	3.18943	1.14621	2.78259	0.00539273	0.0300523
HORVU.MOREX.r2.7HG0549590	Pathogenesis-related protein 1	133.269	3.18541	0.614132	5.18684	2.13891e-07	9.74458e-06
HORVU.MOREX.r2.2HG0128360	Ribonuclease	11.6158	3.17946	1.00971	3.1489	0.00163887	0.0122554
HORVU.MOREX.r2.2HG0089760	Wound-induced protein 1, putative, expressed	113.981	3.17743	0.794139	4.0011	6.30495e-05	0.00097505
HORVU.MOREX.r2.4HG0283620	Pollen Ole e 1 allergen and extensin family protein, putative	35.289	3.1749	1.00554	3.15739	0.00159189	0.0119603
HORVU.MOREX.r2.5HG0410980	Solute carrier family 35 protein	43.525	3.16331	0.788662	4.01098	6.04671e-05	0.000944501
HORVU.MOREX.r2.7HG0593420	Receptor-kinase, putative	8.5053	3.15543	1.22791	2.56975	0.0101771	0.0474705
HORVU.MOREX.r2.6HG0523580	Protein DETOXIFICATION	19.9053	3.15493	0.821702	3.8395	0.000123283	0.00162039
HORVU.MOREX.r2.5HG0397800	Protein GAMETE EXPRESSED 1	19.3654	3.15403	0.816399	3.86334	0.000111847	0.00150428
HORVU.MOREX.r2.3HG0244620	Serine/threonine-protein kinase	27.3322	3.1539	0.764247	4.1268	3.67842e-05	0.000644795
HORVU.MOREX.r2.3HG0273980	Vacuolar-processing enzyme	12.6978	3.15083	1.1869	2.65468	0.00793848	0.0399003
HORVU.MOREX.r2.7HG0554980	Pathogenesis-related protein 1	198.767	3.1457	0.800463	3.92985	8.49988e-05	0.00122899
HORVU.MOREX.r2.1HG0012000	Beta-glucosidase	10.6512	3.13994	0.903191	3.47649	0.000508017	0.00492625
HORVU.MOREX.r2.7HG0542080	GDSL esterase/lipase	424.018	3.1392	0.608216	5.16132	2.45212e-07	1.08775e-05
HORVU.MOREX.r2.3HG0246490	Protein kinase, putative	230.016	3.13829	0.788265	3.98127	6.85489e-05	0.00103017
HORVU.MOREX.r2.2HG0098590	GDSL esterase/lipase	13.7655	3.12768	1.20859	2.58787	0.00965708	0.0458599
HORVU.MOREX.r2.3HG0220810	Vacuolar cation/proton exchanger, putative	24.5084	3.12657	0.760057	4.1136	3.89539e-05	0.00067347
HORVU.MOREX.r2.3HG0258450	Selenium-binding protein	336.563	3.11986	0.69305	4.50164	6.74311e-06	0.000168395
HORVU.MOREX.r2.3HG0194220	Xyloglucan endotransglucosylase/hydrolase	71.9285	3.11911	0.678668	4.59593	4.30822e-06	0.000118406
HORVU.MOREX.r2.5HG0396880	Alcohol dehydrogenase, putative	580.885	3.109	0.442399	7.0276	2.10118e-12	4.67061e-10
HORVU.MOREX.r2.UnG0629750	Dirigent protein	79.1618	3.10753	0.894533	3.47392	0.00051292	0.00496428
HORVU.MOREX.r2.5HG0383660	NAC domain protein	112.083	3.10116	0.682254	4.54546	5.48159e-06	0.000143258
HORVU.MOREX.r2.5HG0354550	Cation/H(+) antiporter	125.785	3.09929	0.347734	8.9128	4.97592e-19	7.1895e-16
HORVU.MOREX.r2.5HG0353560	Kinase, putative	19.3382	3.09305	0.841857	3.67408	0.000238711	0.00273578
HORVU.MOREX.r2.1HG0049880	Pyrimidine-specific ribonucleoside hydrolase	80.696	3.08963	0.432511	7.14347	9.10035e-13	2.39067e-10
HORVU.MOREX.r2.3HG0274770	Pectin acetylesterase	41.9962	3.08494	0.999816	3.0855	0.00203207	0.0144075
HORVU.MOREX.r2.5HG0418670	11S globulin seed storage protein 2	72.6168	3.08472	0.789347	3.90794	9.30882e-05	0.00132139
HORVU.MOREX.r2.5HG0395720	Glycosyltransferase	18.226	3.07982	1.18717	2.59425	0.00947965	0.0452464
HORVU.MOREX.r2.1HG0002230	12-oxophytodienoate reductase-like protein	218.034	3.07942	0.635676	4.84431	1.2705e-06	4.2833e-05
HORVU.MOREX.r2.5HG0398650	Auxin responsive SAUR protein	41.8821	3.07922	1.01346	3.03834	0.00237889	0.0163452
HORVU.MOREX.r2.4HG0298660	Metallothionein	3473.53	3.0792	0.693906	4.43749	9.10119e-06	0.000214567
HORVU.MOREX.r2.2HG0100180	Haloacid dehalogenase-like hydrolase family protein	106.117	3.07513	0.73506	4.18351	2.8704e-05	0.000533663
HORVU.MOREX.r2.5HG0446180	Beta-fructofuranosidase, insoluble protein	7.9491	3.06598	1.16368	2.63472	0.00842075	0.0415852
HORVU.MOREX.r2.3HG0208970	cDNA, clone: J075123K08, full insert sequence	7.94111	3.06286	1.03725	2.95286	0.00314841	0.0202435
HORVU.MOREX.r2.4HG0336170	Cysteine proteinase inhibitor	23.5733	3.06223	0.793806	3.85765	0.000114482	0.00152855
HORVU.MOREX.r2.7HG0568860	Ethylene-responsive transcription factor	14.9218	3.04794	1.09052	2.79495	0.0051907	0.0291984
HORVU.MOREX.r2.7HG0619870	Non-specific serine/threonine protein kinase	48.2379	3.04228	0.776269	3.9191	8.88803e-05	0.00127238
HORVU.MOREX.r2.4HG0318600	Long cell-linked locus protein, putative, expressed	13.7717	3.04065	1.02029	2.9802	0.00288062	0.018833
HORVU.MOREX.r2.2HG0113990	Blue copper protein	183.076	3.03911	0.568215	5.34853	8.86727e-08	4.61098e-06
HORVU.MOREX.r2.4HG0279630	Germin-like protein 1-1	311.051	3.0179	0.504945	5.9767	2.27702e-09	2.06545e-07
HORVU.MOREX.r2.6HG0453470	Transmembrane protein 97	36.207	3.01436	0.614348	4.90659	9.26715e-07	3.30028e-05
HORVU.MOREX.r2.3HG0256100	Pectate lyase	151.875	3.01344	0.79842	3.77426	0.000160485	0.00199281
HORVU.MOREX.r2.4HG0281880	65-kDa microtubule-associated-like protein	51.6482	3.00545	0.966648	3.10914	0.0018763	0.0135577
HORVU.MOREX.r2.1HG0002150	12-oxophytodienoate reductase-like protein	3145.42	2.99613	0.449385	6.66717	2.60778e-11	4.35951e-09
HORVU.MOREX.r2.4HG0339210	Serpin	22.2041	2.98855	0.641645	4.65765	3.19847e-06	9.40982e-05
HORVU.MOREX.r2.2HG0100030	Cytochrome P450	212.927	2.97653	0.390493	7.62248	2.48842e-14	1.00671e-11
HORVU.MOREX.r2.1HG0065280	Late embryogenesis abundant protein	142.151	2.97588	0.526053	5.65699	1.54054e-08	1.01505e-06
HORVU.MOREX.r2.3HG0259780	Protein HASTY 1	51.3108	2.97326	0.899508	3.30543	0.000948324	0.00801952
HORVU.MOREX.r2.2HG0163840	S-norcoclaurine synthase 1	103.707	2.9616	0.834979	3.54691	0.000389774	0.00401648
HORVU.MOREX.r2.2HG0142610	Sugar transporter, putative	132.629	2.95933	0.41384	7.15091	8.6205e-13	2.29442e-10
HORVU.MOREX.r2.2HG0101040	Chymotrypsin inhibitor	3447.44	2.95889	0.712987	4.14999	3.32485e-05	0.000596761
HORVU.MOREX.r2.3HG0183720	Transcription factor Spt20	33.5603	2.95452	0.626066	4.71918	2.36795e-06	7.24643e-05
HORVU.MOREX.r2.4HG0339730	Glycosyltransferase	47.3372	2.9534	0.538539	5.4841	4.15589e-08	2.41567e-06
HORVU.MOREX.r2.5HG0442700	Patatin	302.926	2.94972	0.512586	5.75459	8.68531e-09	6.34247e-07
HORVU.MOREX.r2.5HG0444070	Glycosyltransferase	333.102	2.94307	0.414283	7.10401	1.21188e-12	3.02641e-10
HORVU.MOREX.r2.7HG0533930	Glycosyltransferase	48.1157	2.94075	0.80516	3.65238	0.000259824	0.00291337
HORVU.MOREX.r2.5HG0410760	Beta-glucosidase	504.032	2.93233	0.411453	7.12678	1.02741e-12	2.66442e-10
HORVU.MOREX.r2.4HG0284550	p-loop containing nucleoside triphosphate hydrolases superfamily protein	19.316	2.92964	1.08001	2.71261	0.00667565	0.0351929
HORVU.MOREX.r2.6HG0493550	Ammonium transporter	34.3302	2.92636	0.930551	3.14476	0.00166221	0.0123615
HORVU.MOREX.r2.2HG0092550	Peroxidase	23.6089	2.92027	0.705071	4.1418	3.44585e-05	0.000612501
HORVU.MOREX.r2.3HG0268560	NADPH:quinone oxidoreductase, putative	829.357	2.91271	0.732058	3.97879	6.92668e-05	0.00103864
HORVU.MOREX.r2.4HG0326680	Endo-1,4-beta-xylanase	225.567	2.90347	0.356748	8.13872	3.99478e-16	2.88594e-13
HORVU.MOREX.r2.6HG0452080	Expansin protein	49.2365	2.90082	0.602604	4.81381	1.48082e-06	4.89443e-05
HORVU.MOREX.r2.1HG0066420	DNA mismatch repair protein MutL	34.4088	2.89672	0.63152	4.5869	4.49877e-06	0.000122478
HORVU.MOREX.r2.7HG0620180	12-oxophytodienoate reductase-like protein	13.3302	2.88882	1.05222	2.74545	0.00604275	0.032699
HORVU.MOREX.r2.5HG0425560	Cytochrome P450	33.5479	2.88853	0.79055	3.65383	0.000258362	0.0029018
HORVU.MOREX.r2.1HG0076510	FAD-binding Berberine family protein	359.829	2.86577	0.463105	6.18815	6.08737e-10	6.72871e-08
HORVU.MOREX.r2.1HG0011260	Tetraspanin family protein	34.9473	2.86023	0.884269	3.23457	0.00121827	0.00969166
HORVU.MOREX.r2.7HG0532740	Urease accessory protein UreH	9.91894	2.85867	1.09193	2.61799	0.00884487	0.0431222
HORVU.MOREX.r2.2HG0179320	Agmatine coumaroyltransferase-2	78.0008	2.85776	0.68513	4.17111	3.03115e-05	0.000553877
HORVU.MOREX.r2.1HG0021410	Lactoylglutathione lyase	74.7561	2.85703	1.07657	2.65383	0.00795845	0.0399544
HORVU.MOREX.r2.2HG0147400	Proteasome subunit beta type-9	46.5744	2.85428	0.628729	4.53976	5.63179e-06	0.000145843
HORVU.MOREX.r2.6HG0459020	Pectin lyase-like superfamily protein	8.83392	2.85228	1.04355	2.73325	0.00627127	0.0335166
HORVU.MOREX.r2.7HG0620510	Heavy metal transport/detoxification superfamily protein, putative	144.365	2.84979	0.649818	4.38551	1.15713e-05	0.000258064
HORVU.MOREX.r2.2HG0101000	Chymotrypsin inhibitor	2811.38	2.84927	0.745724	3.82081	0.000133014	0.00172475
HORVU.MOREX.r2.5HG0355770	Peroxidase	112.568	2.82274	0.652866	4.32361	1.535e-05	0.000327186
HORVU.MOREX.r2.7HG0586460	NAC domain-containing protein, putative	11.6611	2.82257	1.07138	2.63453	0.00842551	0.0415852
HORVU.MOREX.r2.3HG0229070	CTP synthase	318.981	2.82003	0.359501	7.84429	4.35394e-15	2.04818e-12
HORVU.MOREX.r2.6HG0520730	Agmatine coumaroyltransferase-2	42.6932	2.81036	0.614698	4.57193	4.83257e-06	0.000129303
HORVU.MOREX.r2.2HG0144960	Sec14p-like phosphatidylinositol transfer family protein	230.967	2.80146	0.693646	4.03874	5.37382e-05	0.000859981
HORVU.MOREX.r2.7HG0598520	Endoglucanase	9.64482	2.79855	1.04898	2.66787	0.00763346	0.0388062
HORVU.MOREX.r2.6HG0513160	Nitrate reductase	1033.76	2.79199	0.57822	4.8286	1.37498e-06	4.58963e-05
HORVU.MOREX.r2.3HG0247990	Expansin	120.011	2.79145	0.464541	6.00905	1.86615e-09	1.79189e-07
HORVU.MOREX.r2.1HG0054440	Peroxidase	88.1205	2.78926	1.00477	2.77601	0.00550298	0.0305473
HORVU.MOREX.r2.3HG0194300	Cellulose synthase, putative	11.1875	2.78204	0.951078	2.92515	0.00344296	0.0215884
HORVU.MOREX.r2.1HG0002170	Chaperone protein dnaJ	9.20876	2.77584	1.01303	2.74013	0.00614142	0.0330483
HORVU.MOREX.r2.6HG0521500	Cinnamoyl CoA reductase	223.093	2.77499	0.540653	5.13266	2.85673e-07	1.22949e-05
HORVU.MOREX.r2.1HG0058990	Kinase family protein	32.6308	2.7724	0.71099	3.89936	9.64479e-05	0.00135483
HORVU.MOREX.r2.7HG0551800	Protein EXORDIUM-like 1	70.9339	2.76635	0.605973	4.56514	4.99171e-06	0.000132336
HORVU.MOREX.r2.6HG0498350	Expansin protein	62.2605	2.75607	0.556668	4.951	7.38314e-07	2.73528e-05
HORVU.MOREX.r2.2HG0148290	Nodulin-like / Major Facilitator Superfamily protein	71.3677	2.74477	0.484548	5.66459	1.47375e-08	9.80683e-07
HORVU.MOREX.r2.7HG0568990	Stress up-regulated Nod 19 protein	761.433	2.73743	0.407477	6.71799	1.84253e-11	3.18553e-09
HORVU.MOREX.r2.7HG0596230	Peroxidase	70.1909	2.72982	0.54289	5.02831	4.94833e-07	1.95117e-05
HORVU.MOREX.r2.6HG0512380	2-oxoglutarate (2OG) and Fe(II)-dependent oxygenase superfamily protein	17.5248	2.72307	0.891598	3.05415	0.00225701	0.0157159
HORVU.MOREX.r2.4HG0335570	Late embryogenesis abundant protein, expressed	55.8909	2.71952	0.571537	4.75826	1.95268e-06	6.15246e-05
HORVU.MOREX.r2.3HG0183710	Cellulose synthase-like protein	7.76897	2.7189	1.03908	2.61664	0.00887994	0.0432619
HORVU.MOREX.r2.2HG0138620	Peroxidase	122.278	2.71371	0.650422	4.17223	3.01631e-05	0.000551662
HORVU.MOREX.r2.5HG0441270	Leucine-rich repeat receptor-like protein kinase	78.6656	2.70982	0.670914	4.039	5.36802e-05	0.000859732
HORVU.MOREX.r2.1HG0067180	senescence regulator (Protein of unknown function, DUF584)	74.1611	2.70861	0.744467	3.63833	0.000274415	0.00303991
HORVU.MOREX.r2.3HG0234400	Glycosyltransferase	813.754	2.70081	0.647626	4.17033	3.04161e-05	0.000555285
HORVU.MOREX.r2.2HG0156510	Glycerol-3-phosphate transporter, putative	53.8922	2.68709	0.680457	3.94895	7.84964e-05	0.00115227
HORVU.MOREX.r2.6HG0498340	Expansin protein	188.686	2.68521	0.427924	6.27496	3.49714e-10	4.13685e-08
HORVU.MOREX.r2.5HG0425620	Kinase family protein	145.198	2.68265	0.758669	3.53599	0.000406249	0.00414402
HORVU.MOREX.r2.1HG0071280	Cysteine proteinase inhibitor	43.5039	2.6754	0.62296	4.29466	1.74959e-05	0.000362434
HORVU.MOREX.r2.3HG0214800	Ribosomal protein S3	851.356	2.67167	0.337327	7.92012	2.37283e-15	1.33327e-12
HORVU.MOREX.r2.5HG0427090	Auxin-responsive protein	76.1641	2.66524	0.816049	3.26603	0.00109066	0.00891027
HORVU.MOREX.r2.1HG0057310	Expansin	49.5228	2.66517	0.716485	3.71978	0.000199397	0.0023824
HORVU.MOREX.r2.6HG0453900	Receptor kinase	24.4088	2.66504	0.638561	4.17351	2.99939e-05	0.00055006
HORVU.MOREX.r2.6HG0511010	Endoglucanase	128.146	2.65922	0.577045	4.60834	4.05891e-06	0.000112471
HORVU.MOREX.r2.5HG0366320	UNC93-like protein	750.216	2.65566	0.323583	8.20705	2.26689e-16	1.76364e-13
HORVU.MOREX.r2.5HG0355760	Bidirectional sugar transporter SWEET	40.3805	2.64944	0.838321	3.16041	0.00157545	0.0118689
HORVU.MOREX.r2.4HG0321770	Dirigent protein	44.2384	2.64829	0.966578	2.73986	0.00614649	0.033058
HORVU.MOREX.r2.3HG0237130	Protein kinase, putative	19.6922	2.63079	0.924299	2.84626	0.00442364	0.0259066
HORVU.MOREX.r2.1HG0044650	Expansin protein	109.145	2.62972	0.694739	3.78519	0.000153591	0.00192851
HORVU.MOREX.r2.6HG0513760	Flavonol synthase	99.8963	2.62839	0.605607	4.3401	1.42421e-05	0.000307459
HORVU.MOREX.r2.3HG0238280	Respiratory burst oxidase	100.589	2.61808	0.455895	5.74274	9.3158e-09	6.75412e-07
HORVU.MOREX.r2.1HG0021040	Ribosomal protein S13	335.043	2.61695	0.442736	5.91084	3.40358e-09	2.83323e-07
HORVU.MOREX.r2.7HG0542960	ABC transporter, putative	7.17292	2.61363	0.949052	2.75393	0.00588836	0.0321137
HORVU.MOREX.r2.6HG0513610	Hydroxyproline-rich glycoprotein-like	37.6596	2.61128	0.612716	4.26182	2.02772e-05	0.000402914
HORVU.MOREX.r2.3HG0249280	Protein NRT1/ PTR FAMILY 5.5	13.0977	2.6037	1.0136	2.56877	0.010206	0.0475407
HORVU.MOREX.r2.3HG0237550	Hexosyltransferase	31.85	2.60063	0.566071	4.59417	4.34465e-06	0.000119138
HORVU.MOREX.r2.4HG0333760	Expansin	231.426	2.59718	0.447902	5.79854	6.68965e-09	5.08715e-07
HORVU.MOREX.r2.7HG0535020	Seed maturation protein	28.4575	2.5968	0.957607	2.71176	0.00669272	0.0352553
HORVU.MOREX.r2.2HG0095620	Cysteine proteinase inhibitor	79.2747	2.5924	0.820542	3.15938	0.00158107	0.0119024
HORVU.MOREX.r2.5HG0381340	Phosphatidylinositol-4-phosphate 5-kinase 4, putative	5.68502	2.58846	0.973473	2.659	0.00783735	0.0394559
HORVU.MOREX.r2.7HG0611760	MADS-box transcription factor	20.3803	2.58282	0.821957	3.14228	0.00167638	0.0124357
HORVU.MOREX.r2.2HG0150130	Beta-glucosidase	1003.86	2.58035	0.240009	10.751	5.8592e-27	5.926e-23
HORVU.MOREX.r2.3HG0186590	Basic 7S globulin 2	1089.99	2.57357	0.429065	5.99809	1.99647e-09	1.89599e-07
HORVU.MOREX.r2.4HG0344400	Subtilisin-like protease	61.3116	2.57114	0.631646	4.07054	4.69051e-05	0.000773896
HORVU.MOREX.r2.2HG0083710	Serine carboxypeptidase family protein, expressed	94.0437	2.57054	0.375039	6.85406	7.17833e-12	1.39618e-09
HORVU.MOREX.r2.7HG0595670	Kinesin-like protein	133.031	2.56206	0.394245	6.49865	8.10462e-11	1.15451e-08
HORVU.MOREX.r2.4HG0291920	GRAS family transcription factor containing protein	120.88	2.56105	0.594052	4.31115	1.62405e-05	0.000341784
HORVU.MOREX.r2.2HG0098380	Cold shock protein	97.366	2.5578	0.838511	3.05041	0.0022853	0.0158692
HORVU.MOREX.r2.1HG0039410	DUF538 family protein (Protein of unknown function, DUF538)	93.1961	2.55768	0.984529	2.59787	0.0093805	0.0449961
HORVU.MOREX.r2.6HG0488080	Rop guanine nucleotide exchange factor	33.975	2.5566	0.770485	3.31816	0.000906115	0.00775334
HORVU.MOREX.r2.2HG0116030	ATP-dependent zinc metalloprotease FtsH	22.7306	2.55177	0.576885	4.42335	9.71819e-06	0.000226735
HORVU.MOREX.r2.5HG0433110	ATP-dependent zinc metalloprotease FtsH	125.978	2.55054	0.595588	4.28238	1.84906e-05	0.000376285
HORVU.MOREX.r2.3HG0234390	ABC transporter B family protein	703.895	2.5484	0.341165	7.46969	8.03813e-14	2.95628e-11
HORVU.MOREX.r2.4HG0329060	Glutamine synthetase	456.999	2.54742	0.430121	5.92257	3.16944e-09	2.69376e-07
HORVU.MOREX.r2.7HG0577570	NADH-ubiquinone oxidoreductase chain 1	47.2628	2.54714	0.485357	5.24797	1.53786e-07	7.40661e-06
HORVU.MOREX.r2.1HG0064910	Sec14p-like phosphatidylinositol transfer family protein	211.74	2.54603	0.60048	4.24	2.23523e-05	0.000438547
HORVU.MOREX.r2.5HG0395790	Homeobox protein, putative	249.82	2.54156	0.52873	4.80692	1.53277e-06	5.03326e-05
HORVU.MOREX.r2.1HG0043650	RING/FYVE/PHD zinc finger superfamily protein	21.3251	2.54133	0.951055	2.67212	0.00753734	0.0385281
HORVU.MOREX.r2.7HG0553950	Peroxidase	44.5994	2.53958	0.535808	4.73971	2.14021e-06	6.61958e-05
HORVU.MOREX.r2.4HG0315650	Protein kinase-like protein	202.471	2.53586	0.461625	5.49333	3.94417e-08	2.30586e-06
HORVU.MOREX.r2.1HG0054180	basic helix-loop-helix (bHLH) DNA-binding superfamily protein	43.4384	2.53475	0.840536	3.01564	0.00256438	0.0172948
HORVU.MOREX.r2.UnG0625130	ATP synthase subunit alpha	2697.14	2.53188	0.320496	7.89988	2.79172e-15	1.48608e-12
HORVU.MOREX.r2.2HG0083460	Formin-like protein	769.994	2.53178	0.331142	7.6456	2.07976e-14	8.76446e-12
HORVU.MOREX.r2.5HG0398560	Dirigent protein	120.944	2.52848	0.947891	2.66748	0.00764227	0.0388411
HORVU.MOREX.r2.2HG0082660	Subtilisin-like protease	21.5333	2.52751	0.751218	3.36455	0.000766682	0.00684699
HORVU.MOREX.r2.5HG0390950	Transcription factor	152.339	2.52727	0.812246	3.11146	0.00186162	0.0134793
HORVU.MOREX.r2.2HG0087710	FASCICLIN-like arabinogalactan 2	16.262	2.52529	0.740256	3.41138	0.000646351	0.00594106
HORVU.MOREX.r2.UnG0629850	Cytochrome c biogenesis	15.2131	2.52526	0.762606	3.31135	0.000928455	0.00789109
HORVU.MOREX.r2.2HG0132600	RALF	44.2877	2.52263	0.699182	3.60797	0.000308604	0.00333999
HORVU.MOREX.r2.5HG0385190	Trichome birefringence-like protein	93.8469	2.52195	0.556517	4.53166	5.85211e-06	0.000149654
HORVU.MOREX.r2.4HG0342510	DUF21 domain-containing protein	138.03	2.51919	0.309888	8.12933	4.31655e-16	3.01087e-13
HORVU.MOREX.r2.2HG0099150	Peroxidase	292.99	2.51374	0.361101	6.96133	3.37084e-12	7.22675e-10
HORVU.MOREX.r2.1HG0012390	Mitochondrial pyruvate carrier	103.726	2.51005	0.627629	3.99925	6.35423e-05	0.000979676
HORVU.MOREX.r2.2HG0163110	Receptor-like kinase	43.8114	2.50453	0.667745	3.75074	0.000176315	0.00215238
HORVU.MOREX.r2.6HG0507290	Protein trichome birefringence	12.1822	2.49841	0.81089	3.08107	0.0020626	0.014578
HORVU.MOREX.r2.1HG0064740	Protein kinase-like	21.0775	2.49621	0.781303	3.19493	0.00139864	0.0107901
HORVU.MOREX.r2.4HG0293480	Peroxidase	111.826	2.49278	0.743968	3.35066	0.000806198	0.00711508
HORVU.MOREX.r2.2HG0089770	Wound-induced protein 1, putative, expressed	42.0786	2.48567	0.658401	3.77531	0.00015981	0.00198687
HORVU.MOREX.r2.7HG0615670	Chitinase	163.732	2.48405	0.624637	3.97678	6.98536e-05	0.00104589
HORVU.MOREX.r2.UnG0627030	NADH-quinone oxidoreductase subunit D	469.999	2.47907	0.358409	6.91688	4.61695e-12	9.34705e-10
HORVU.MOREX.r2.2HG0082880	Toxin CcdB	340.321	2.47722	0.519429	4.76913	1.85027e-06	5.90672e-05
HORVU.MOREX.r2.7HG0571880	Cytochrome P450, putative	21.6245	2.47462	0.700713	3.53158	0.000413086	0.00419684
HORVU.MOREX.r2.7HG0596160	FAD-binding Berberine family protein, putative	324.491	2.47225	0.382186	6.4687	9.88487e-11	1.36021e-08
HORVU.MOREX.r2.7HG0599400	WD repeat-containing protein on Y chromosome	16.6509	2.47134	0.674382	3.6646	0.000247723	0.00280568
HORVU.MOREX.r2.3HG0268760	Protein lateral root primordium 1	138.537	2.4598	0.523921	4.695	2.66613e-06	8.00155e-05
HORVU.MOREX.r2.1HG0060840	Actin	368.913	2.45565	0.378075	6.49515	8.29503e-11	1.17337e-08
HORVU.MOREX.r2.6HG0504470	basic helix-loop-helix (bHLH) DNA-binding superfamily protein	21.7997	2.45092	0.480753	5.09808	3.43107e-07	1.42806e-05
HORVU.MOREX.r2.1HG0074140	DUF1645 family protein	9.74057	2.44643	0.855368	2.86009	0.00423526	0.0251308
HORVU.MOREX.r2.5HG0423060	LEM3 (Ligand-effect modulator 3)-like	80.4926	2.43763	0.62804	3.88133	0.000103887	0.00142276
HORVU.MOREX.r2.2HG0091580	Heavy metal transport/detoxification superfamily protein	386.846	2.43218	0.339959	7.15434	8.40741e-13	2.26753e-10
HORVU.MOREX.r2.1HG0053690	Wound-induced protease inhibitor	1879.92	2.42963	0.591122	4.1102	3.95319e-05	0.000681715
HORVU.MOREX.r2.6HG0498460	Sulfotransferase	58.7025	2.42736	0.620233	3.91362	9.0922e-05	0.00129435
HORVU.MOREX.r2.2HG0180520	C2 calcium/lipid-binding and GRAM domain protein	52.2507	2.41916	0.721925	3.35098	0.000805249	0.00710981
HORVU.MOREX.r2.6HG0450840	Acid beta-fructofuranosidase	42.2619	2.4186	0.786029	3.07699	0.00209104	0.0147429
HORVU.MOREX.r2.6HG0469530	Glutathione S-transferase	5415.75	2.41641	0.418013	5.78072	7.43826e-09	5.57263e-07
HORVU.MOREX.r2.2HG0167170	Oxidative stress 3, putative isoform 2	111.374	2.40959	0.878968	2.74139	0.00611807	0.0329901
HORVU.MOREX.r2.1HG0068090	Alcohol dehydrogenase	197.132	2.40278	0.494925	4.85484	1.20483e-06	4.10292e-05
HORVU.MOREX.r2.1HG0051750	Protein NRT1/ PTR FAMILY 1.1	113.231	2.40246	0.423379	5.6745	1.39091e-08	9.36478e-07
HORVU.MOREX.r2.5HG0400870	Sugar transporter, putative	312.119	2.39952	0.322513	7.44008	1.00625e-13	3.57094e-11
HORVU.MOREX.r2.4HG0282200	Glucan endo-1,3-beta-glucosidase	31.9364	2.39122	0.558099	4.28458	1.83083e-05	0.000373088
HORVU.MOREX.r2.3HG0237270	B3 domain-containing protein	16.6913	2.39116	0.897667	2.66375	0.0077276	0.0391274
HORVU.MOREX.r2.2HG0100950	Glycosyltransferase	215.55	2.378	0.508947	4.6724	2.97702e-06	8.84276e-05
HORVU.MOREX.r2.1HG0002210	12-oxophytodienoate reductase-like protein	413.149	2.37796	0.690256	3.44505	0.000570955	0.00539938
HORVU.MOREX.r2.6HG0479060	Gag-pol polyprotein	16.2046	2.37384	0.795915	2.98253	0.00285875	0.0187142
HORVU.MOREX.r2.6HG0509160	TPR repeat-containing thioredoxin TTL4	29.7351	2.37181	0.652586	3.63448	0.000278539	0.00306377
HORVU.MOREX.r2.UnG0625150	NADH-ubiquinone oxidoreductase chain 1	236.076	2.37139	0.336615	7.04482	1.85705e-12	4.37395e-10
HORVU.MOREX.r2.2HG0135050	Glycerophosphodiester phosphodiesterase	625.773	2.36669	0.358401	6.60346	4.01664e-11	6.24989e-09
HORVU.MOREX.r2.6HG0500250	Cytochrome P450 family protein	25.0353	2.3646	0.576922	4.09866	4.15556e-05	0.000706969
HORVU.MOREX.r2.7HG0603550	BTB/POZ domain-containing protein	5.35933	2.36448	0.883331	2.67678	0.00743344	0.0380764
HORVU.MOREX.r2.7HG0556520	HIPL1 protein	478.721	2.36158	0.284275	8.30739	9.7829e-17	7.91554e-14
HORVU.MOREX.r2.5HG0391620	Aquaporin	383.257	2.35757	0.431175	5.46778	4.55708e-08	2.61135e-06
HORVU.MOREX.r2.5HG0424530	Heavy metal transport/detoxification superfamily protein	83.2002	2.35569	0.605975	3.88743	0.000101312	0.00140077
HORVU.MOREX.r2.5HG0415320	L-gulonolactone oxidase	81.8007	2.35474	0.533146	4.41668	1.00229e-05	0.000231441
HORVU.MOREX.r2.UnG0627470	ATPase subunit 8	1025.33	2.33246	0.257339	9.06376	1.26031e-19	2.67287e-16
HORVU.MOREX.r2.1HG0077550	Sigma factor sigB regulation protein rsbQ	192.846	2.33146	0.604422	3.85733	0.000114633	0.00152955
HORVU.MOREX.r2.3HG0211760	Peroxidase	876.355	2.32919	0.409749	5.68443	1.3125e-08	8.93913e-07
HORVU.MOREX.r2.2HG0159170	HXXXD-type acyl-transferase family protein, putative	40.3183	2.32454	0.654123	3.55367	0.000379899	0.00394892
HORVU.MOREX.r2.1HG0059580	Legume-specific protein	136.319	2.32299	0.674904	3.44196	0.000577506	0.00544352
HORVU.MOREX.r2.6HG0521720	3-ketoacyl-CoA synthase	71.577	2.32287	0.582965	3.98458	6.75997e-05	0.00101893
HORVU.MOREX.r2.1HG0045440	Kinase family protein	82.4547	2.32113	0.531467	4.3674	1.25735e-05	0.000276625
HORVU.MOREX.r2.1HG0032670	PPPDE thiol peptidase family protein, putative	28.3248	2.31719	0.905795	2.55819	0.010522	0.0487156
HORVU.MOREX.r2.3HG0274820	Pectin acetylesterase	62.8193	2.31532	0.813038	2.84773	0.00440319	0.0258317
HORVU.MOREX.r2.3HG0230460	CCCH-type zinc fingerfamily protein with RNA-binding domain-containing protein	57.1286	2.31058	0.798653	2.8931	0.00381461	0.0232977
HORVU.MOREX.r2.3HG0239900	Cellulose synthase	87.1883	2.30756	0.47998	4.80762	1.52737e-06	5.02368e-05
HORVU.MOREX.r2.4HG0345100	FAD-binding Berberine family protein, putative	94.8206	2.30338	0.370193	6.22212	4.90497e-10	5.60552e-08
HORVU.MOREX.r2.5HG0354130	Tropinone reductase-like protein	56.0559	2.30085	0.5242	4.38926	1.13735e-05	0.000254777
HORVU.MOREX.r2.1HG0036030	Plant basic secretory family protein	303.135	2.30052	0.413461	5.56406	2.63576e-08	1.60591e-06
HORVU.MOREX.r2.2HG0136270	Target of rapamycin complex 2 subunit MAPKAP1	132.125	2.29652	0.387965	5.91939	3.23142e-09	2.72355e-07
HORVU.MOREX.r2.6HG0474220	transmembrane protein, putative (DUF247)	15.6407	2.28631	0.815612	2.80319	0.00506003	0.0286066
HORVU.MOREX.r2.7HG0599940	Cinnamoyl-CoA reductase family protein	57.6916	2.28489	0.719901	3.17389	0.00150411	0.0114384
HORVU.MOREX.r2.5HG0385150	Nodulin-like / Major Facilitator Superfamily protein	42.1538	2.27923	0.645369	3.53166	0.000412953	0.00419684
HORVU.MOREX.r2.7HG0567770	65-kDa microtubule-associated-like protein	130.837	2.27882	0.477867	4.76873	1.85395e-06	5.90672e-05
HORVU.MOREX.r2.2HG0168040	Transcription factor, putative	21.1824	2.27759	0.764554	2.97898	0.00289206	0.0188833
HORVU.MOREX.r2.3HG0183990	Glycosyltransferase	590.658	2.27531	0.255641	8.9004	5.56455e-19	7.50398e-16
HORVU.MOREX.r2.3HG0244360	External alternative NAD(P)H-ubiquinone oxidoreductase B2, mitochondrial	104.635	2.26913	0.569372	3.98533	6.73877e-05	0.00101725
HORVU.MOREX.r2.5HG0353360	Disease resistance protein RPH8A	44.3099	2.26761	0.683185	3.31917	0.000902842	0.00773515
HORVU.MOREX.r2.1HG0048800	Trichome birefringence-like protein	117.871	2.259	0.528063	4.2779	1.88661e-05	0.000382004
HORVU.MOREX.r2.UnG0627080	NADH-ubiquinone oxidoreductase chain 6	435.385	2.2523	0.332302	6.77787	1.2196e-11	2.24274e-09
HORVU.MOREX.r2.2HG0139100	Subtilisin-like protease	43.6666	2.24584	0.798431	2.81281	0.00491105	0.0280228
HORVU.MOREX.r2.3HG0227930	Isoprenylcysteine alpha-carbonyl methylesterase ICME	29.7625	2.24364	0.637346	3.52029	0.000431072	0.00434507
HORVU.MOREX.r2.7HG0600000	Peroxidase	233.566	2.23894	0.650144	3.44376	0.000573678	0.00541754
HORVU.MOREX.r2.1HG0016620	Disease resistance protein (NBS-LRR class) family	14.514	2.23892	0.723901	3.09285	0.00198245	0.0141599
HORVU.MOREX.r2.UnG0625140	Transport membrane protein	36.4003	2.23487	0.575269	3.8849	0.000102371	0.00140869
HORVU.MOREX.r2.2HG0102930	Dirigent protein	69.6835	2.22948	0.456714	4.88156	1.05248e-06	3.67694e-05
HORVU.MOREX.r2.4HG0332170	Homeobox protein, putative	59.388	2.22861	0.823309	2.7069	0.00679153	0.0356068
HORVU.MOREX.r2.2HG0111280	Organic cation/carnitine transporter	745.502	2.2271	0.362153	6.1496	7.76762e-10	8.35762e-08
HORVU.MOREX.r2.5HG0394350	Ascorbate oxidase	189.818	2.2234	0.398883	5.57406	2.48867e-08	1.53011e-06
HORVU.MOREX.r2.3HG0259140	Glycosyltransferase	207.568	2.21999	0.317504	6.99201	2.70967e-12	5.89368e-10
HORVU.MOREX.r2.5HG0407970	F-box protein	69.7501	2.21557	0.499252	4.43778	9.08912e-06	0.000214533
HORVU.MOREX.r2.3HG0275050	GDSL esterase/lipase	229.454	2.21554	0.332959	6.65409	2.85051e-11	4.61282e-09
HORVU.MOREX.r2.6HG0502900	DNA-(apurinic or apyrimidinic site) lyase	14.1787	2.21257	0.747052	2.96173	0.00305914	0.0197764
HORVU.MOREX.r2.1HG0046510	Late embryogenesis abundant protein	23.4634	2.19062	0.851017	2.57412	0.0100497	0.0470893
HORVU.MOREX.r2.7HG0586400	Seed maturation protein	21.5884	2.18954	0.523992	4.17858	2.93332e-05	0.000541874
HORVU.MOREX.r2.6HG0499880	Kinase family protein	50.5308	2.18459	0.638369	3.42214	0.000621302	0.00576236
HORVU.MOREX.r2.3HG0200070	Plant/MSJ11-3 protein, putative	54.21	2.17425	0.832304	2.61232	0.00899292	0.0436273
HORVU.MOREX.r2.7HG0617740	Calcium-binding protein	58.4281	2.17069	0.569606	3.81086	0.000138485	0.00177296
HORVU.MOREX.r2.3HG0265280	2-oxoglutarate (2OG) and Fe(II)-dependent oxygenase superfamily protein	257.388	2.16993	0.485818	4.46654	7.94935e-06	0.000192114
HORVU.MOREX.r2.1HG0043770	Metallo-beta-lactamase-like	1166.25	2.16953	0.320339	6.77262	1.26469e-11	2.28412e-09
HORVU.MOREX.r2.1HG0060860	Fructose-1,6-bisphosphatase class 1	315.365	2.16886	0.452936	4.78844	1.68083e-06	5.44869e-05
HORVU.MOREX.r2.5HG0416270	Receptor-like protein kinase, putative,expressed	132.958	2.1582	0.479265	4.50314	6.69563e-06	0.00016783
HORVU.MOREX.r2.3HG0258570	Receptor-like kinase	20.1884	2.15171	0.675549	3.18513	0.00144691	0.0110948
HORVU.MOREX.r2.2HG0099160	Peroxidase	10.7036	2.1502	0.833806	2.57878	0.00991513	0.0467002
HORVU.MOREX.r2.4HG0294250	Vacuolar sorting receptor family protein	32.2173	2.15017	0.64473	3.33499	0.000853024	0.00741511
HORVU.MOREX.r2.6HG0476760	ABC transporter B family protein	373.441	2.14834	0.417211	5.1493	2.61459e-07	1.13983e-05
HORVU.MOREX.r2.7HG0604280	Peroxidase	524.125	2.1478	0.643074	3.3399	0.000838087	0.00732304
HORVU.MOREX.r2.1HG0016580	NBS-LRR disease resistance protein-like protein	99.5978	2.1453	0.360679	5.94796	2.71511e-09	2.34706e-07
HORVU.MOREX.r2.2HG0150720	Transporter-related family protein	402.207	2.13905	0.420882	5.08231	3.72871e-07	1.53927e-05
HORVU.MOREX.r2.3HG0246160	Nbs-lrr resistance protein, putative	47.5736	2.13765	0.507472	4.21235	2.5273e-05	0.000484013
HORVU.MOREX.r2.4HG0293880	CC-NBS-LRR disease resistance protein	26.5866	2.13609	0.591235	3.61292	0.000302765	0.00328558
HORVU.MOREX.r2.7HG0546990	Receptor-like protein kinase	103.17	2.13242	0.320679	6.64969	2.9371e-11	4.67808e-09
HORVU.MOREX.r2.6HG0526770	Syntaxin	74.8902	2.13044	0.675853	3.15222	0.00162035	0.0121304
HORVU.MOREX.r2.2HG0174270	Dof zinc finger protein	66.1697	2.12834	0.641709	3.31668	0.00091094	0.00778657
HORVU.MOREX.r2.2HG0155850	tRNA sulfurtransferase	297.983	2.12658	0.705201	3.01557	0.00256498	0.0172948
HORVU.MOREX.r2.7HG0527840	Acid invertase 1	1185.39	2.11291	0.610819	3.45915	0.000541884	0.00520229
HORVU.MOREX.r2.7HG0562840	Protein O-linked-mannose beta-1,4-N-acetylglucosaminyltransferase 2	150.068	2.1114	0.387416	5.44994	5.03878e-08	2.82339e-06
HORVU.MOREX.r2.2HG0100580	Glucan endo-1,3-beta-glucosidase 3	52.7859	2.10848	0.587234	3.59052	0.000330013	0.00352642
HORVU.MOREX.r2.7HG0621230	receptor kinase 1	17.549	2.09427	0.730543	2.86673	0.00414743	0.0247038
HORVU.MOREX.r2.6HG0496680	Zinc finger, B-box	66.5379	2.08634	0.408254	5.11041	3.21463e-07	1.35753e-05
HORVU.MOREX.r2.UnG0627980	Cytochrome c oxidase subunit 2	27.1021	2.08285	0.502039	4.14877	3.34263e-05	0.000599421
HORVU.MOREX.r2.2HG0147290	transmembrane protein, putative (Protein of unknown function, DUF642)	638.932	2.08191	0.484851	4.2939	1.75558e-05	0.000362737
HORVU.MOREX.r2.5HG0380420	Serine/threonine-protein kinase	42.2749	2.07772	0.365734	5.68096	1.33944e-08	9.09198e-07
HORVU.MOREX.r2.7HG0548480	Beta-1,3-N-Acetylglucosaminyltransferase family protein, putative	39.0723	2.07637	0.489295	4.2436	2.19961e-05	0.000431978
HORVU.MOREX.r2.4HG0323760	LIM domain-containing protein 1	23.881	2.0761	0.702402	2.95571	0.00311951	0.0200896
HORVU.MOREX.r2.3HG0214850	Cytochrome c oxidase subunit 3	603.354	2.07489	0.273412	7.58889	3.22659e-14	1.25514e-11
HORVU.MOREX.r2.4HG0289700	1-aminocyclopropane-1-carboxylate oxidase	26.4236	2.07276	0.552314	3.75285	0.000174832	0.00213686
HORVU.MOREX.r2.1HG0059880	Guanylyl cyclase	55.9956	2.07209	0.492636	4.20613	2.59787e-05	0.000492499
HORVU.MOREX.r2.7HG0620520	Heavy metal transport/detoxification superfamily protein, putative	161.073	2.07077	0.576448	3.59229	0.000327786	0.00351003
HORVU.MOREX.r2.6HG0496320	Cytochrome b561	20.4822	2.06704	0.623841	3.3134	0.000921686	0.00785336
HORVU.MOREX.r2.1HG0044050	Rop guanine nucleotide exchange factor, putative	23.8802	2.06524	0.654888	3.15357	0.00161286	0.0120907
HORVU.MOREX.r2.4HG0282500	marker for oxidative stress response protein	21.4706	2.063	0.675608	3.05355	0.00226154	0.0157316
HORVU.MOREX.r2.2HG0115210	Heavy metal transport/detoxification superfamily protein	37.3878	2.06253	0.794008	2.59762	0.00938715	0.0450174
HORVU.MOREX.r2.UnG0627460	ATP synthase subunit a	641.28	2.06221	0.313251	6.58325	4.60288e-11	7.00053e-09
HORVU.MOREX.r2.5HG0424650	MADS box transcription factor	42.0857	2.06109	0.446081	4.62044	3.82935e-06	0.000108183
HORVU.MOREX.r2.3HG0256850	Bidirectional sugar transporter SWEET	66.6732	2.05939	0.490174	4.20135	2.65325e-05	0.000500185
HORVU.MOREX.r2.4HG0335580	Major facilitator superfamily protein	344.238	2.0582	0.270615	7.60563	2.83513e-14	1.12449e-11
HORVU.MOREX.r2.3HG0239980	hydroxyproline-rich glycoprotein family protein	15.263	2.0564	0.787518	2.61125	0.00902124	0.0437187
HORVU.MOREX.r2.3HG0242680	Peroxidase	3772.16	2.05563	0.226926	9.0586	1.32137e-19	2.67287e-16
HORVU.MOREX.r2.2HG0088550	MLO-like protein	838.477	2.05243	0.328429	6.24923	4.12489e-10	4.7679e-08
HORVU.MOREX.r2.4HG0327680	Peroxidase	38.8272	2.0523	0.652428	3.14563	0.00165727	0.0123413
HORVU.MOREX.r2.3HG0265950	Cytokinin oxidase/dehydrogenase	53.2615	2.0508	0.75017	2.73378	0.00626122	0.0334881
HORVU.MOREX.r2.5HG0384540	Peroxidase	386.14	2.04579	0.358345	5.70899	1.13647e-08	7.79273e-07
HORVU.MOREX.r2.4HG0318950	Pathogenesis-related protein 1	1763.56	2.04223	0.47749	4.27702	1.89412e-05	0.00038276
HORVU.MOREX.r2.6HG0449080	O-methyltransferase	180.857	2.04114	0.474405	4.30254	1.68854e-05	0.000351767
HORVU.MOREX.r2.1HG0040480	Glutathione s-transferase, putative	1056.81	2.04049	0.384168	5.31144	1.0876e-07	5.49998e-06
HORVU.MOREX.r2.1HG0046500	NAD kinase	118.625	2.03962	0.309815	6.58333	4.60027e-11	7.00053e-09
HORVU.MOREX.r2.1HG0032090	Cellulose synthase	105.407	2.03896	0.576205	3.5386	0.000402261	0.00411613
HORVU.MOREX.r2.4HG0326690	Acyl-CoA-binding domain protein	216.557	2.03889	0.243501	8.37323	5.60585e-17	5.03452e-14
HORVU.MOREX.r2.2HG0152300	Short-chain dehydrogenase/reductase family protein	158.946	2.03813	0.320472	6.35977	2.02055e-10	2.55447e-08
HORVU.MOREX.r2.1HG0009900	Zinc finger family protein	166.637	2.0301	0.361634	5.61371	1.98038e-08	1.27172e-06
HORVU.MOREX.r2.1HG0054410	Peroxidase	66.764	2.02905	0.556329	3.64721	0.000265099	0.0029594
HORVU.MOREX.r2.1HG0004080	Glycosyltransferase	60.4505	2.02628	0.580531	3.49039	0.000482325	0.00473487
HORVU.MOREX.r2.3HG0275030	Aquaporin	502.99	2.02395	0.462518	4.37593	1.20918e-05	0.000267608
HORVU.MOREX.r2.3HG0262580	Homeobox-leucine zipper family protein / lipid-binding START domain-containing protein	696.687	2.02318	0.41359	4.89176	9.99404e-07	3.51168e-05
HORVU.MOREX.r2.7HG0537070	Enolase	85.6421	2.02294	0.578695	3.49569	0.000472834	0.00467472
HORVU.MOREX.r2.4HG0320350	Non-specific serine/threonine protein kinase	777.571	2.01943	0.259331	7.78707	6.85808e-15	3.15285e-12
HORVU.MOREX.r2.4HG0323130	Haloacid dehalogenase-like hydrolase family protein, putative, expressed	944.985	2.01535	0.359573	5.60484	2.08445e-08	1.32032e-06
HORVU.MOREX.r2.2HG0097690	Cytochrome P450	59.3729	2.01524	0.513915	3.92135	8.80544e-05	0.00126145
HORVU.MOREX.r2.1HG0062530	DUF506 family protein	47.1739	2.01131	0.675068	2.97942	0.00288793	0.0188624
HORVU.MOREX.r2.1HG0055750	Aldehyde dehydrogenase	584.367	2.00865	0.300171	6.69168	2.20617e-11	3.71887e-09
HORVU.MOREX.r2.6HG0504270	Retrotransposon protein, putative, unclassified, expressed	40.7217	2.00646	0.519572	3.86176	0.000112574	0.00151105
HORVU.MOREX.r2.3HG0198750	3'-N-debenzoyl-2'-deoxytaxol N-benzoyltransferase	94.5418	2.0051	0.565346	3.54668	0.000390113	0.00401793
HORVU.MOREX.r2.3HG0253620	Trichome birefringence-like protein	197.862	2.00494	0.386313	5.18994	2.10364e-07	9.62726e-06
HORVU.MOREX.r2.7HG0602400	Glycosyltransferase	202.24	2.00449	0.390677	5.13081	2.88491e-07	1.23898e-05
HORVU.MOREX.r2.1HG0065260	Late embryogenesis abundant protein	40.8795	2.00049	0.719556	2.78018	0.00543295	0.0302332
HORVU.MOREX.r2.3HG0184880	Trypsin inhibitor	201.677	1.99835	0.504939	3.95761	7.5703e-05	0.00111811
HORVU.MOREX.r2.6HG0502370	Xyloglucan endotransglucosylase/hydrolase	91.4763	1.99362	0.341505	5.83773	5.29161e-09	4.13277e-07
HORVU.MOREX.r2.3HG0227720	Carbonic anhydrase	105.341	1.99308	0.352623	5.65215	1.58455e-08	1.03729e-06
HORVU.MOREX.r2.1HG0078620	Ring finger protein, putative	44.7679	1.98972	0.627418	3.17129	0.00151763	0.0115148
HORVU.MOREX.r2.7HG0595370	ABC transporter-like family-protein	225.336	1.98446	0.332169	5.97424	2.31166e-09	2.06904e-07
HORVU.MOREX.r2.3HG0251120	ABC transporter B family protein	309.114	1.98257	0.331628	5.9783	2.25476e-09	2.05448e-07
HORVU.MOREX.r2.5HG0431400	F-box domain containing protein	30.3359	1.9809	0.447059	4.43095	9.38169e-06	0.000219644
HORVU.MOREX.r2.7HG0619920	Disease resistance protein	26.8459	1.97992	0.57737	3.4292	0.000605363	0.00565341
HORVU.MOREX.r2.2HG0139750	Amino acid permease	159.216	1.9755	0.24718	7.99214	1.32618e-15	7.86861e-13
HORVU.MOREX.r2.UnG0624950	NADH dehydrogenase subunit 4L	73.2649	1.97294	0.372915	5.29059	1.21922e-07	6.07447e-06
HORVU.MOREX.r2.3HG0256800	F-box family protein	143.372	1.96928	0.541802	3.63469	0.000278316	0.00306329
HORVU.MOREX.r2.5HG0410700	Beta-glucosidase	1576.04	1.9603	0.310604	6.31125	2.7679e-10	3.41397e-08
HORVU.MOREX.r2.5HG0352770	Glycosyltransferase	364.213	1.96002	0.278755	7.03133	2.04568e-12	4.59777e-10
HORVU.MOREX.r2.3HG0186440	Pectin lyase-like superfamily protein	490.663	1.95797	0.675295	2.89944	0.00373834	0.0229706
HORVU.MOREX.r2.5HG0352900	Glycosyltransferase	11.7724	1.95778	0.742051	2.63833	0.00833151	0.041276
HORVU.MOREX.r2.2HG0164020	MYB protein	24.92	1.95228	0.501906	3.88972	0.00010036	0.00139333
HORVU.MOREX.r2.2HG0159880	Xyloglucan endotransglucosylase/hydrolase	550.961	1.94739	0.369053	5.27674	1.31503e-07	6.50379e-06
HORVU.MOREX.r2.3HG0242690	Peroxidase	262.855	1.94338	0.494608	3.92914	8.52503e-05	0.00123175
HORVU.MOREX.r2.4HG0288120	Kinase, putative	51.9272	1.94198	0.638298	3.04244	0.00234667	0.0161732
HORVU.MOREX.r2.4HG0332740	Sulfate transporter, putative	39.2949	1.94045	0.639551	3.03408	0.00241273	0.0165048
HORVU.MOREX.r2.7HG0610530	LIGHT-DEPENDENT SHORT HYPOCOTYLS-like protein (DUF640)	54.8657	1.93902	0.717063	2.70411	0.00684872	0.0358344
HORVU.MOREX.r2.2HG0119640	Receptor-like kinase	69.7471	1.93626	0.438839	4.41224	1.02307e-05	0.000234899
HORVU.MOREX.r2.5HG0431460	CASP-like protein	124.422	1.9362	0.570047	3.39657	0.000682366	0.00621048
HORVU.MOREX.r2.1HG0008010	Kinase interacting (KIP1-like) family protein	51.0272	1.92724	0.524119	3.67711	0.000235891	0.00270959
HORVU.MOREX.r2.2HG0129830	Peroxidase	59.1367	1.92456	0.49765	3.8673	0.000110047	0.00148501
HORVU.MOREX.r2.5HG0429900	Aldehyde oxidase, putative	545.058	1.92015	0.259341	7.40396	1.32184e-13	4.5319e-11
HORVU.MOREX.r2.3HG0251960	Gamma-glutamyl phosphate reductase	89.9034	1.91674	0.471981	4.06105	4.88531e-05	0.000796293
HORVU.MOREX.r2.3HG0237480	Pollen Ole e 1 allergen/extensin	594.711	1.91334	0.364349	5.25139	1.50952e-07	7.28751e-06
HORVU.MOREX.r2.7HG0528790	F-box protein	16.9118	1.91206	0.745021	2.56645	0.0102747	0.0477646
HORVU.MOREX.r2.2HG0171610	Shikimate kinase	153.602	1.91003	0.458599	4.16493	3.11446e-05	0.000564005
HORVU.MOREX.r2.2HG0099140	Peroxidase	151.895	1.90978	0.538314	3.5477	0.000388611	0.0040104
HORVU.MOREX.r2.3HG0246630	ATP synthase subunit a	36.0996	1.90771	0.614765	3.10315	0.00191472	0.0137685
HORVU.MOREX.r2.3HG0211690	Peroxidase	223.706	1.90771	0.626492	3.04506	0.00232631	0.0160736
HORVU.MOREX.r2.1HG0038700	Aquaporin-1	106.967	1.90516	0.339919	5.60474	2.08564e-08	1.32032e-06
HORVU.MOREX.r2.4HG0319080	Protein SCAR2	74.182	1.90149	0.577137	3.2947	0.000985263	0.00826624
HORVU.MOREX.r2.6HG0525060	Aquaporin	368.379	1.90109	0.361392	5.26045	1.43706e-07	7.03378e-06
HORVU.MOREX.r2.4HG0296360	transcription factor-like protein	129.322	1.89776	0.677343	2.80177	0.00508235	0.0287087
HORVU.MOREX.r2.2HG0155740	S-acyltransferase	8.5572	1.89706	0.738368	2.56926	0.0101917	0.0475125
HORVU.MOREX.r2.1HG0077220	ATP-dependent zinc metalloprotease FtsH	75.8732	1.89667	0.476868	3.97734	6.96891e-05	0.0010442
HORVU.MOREX.r2.6HG0477140	Glycosyltransferase	124.356	1.89644	0.453607	4.1808	2.90482e-05	0.000538084
HORVU.MOREX.r2.2HG0141240	Pectinesterase inhibitor	18.4632	1.8949	0.647631	2.92589	0.00343469	0.0215499
HORVU.MOREX.r2.1HG0063500	2-oxoglutarate (2OG) and Fe(II)-dependent oxygenase superfamily protein	37.6407	1.89233	0.612639	3.08882	0.00200953	0.0143029
HORVU.MOREX.r2.4HG0340350	2-oxoglutarate (2OG) and Fe(II)-dependent oxygenase superfamily protein	425.305	1.89213	0.419017	4.51563	6.31275e-06	0.000160219
HORVU.MOREX.r2.1HG0068310	Ribosome-recycling factor	22.6621	1.88549	0.551011	3.42187	0.000621931	0.00576554
HORVU.MOREX.r2.5HG0412140	Glycosyltransferase	63.358	1.88539	0.576157	3.27235	0.00106658	0.00877379
HORVU.MOREX.r2.6HG0501230	Lipid transfer protein-like	36.726	1.88099	0.602775	3.12055	0.00180513	0.013182
HORVU.MOREX.r2.1HG0022170	Leucine-rich repeat-containing protein	41.3322	1.88094	0.56433	3.33304	0.000859011	0.00744454
HORVU.MOREX.r2.2HG0178470	Glutathione S-transferase	31.8395	1.87942	0.585356	3.21074	0.00132394	0.0103241
HORVU.MOREX.r2.3HG0211680	Peroxidase	498.854	1.87264	0.470303	3.98178	6.84015e-05	0.00102872
HORVU.MOREX.r2.3HG0198290	Leucine-rich repeat protein kinase family protein	63.9552	1.87233	0.530053	3.53234	0.000411905	0.00419115
HORVU.MOREX.r2.6HG0451060	Kinase family protein	11.256	1.87017	0.685161	2.72954	0.00634229	0.0338055
HORVU.MOREX.r2.3HG0246960	Transmembrane protein, putative	60.4328	1.86912	0.453371	4.12271	3.74448e-05	0.000652089
HORVU.MOREX.r2.2HG0131160	Serine/threonine-protein kinase	102.985	1.86758	0.590928	3.16042	0.00157542	0.0118689
HORVU.MOREX.r2.2HG0113870	Dihydroxy-acid dehydratase	2277.23	1.86661	0.313823	5.94796	2.71501e-09	2.34706e-07
HORVU.MOREX.r2.1HG0002880	Tyrosine decarboxylase	418.195	1.85759	0.383125	4.8485	1.24396e-06	4.20783e-05
HORVU.MOREX.r2.2HG0086850	Cytochrome P450, putative	126.1	1.8556	0.486351	3.81535	0.000135989	0.00174986
HORVU.MOREX.r2.4HG0328580	Non-symbiotic hemoglobin	554.436	1.85275	0.631363	2.93453	0.00334053	0.0211559
HORVU.MOREX.r2.5HG0397260	SprT-like domain-containing protein Spartan	32.9488	1.84741	0.70854	2.60735	0.00912467	0.0440931
HORVU.MOREX.r2.2HG0148700	Leucine-rich repeat protein kinase family protein	259.762	1.84441	0.493496	3.73745	0.000185899	0.0022463
HORVU.MOREX.r2.2HG0140300	T-complex protein 11	145.164	1.84248	0.44692	4.12262	3.74593e-05	0.000652089
HORVU.MOREX.r2.6HG0509480	Beta-xylosidase, putative	401.251	1.83954	0.387181	4.7511	2.02309e-06	6.3153e-05
HORVU.MOREX.r2.2HG0152900	Metallothiol transferase fosB	44.1594	1.83317	0.658423	2.78418	0.0053664	0.0299452
HORVU.MOREX.r2.UnG0627170	ATPase subunit 4	42.6248	1.83283	0.453029	4.04571	5.21649e-05	0.000840791
HORVU.MOREX.r2.4HG0333650	3-hydroxybenzoate 6-hydroxylase 1	117.698	1.83031	0.382079	4.7904	1.66453e-06	5.41321e-05
HORVU.MOREX.r2.2HG0129050	WRKY transcription factor	45.7284	1.82739	0.603519	3.02789	0.00246268	0.0167615
HORVU.MOREX.r2.1HG0068800	Lipid transfer protein	84.6433	1.82693	0.640423	2.85269	0.00433506	0.0255451
HORVU.MOREX.r2.6HG0452780	Carboxypeptidase	197.571	1.82452	0.347749	5.24664	1.54897e-07	7.4424e-06
HORVU.MOREX.r2.4HG0317760	Pre-mRNA splicing factor, putative	118.137	1.82389	0.298027	6.11988	9.36436e-10	9.81463e-08
HORVU.MOREX.r2.6HG0520670	Glycosyl transferase, family 2	29.4357	1.82375	0.641189	2.84432	0.00445062	0.026042
HORVU.MOREX.r2.3HG0209280	Expansin	211.773	1.82225	0.439844	4.14294	3.42881e-05	0.000610546
HORVU.MOREX.r2.3HG0270270	E3 Ubiquitin ligase family protein	133.096	1.82154	0.365546	4.98307	6.25843e-07	2.39311e-05
HORVU.MOREX.r2.1HG0070000	GDSL esterase/lipase	1621.16	1.8205	0.226305	8.04445	8.66325e-16	5.47626e-13
HORVU.MOREX.r2.2HG0111520	Sugar transporter, putative	76.7858	1.82001	0.559595	3.25237	0.00114446	0.00924523
HORVU.MOREX.r2.6HG0525550	NBS-LRR disease resistance protein-like protein	125.099	1.81167	0.491857	3.68332	0.000230214	0.00266101
HORVU.MOREX.r2.5HG0435990	Multidrug resistance protein ABC transporter family	847.56	1.80878	0.215483	8.39405	4.69686e-17	4.5242e-14
HORVU.MOREX.r2.3HG0183740	WAT1-related protein	390.612	1.80608	0.413805	4.36456	1.27377e-05	0.00027885
HORVU.MOREX.r2.5HG0422570	Kinase interacting (KIP1-like) family protein, putative	521.982	1.80581	0.314954	5.73358	9.83323e-09	6.95478e-07
HORVU.MOREX.r2.3HG0251770	Soul heme-binding family protein	284.763	1.80437	0.363366	4.96571	6.84497e-07	2.54991e-05
HORVU.MOREX.r2.2HG0131580	Carboxypeptidase	388.555	1.80122	0.308054	5.84708	5.00263e-09	3.95286e-07
HORVU.MOREX.r2.7HG0612510	Cortical cell-delineating protein	38.2296	1.79695	0.406016	4.4258	9.60856e-06	0.000224436
HORVU.MOREX.r2.4HG0315330	Acid phosphatase 1	51.0539	1.79559	0.523909	3.4273	0.000609612	0.00568259
HORVU.MOREX.r2.6HG0500260	S-adenosyl-L-methionine-dependent methyltransferases superfamily protein	176.389	1.79176	0.236605	7.57278	3.65322e-14	1.39429e-11
HORVU.MOREX.r2.3HG0256080	DNA-directed RNA polymerase III subunit RPC4	72.3003	1.79152	0.661356	2.70886	0.00675149	0.0354967
HORVU.MOREX.r2.3HG0185120	Laccase	47.6301	1.78976	0.653537	2.73858	0.00617049	0.0331343
HORVU.MOREX.r2.5HG0425590	Cytochrome P450	213.225	1.78939	0.466655	3.8345	0.000125818	0.00164941
HORVU.MOREX.r2.1HG0040640	Glutathione S-transferase	69.879	1.78795	0.453649	3.94126	8.10548e-05	0.00118552
HORVU.MOREX.r2.2HG0173970	Allantoinase	290.047	1.78771	0.227573	7.85553	3.9807e-15	1.91718e-12
HORVU.MOREX.r2.3HG0228480	Potassium channel	255.507	1.78257	0.240981	7.39712	1.39173e-13	4.69199e-11
HORVU.MOREX.r2.7HG0597980	Serine/threonine-protein kinase	87.9044	1.78124	0.385827	4.61668	3.89935e-06	0.000109398
HORVU.MOREX.r2.2HG0086830	Cytochrome P450-like protein	213.945	1.77883	0.414228	4.29432	1.75233e-05	0.000362434
HORVU.MOREX.r2.2HG0129660	Blue copper protein	1550.07	1.77672	0.308031	5.768	8.02192e-09	5.94386e-07
HORVU.MOREX.r2.5HG0368440	NADP-dependent alkenal double bond reductase	670.384	1.77618	0.253027	7.0197	2.22353e-12	4.88886e-10
HORVU.MOREX.r2.1HG0061340	Subtilisin-like protease	63.0982	1.77396	0.597772	2.96761	0.00300124	0.0194705
HORVU.MOREX.r2.2HG0176260	Cysteine proteinase	13.5636	1.77171	0.620607	2.8548	0.00430639	0.0254038
HORVU.MOREX.r2.5HG0420400	Cysteine protease, putative	397.504	1.76997	0.285543	6.19859	5.69699e-10	6.33179e-08
HORVU.MOREX.r2.3HG0206280	Receptor-like kinase	164.968	1.76947	0.3765	4.69978	2.60447e-06	7.83975e-05
HORVU.MOREX.r2.5HG0416320	Glucan endo-1,3-beta-glucosidase 3	327.563	1.76456	0.316598	5.57351	2.49664e-08	1.53037e-06
HORVU.MOREX.r2.6HG0504870	GDSL esterase/lipase	174.365	1.74898	0.293168	5.96579	2.43448e-09	2.15985e-07
HORVU.MOREX.r2.3HG0197110	FAD-binding Berberine family protein	702.654	1.74839	0.387231	4.51512	6.32822e-06	0.00016041
HORVU.MOREX.r2.7HG0545060	Alpha-glucosidase like protein	257.688	1.74048	0.551523	3.15578	0.0016007	0.01201
HORVU.MOREX.r2.7HG0538860	Beta-fructofuranosidase, insoluble isoenzyme 4	15.467	1.73591	0.631486	2.74893	0.00597903	0.032442
HORVU.MOREX.r2.4HG0330890	Beta-xylosidase, putative	32.2186	1.73582	0.471249	3.68344	0.000230111	0.00266101
HORVU.MOREX.r2.2HG0096130	Aspartic proteinase nepenthesin-1	201.446	1.7314	0.39089	4.42937	9.45074e-06	0.000221005
HORVU.MOREX.r2.4HG0343810	Peroxidase	191.746	1.73001	0.293117	5.90212	3.58853e-09	2.96281e-07
HORVU.MOREX.r2.7HG0542850	ABC transporter, putative	1630.44	1.72395	0.291434	5.91541	3.31055e-09	2.77866e-07
HORVU.MOREX.r2.5HG0415990	Eukaryotic aspartyl protease family protein	84.5856	1.71733	0.439472	3.90772	9.31718e-05	0.00132165
HORVU.MOREX.r2.7HG0533390	Oligopeptide transporter	85.4436	1.71667	0.349126	4.91704	8.78636e-07	3.1681e-05
HORVU.MOREX.r2.UnG0631520	30S ribosomal protein S12	89.8481	1.71625	0.437355	3.92415	8.70364e-05	0.00125041
HORVU.MOREX.r2.2HG0136780	Late embryogenesis abundant protein	59.454	1.71437	0.573595	2.98881	0.00280064	0.0184466
HORVU.MOREX.r2.7HG0615380	Receptor-like kinase	37.399	1.712	0.584199	2.9305	0.00338412	0.0213119
HORVU.MOREX.r2.5HG0404270	Purine permease-like protein	79.6483	1.70956	0.333058	5.13292	2.85279e-07	1.22949e-05
HORVU.MOREX.r2.3HG0238860	Glutamate carboxypeptidase 2	296.254	1.70686	0.336794	5.06797	4.02079e-07	1.63647e-05
HORVU.MOREX.r2.5HG0383650	NAC domain protein,	58.1945	1.70505	0.572643	2.97752	0.00290593	0.0189434
HORVU.MOREX.r2.5HG0352930	Guanine nucleotide-binding protein-like 1	29.0037	1.7049	0.610889	2.79085	0.00525706	0.0294733
HORVU.MOREX.r2.7HG0616070	Cytochrome b561 and DOMON domain-containing protein	34.1922	1.70489	0.523896	3.25426	0.00113687	0.00919128
HORVU.MOREX.r2.3HG0214760	Cytochrome b	134.303	1.70347	0.43747	3.8939	9.8646e-05	0.00137786
HORVU.MOREX.r2.4HG0344830	F-box protein PP2-A13	43.7545	1.70323	0.51685	3.29541	0.000982781	0.00825226
HORVU.MOREX.r2.2HG0159750	Calcium-transporting ATPase	230.073	1.70264	0.241693	7.04463	1.8596e-12	4.37395e-10
HORVU.MOREX.r2.3HG0240860	Heavy metal transport/detoxification protein	24.4693	1.70012	0.581697	2.9227	0.00347014	0.0217211
HORVU.MOREX.r2.6HG0521580	Germin-like protein 1-1	2822.14	1.69644	0.28756	5.89944	3.64728e-09	2.99907e-07
HORVU.MOREX.r2.5HG0393880	Aminopeptidase	911.59	1.69396	0.150691	11.2413	2.55638e-29	5.17104e-25
HORVU.MOREX.r2.2HG0113880	Xylanase inhibitor protein 1	2034.34	1.69254	0.209183	8.09115	5.91021e-16	3.8565e-13
HORVU.MOREX.r2.6HG0474000	DNA (Cytosine-5-)-methyltransferase	79.3253	1.68984	0.45435	3.71924	0.000199827	0.00238613
HORVU.MOREX.r2.3HG0271610	Kinesin-like protein	700.393	1.68771	0.271519	6.21579	5.10665e-10	5.80322e-08
HORVU.MOREX.r2.3HG0272800	Sulfite exporter TauE/SafE family protein	1535.28	1.68724	0.210214	8.02629	1.00467e-15	6.15834e-13
HORVU.MOREX.r2.3HG0254180	Amino acid transporter-like protein	81.5933	1.68297	0.406008	4.14517	3.39566e-05	0.000606244
HORVU.MOREX.r2.3HG0186610	NBS-LRR disease resistance protein	11.5789	1.6804	0.592939	2.83401	0.00459676	0.0266963
HORVU.MOREX.r2.UnG0625120	ATP synthase subunit 9, mitochondrial	588.982	1.67751	0.280271	5.9853	2.15991e-09	2.00144e-07
HORVU.MOREX.r2.6HG0449620	Insulin-like growth factor 1 receptor	2669.62	1.67723	0.456694	3.67255	0.000240143	0.00274596
HORVU.MOREX.r2.5HG0434490	Blue copper protein	101.96	1.67664	0.609107	2.75261	0.00591214	0.0322092
HORVU.MOREX.r2.1HG0033820	Transporter-related family protein	327.858	1.67642	0.24322	6.89261	5.47782e-12	1.09708e-09
HORVU.MOREX.r2.2HG0173860	RING finger protein	43.8098	1.67639	0.64421	2.60224	0.0092616	0.0445844
HORVU.MOREX.r2.1HG0050960	CASP-like protein	209.769	1.674	0.597102	2.80355	0.00505434	0.0285824
HORVU.MOREX.r2.2HG0129890	Glutamate receptor	40.9201	1.67191	0.475559	3.51568	0.000438628	0.00440326
HORVU.MOREX.r2.7HG0607430	Cytochrome P450	2080.98	1.67184	0.396341	4.21819	2.46269e-05	0.00047308
HORVU.MOREX.r2.3HG0236540	Type I inositol-1,4,5-trisphosphate 5-phosphatase 1	98.5847	1.66657	0.337151	4.94309	7.68928e-07	2.82608e-05
HORVU.MOREX.r2.2HG0144330	Amino acid permease	69.3335	1.66192	0.52139	3.18748	0.00143517	0.0110175
HORVU.MOREX.r2.7HG0591700	Cytochrome P450 family protein	27.1972	1.65744	0.613201	2.70292	0.00687327	0.0359396
HORVU.MOREX.r2.2HG0178030	CoA ligase	143.833	1.65718	0.417543	3.96888	7.22122e-05	0.00107722
HORVU.MOREX.r2.7HG0601080	DUF1680 domain protein	343.922	1.65237	0.214474	7.70429	1.31575e-14	5.78586e-12
HORVU.MOREX.r2.3HG0265830	Endo-1,3-beta-glucanase	864.929	1.65049	0.645428	2.55721	0.0105516	0.0488082
HORVU.MOREX.r2.7HG0553530	Rac-like GTP-binding protein	49.8128	1.64596	0.472543	3.48319	0.000495478	0.00482549
HORVU.MOREX.r2.5HG0429100	GDSL esterase/lipase	189.457	1.64489	0.325576	5.05225	4.36627e-07	1.74203e-05
HORVU.MOREX.r2.4HG0347650	Remorin	224.334	1.64337	0.6143	2.67518	0.00746882	0.0382189
HORVU.MOREX.r2.6HG0516700	Protein DETOXIFICATION	94.0153	1.64218	0.245167	6.6982	2.10996e-11	3.58658e-09
HORVU.MOREX.r2.2HG0106210	Formin-like protein	149.241	1.64027	0.39846	4.11652	3.84638e-05	0.000666323
HORVU.MOREX.r2.6HG0511740	Protein EXORDIUM-like 1	302.567	1.63845	0.287842	5.69219	1.25423e-08	8.57114e-07
HORVU.MOREX.r2.1HG0077410	Ubiquitin carboxyl-terminal hydrolase 2	14.8763	1.6383	0.59257	2.76473	0.00569705	0.0313152
HORVU.MOREX.r2.4HG0318300	Xyloglucan 6-xylosyltransferase 1	55.0863	1.63684	0.499528	3.27678	0.00104997	0.00865477
HORVU.MOREX.r2.6HG0459650	Glycosyltransferase	117.474	1.63451	0.401702	4.06896	4.72239e-05	0.000777887
HORVU.MOREX.r2.7HG0566860	UDP-glucuronate 4-epimerase 4	97.9895	1.63242	0.382108	4.27215	1.93599e-05	0.000390052
HORVU.MOREX.r2.5HG0386870	Pleiotropic drug resistance ABC transporter	806.972	1.63222	0.218428	7.47258	7.86361e-14	2.94565e-11
HORVU.MOREX.r2.7HG0535180	Xyloglucan endotransglucosylase/hydrolase	533.248	1.63214	0.299614	5.44745	5.10962e-08	2.83949e-06
HORVU.MOREX.r2.4HG0342370	Heavy metal transport/detoxification superfamily protein	220.468	1.63161	0.413631	3.9446	7.99319e-05	0.00116994
HORVU.MOREX.r2.1HG0070560	Core-2/I-branching beta-1,6-N-acetylglucosaminyltransferase family protein	57.6949	1.62862	0.406906	4.00244	6.26924e-05	0.000971012
HORVU.MOREX.r2.5HG0349340	Serine/threonine-protein kinase	68.7681	1.62581	0.419776	3.87304	0.000107485	0.00145378
HORVU.MOREX.r2.2HG0136060	Acetyl-coenzyme A synthetase	248.366	1.62507	0.357872	4.54092	5.60097e-06	0.000145438
HORVU.MOREX.r2.1HG0016590	Disease resistance protein (NBS-LRR class) family	59.5582	1.622	0.395074	4.10556	4.03334e-05	0.000689461
HORVU.MOREX.r2.7HG0542610	GDSL esterase/lipase	1536.22	1.61894	0.282399	5.73281	9.87832e-09	6.96232e-07
HORVU.MOREX.r2.2HG0161910	Multidrug resistance protein ABC transporter family protein	7064.9	1.60935	0.224766	7.16012	8.06087e-13	2.26466e-10
HORVU.MOREX.r2.6HG0500890	Myb family transcription factor-like	37.5094	1.60758	0.605696	2.65411	0.00795187	0.039943
HORVU.MOREX.r2.6HG0463510	Galactokinase	220.451	1.60628	0.501837	3.20081	0.00137044	0.010613
HORVU.MOREX.r2.7HG0551420	Blue copper protein	75.833	1.60477	0.523822	3.06358	0.00218706	0.0153026
HORVU.MOREX.r2.2HG0100840	Ribonuclease	590.42	1.60356	0.402992	3.97913	6.91679e-05	0.00103793
HORVU.MOREX.r2.1HG0042080	ERD (Early-responsive to dehydration stress) family protein	366.457	1.60303	0.271987	5.89378	3.77448e-09	3.0911e-07
HORVU.MOREX.r2.5HG0360460	Aminotransferase	218.526	1.60301	0.461328	3.47477	0.000511294	0.00495328
HORVU.MOREX.r2.7HG0542970	ABC transporter, putative	376.379	1.60288	0.184833	8.672	4.24581e-18	5.05202e-15
HORVU.MOREX.r2.7HG0551040	12-oxophytodienoate reductase-like protein	72.3942	1.59995	0.616365	2.59579	0.00943749	0.0451411
HORVU.MOREX.r2.5HG0425060	UDP-glycosyltransferase	135.862	1.5977	0.247349	6.4593	1.0519e-10	1.41852e-08
HORVU.MOREX.r2.1HG0053700	Wound-induced protease inhibitor	1933.16	1.59682	0.295306	5.40734	6.39669e-08	3.45969e-06
HORVU.MOREX.r2.6HG0475490	Glycosyltransferase family 92 protein	23.6844	1.59601	0.507278	3.14623	0.00165392	0.0123233
HORVU.MOREX.r2.4HG0344640	L-allo-threonine aldolase	29.4874	1.59535	0.615091	2.59368	0.00949543	0.0453004
HORVU.MOREX.r2.6HG0483440	no-apical-meristem-associated carboxy-terminal domain protein	41.37	1.59123	0.437309	3.63869	0.000274033	0.00303733
HORVU.MOREX.r2.7HG0586000	GDP-mannose transporter	46.9446	1.59008	0.433833	3.66519	0.00024715	0.00280232
HORVU.MOREX.r2.5HG0409950	ubiquitin hydrolase	104.494	1.58881	0.293057	5.42151	5.90962e-08	3.2221e-06
HORVU.MOREX.r2.6HG0454000	Acylamino-acid-releasing enzyme	71.9389	1.58424	0.5094	3.11002	0.00187075	0.0135258
HORVU.MOREX.r2.6HG0504490	Protein kinase	283.906	1.58387	0.213424	7.42126	1.16014e-13	4.04608e-11
HORVU.MOREX.r2.5HG0423900	Myosin family protein, putative, expressed	619.818	1.58221	0.275617	5.74061	9.43344e-09	6.79073e-07
HORVU.MOREX.r2.3HG0199390	DUF2921 family protein	284.041	1.58136	0.331887	4.76474	1.89099e-06	6.00487e-05
HORVU.MOREX.r2.6HG0525070	Aquaporin	982.718	1.58133	0.185245	8.53642	1.38445e-17	1.47393e-14
HORVU.MOREX.r2.5HG0375540	Pyruvate dehydrogenase E1 component alpha subunit	131.702	1.58113	0.546157	2.89501	0.00379147	0.0232335
HORVU.MOREX.r2.1HG0020140	Receptor-like kinase, putative	136.911	1.57543	0.301535	5.2247	1.74435e-07	8.08615e-06
HORVU.MOREX.r2.UnG0624910	Kinesin-like protein	536.221	1.5738	0.213832	7.35998	1.8394e-13	6.09957e-11
HORVU.MOREX.r2.6HG0501340	MYB-related protein	68.692	1.57339	0.479255	3.28299	0.00102712	0.00851503
HORVU.MOREX.r2.3HG0253420	Carboxypeptidase	218.962	1.57284	0.243435	6.46101	1.04008e-10	1.412e-08
HORVU.MOREX.r2.3HG0238340	Glycosyltransferase	92.7482	1.5722	0.456603	3.44325	0.000574776	0.00542537
HORVU.MOREX.r2.1HG0009630	Adenine/guanine permease	52.8027	1.57181	0.45486	3.4556	0.000549071	0.00525881
HORVU.MOREX.r2.1HG0045010	Peroxidase	385.003	1.57146	0.368655	4.26268	2.01987e-05	0.00040175
HORVU.MOREX.r2.3HG0236730	RING finger and CHY zinc finger protein	351.362	1.56919	0.361578	4.33983	1.4259e-05	0.000307495
HORVU.MOREX.r2.7HG0550580	BZIP transcription factor family protein	72.3468	1.56842	0.383214	4.09281	4.2617e-05	0.000721386
HORVU.MOREX.r2.2HG0165740	Glycosyltransferase	665.121	1.56809	0.29572	5.30261	1.14156e-07	5.75847e-06
HORVU.MOREX.r2.5HG0409340	Bifunctional uridylyltransferase/uridylyl-removing enzyme	64.7099	1.56691	0.374573	4.1832	2.87431e-05	0.000533898
HORVU.MOREX.r2.1HG0013430	Peroxidase	192.835	1.56143	0.353508	4.41696	1.00101e-05	0.00023141
HORVU.MOREX.r2.7HG0603240	Protein EFR3-like protein	130.744	1.5594	0.347735	4.48447	7.30957e-06	0.000179439
HORVU.MOREX.r2.5HG0397180	Cytochrome P450, putative	15.5812	1.5567	0.604273	2.57615	0.00999062	0.0469541
HORVU.MOREX.r2.3HG0236580	Tryptophan aminotransferase	83.2493	1.55536	0.418713	3.71463	0.000203504	0.00242003
HORVU.MOREX.r2.7HG0554270	CDP-diacylglycerol--glycerol-3-phosphate 3-phosphatidyltransferase, putative	166.474	1.55372	0.54069	2.87358	0.00405843	0.0243241
HORVU.MOREX.r2.7HG0610220	Alpha-glucosidase	647.813	1.55352	0.316611	4.90673	9.26091e-07	3.30028e-05
HORVU.MOREX.r2.1HG0039790	Trehalase	180.822	1.55261	0.254521	6.10014	1.05977e-09	1.08817e-07
HORVU.MOREX.r2.5HG0353210	NBS-LRR-like resistance protein	32.8642	1.54885	0.507719	3.0506	0.00228381	0.0158643
HORVU.MOREX.r2.7HG0543330	TOM1-like protein 2	318.994	1.54771	0.459932	3.36508	0.000765208	0.00683685
HORVU.MOREX.r2.4HG0295580	Protein CHUP1, chloroplastic	207.579	1.54613	0.226738	6.81902	9.16633e-12	1.74921e-09
HORVU.MOREX.r2.3HG0249340	Protein NRT1/ PTR FAMILY 5.5	136.199	1.54409	0.405982	3.80335	0.000142754	0.00181955
HORVU.MOREX.r2.6HG0490010	High affinity nitrate transporter	38.5254	1.54217	0.54089	2.85118	0.00435577	0.0256428
HORVU.MOREX.r2.1HG0025060	Calmodulin	157.852	1.54172	0.310904	4.95884	7.09151e-07	2.63206e-05
HORVU.MOREX.r2.4HG0346400	Bifunctional inhibitor/lipid-transfer protein/seed storage 2S albumin superfamily protein	89.4538	1.53958	0.575786	2.67388	0.00749793	0.0383485
HORVU.MOREX.r2.1HG0044630	Expansin protein	203.755	1.53937	0.509147	3.02343	0.00249931	0.0169367
HORVU.MOREX.r2.3HG0227640	Ulp1 protease family, C-terminal catalytic domain containing protein	236.741	1.5288	0.292272	5.23074	1.68835e-07	7.889e-06
HORVU.MOREX.r2.2HG0161390	Vacuolar cation/proton exchanger, putative	216.182	1.52812	0.277078	5.51512	3.48537e-08	2.04948e-06
HORVU.MOREX.r2.3HG0247980	Expansin	1098	1.52738	0.373492	4.08945	4.32403e-05	0.000730863
HORVU.MOREX.r2.7HG0546120	Acyl-coenzyme A oxidase	186.302	1.52489	0.380339	4.00929	6.09015e-05	0.000949819
HORVU.MOREX.r2.2HG0155630	Niemann-Pick C1 protein	408.067	1.52205	0.18793	8.099	5.54143e-16	3.7364e-13
HORVU.MOREX.r2.3HG0182490	basic helix-loop-helix (bHLH) DNA-binding superfamily protein	134.427	1.522	0.577657	2.63478	0.00841927	0.0415852
HORVU.MOREX.r2.7HG0550640	Galactoside 2-alpha-L-fucosyltransferase	67.0583	1.52027	0.310789	4.89165	9.99963e-07	3.51168e-05
HORVU.MOREX.r2.3HG0252800	ATP-dependent zinc metalloprotease FtsH	114.927	1.51587	0.343402	4.41428	1.01348e-05	0.000233758
HORVU.MOREX.r2.3HG0234750	Sec14p-like phosphatidylinositol transfer family protein	42.8775	1.51535	0.546048	2.77512	0.00551806	0.0306058
HORVU.MOREX.r2.3HG0263070	Transmembrane protein 45B	91.9748	1.51376	0.336137	4.5034	6.68749e-06	0.00016783
HORVU.MOREX.r2.3HG0224430	Pleiotropic drug resistance ABC transporter	86.3888	1.50517	0.47222	3.18743	0.00143543	0.0110175
HORVU.MOREX.r2.5HG0390310	Amino acid transporter, putative	18.5557	1.50494	0.522686	2.87926	0.00398616	0.0239906
HORVU.MOREX.r2.7HG0554130	Metalloendoproteinase 1	133.333	1.5042	0.355735	4.22844	2.35322e-05	0.000455076
HORVU.MOREX.r2.1HG0058040	Receptor protein kinase, putative	155.653	1.50312	0.304849	4.9307	8.19343e-07	2.99164e-05
HORVU.MOREX.r2.3HG0236200	Myosin	1464.43	1.50079	0.207244	7.24163	4.43334e-13	1.35875e-10
HORVU.MOREX.r2.7HG0543670	Protein disulfide-isomerase	2079.93	1.50058	0.283973	5.28424	1.26229e-07	6.25821e-06
HORVU.MOREX.r2.2HG0097940	Endonuclease/exonuclease/phosphatase family protein	49.8405	1.5004	0.495108	3.03046	0.00244185	0.0166477
HORVU.MOREX.r2.5HG0440550	Phosphate transporter protein	243.84	1.49785	0.295968	5.06085	4.17389e-07	1.68186e-05
HORVU.MOREX.r2.5HG0404570	ABC transporter G family member	151.813	1.49597	0.387056	3.86499	0.000111095	0.00149716
HORVU.MOREX.r2.3HG0218650	PHD finger family protein	1512.16	1.49239	0.289365	5.15745	2.50342e-07	1.10352e-05
HORVU.MOREX.r2.1HG0068760	Disease resistance protein (NBS-LRR class) family	293.241	1.49227	0.317388	4.70171	2.57987e-06	7.7773e-05
HORVU.MOREX.r2.1HG0014420	Basic helix-loop-helix transcription factor	23.6813	1.48971	0.537387	2.77214	0.00556883	0.0308198
HORVU.MOREX.r2.7HG0569460	Kinase family protein	538.36	1.48743	0.246404	6.03656	1.57433e-09	1.53843e-07
HORVU.MOREX.r2.1HG0074000	Sugar transporter protein	423.448	1.48738	0.178515	8.33194	7.95271e-17	6.7028e-14
HORVU.MOREX.r2.3HG0230790	Peroxidase	73.045	1.48689	0.375149	3.96346	7.38702e-05	0.00109549
HORVU.MOREX.r2.2HG0172170	NBS-LRR-like resistance protein	18.7115	1.48684	0.49475	3.00524	0.00265374	0.0177278
HORVU.MOREX.r2.3HG0232090	Heavy metal transport/detoxification superfamily protein	730.948	1.486	0.391368	3.79693	0.000146497	0.00186378
HORVU.MOREX.r2.7HG0586520	PI-PLC X domain-containing protein	214.129	1.4838	0.235139	6.3103	2.78489e-10	3.41411e-08
HORVU.MOREX.r2.6HG0454830	Peroxidase	366.965	1.48165	0.575218	2.57581	0.0100006	0.0469573
HORVU.MOREX.r2.7HG0548470	LL-diaminopimelate aminotransferase	299.554	1.48074	0.459227	3.22442	0.00126229	0.00997403
HORVU.MOREX.r2.5HG0368510	Kinesin-related protein	62.4853	1.48035	0.297871	4.96977	6.70321e-07	2.52393e-05
HORVU.MOREX.r2.1HG0044620	Expansin protein	1385.82	1.47946	0.239968	6.16524	7.03765e-10	7.69501e-08
HORVU.MOREX.r2.1HG0062670	Hemoglobin	278.491	1.47548	0.336329	4.38701	1.14917e-05	0.000256643
HORVU.MOREX.r2.2HG0090670	GDSL esterase/lipase	88.5008	1.47525	0.396371	3.7219	0.000197728	0.00236805
HORVU.MOREX.r2.4HG0320560	Glycosyltransferases	193.567	1.47448	0.376403	3.9173	8.95473e-05	0.00128012
HORVU.MOREX.r2.1HG0069880	Phosphatidylserine synthase 2	43.0849	1.4703	0.458411	3.20738	0.00133951	0.0104254
HORVU.MOREX.r2.7HG0554930	Endoglucanase	168.817	1.46782	0.323828	4.53272	5.82301e-06	0.000149477
HORVU.MOREX.r2.2HG0144480	Glycerophosphodiester phosphodiesterase	133.933	1.46707	0.307072	4.77761	1.77394e-06	5.7139e-05
HORVU.MOREX.r2.3HG0214830	Ribosomal protein S4	186.308	1.46599	0.329772	4.44545	8.77074e-06	0.000208233
HORVU.MOREX.r2.3HG0253200	Respiratory burst oxidase-like protein	460.513	1.46111	0.204176	7.15613	8.29856e-13	2.26753e-10
HORVU.MOREX.r2.5HG0395650	Potassium transporter	961.549	1.45799	0.200424	7.27456	3.47549e-13	1.09847e-10
HORVU.MOREX.r2.3HG0237390	Pleiotropic drug resistance ABC transporter	25.3984	1.45796	0.517209	2.81891	0.00481876	0.0275817
HORVU.MOREX.r2.3HG0184120	Glycosyltransferase	96.004	1.45545	0.370477	3.9286	8.54436e-05	0.00123278
HORVU.MOREX.r2.2HG0096330	Transmembrane protein, putative	162.999	1.45507	0.36505	3.98594	6.72131e-05	0.00101725
HORVU.MOREX.r2.3HG0197140	FACT complex subunit SSRP1	26.2265	1.45481	0.52699	2.76061	0.00576944	0.0315904
HORVU.MOREX.r2.5HG0383990	LURP-one-like protein	29.5227	1.45433	0.521313	2.78975	0.00527482	0.0295401
HORVU.MOREX.r2.2HG0172010	transcription factor-like protein	398.553	1.45244	0.27707	5.24213	1.58734e-07	7.53725e-06
HORVU.MOREX.r2.5HG0367560	Calmodulin-binding protein	214.371	1.4515	0.338779	4.2845	1.8315e-05	0.000373088
HORVU.MOREX.r2.2HG0088540	MLO-like protein	4440.06	1.44673	0.246374	5.87209	4.30326e-09	3.45422e-07
HORVU.MOREX.r2.7HG0613500	Auxin efflux carrier component	951.061	1.43937	0.237314	6.06524	1.31755e-09	1.31937e-07
HORVU.MOREX.r2.6HG0455360	2-oxoglutarate and Fe(II)-dependent oxygenase superfamily protein, putative	138.831	1.43528	0.415286	3.45613	0.000547985	0.00525237
HORVU.MOREX.r2.6HG0461240	Esterase/lipase/thioesterase-like protein	63.4121	1.4338	0.551426	2.60017	0.00931789	0.0448163
HORVU.MOREX.r2.1HG0064350	Protein kinase, putative	216.392	1.43288	0.342851	4.17929	2.9242e-05	0.000540682
HORVU.MOREX.r2.1HG0042130	Receptor-like protein kinase	42.7725	1.43098	0.515244	2.77729	0.00548147	0.0304362
HORVU.MOREX.r2.4HG0344860	Rhomboid-like protein	1401.89	1.42906	0.27298	5.23504	1.64948e-07	7.75948e-06
HORVU.MOREX.r2.1HG0040670	Transcription factor	28.8514	1.42552	0.408884	3.48637	0.000489616	0.00478683
HORVU.MOREX.r2.1HG0066530	Serine/threonine-protein kinase	163.878	1.42457	0.328772	4.33302	1.47076e-05	0.000316159
HORVU.MOREX.r2.6HG0460080	Leucine-rich repeat protein kinase family protein	438.877	1.4244	0.270959	5.25686	1.46532e-07	7.09102e-06
HORVU.MOREX.r2.5HG0430910	Folate/biopterin transporter family protein, expressed	25.0195	1.41956	0.491752	2.88673	0.00389264	0.0236386
HORVU.MOREX.r2.2HG0099120	Peroxidase	185.2	1.41806	0.51681	2.74387	0.00607203	0.0327796
HORVU.MOREX.r2.3HG0199270	ABC subfamily C transporter	119.785	1.41757	0.370103	3.83021	0.000128032	0.0016721
HORVU.MOREX.r2.5HG0398700	Alpha/beta-Hydrolases superfamily protein, putative	138.961	1.41634	0.26078	5.43117	5.59872e-08	3.09429e-06
HORVU.MOREX.r2.4HG0341400	Expansin-like protein	254.712	1.41432	0.334149	4.23259	2.31018e-05	0.000449329
HORVU.MOREX.r2.3HG0275480	Kinase interacting (KIP1-like) family protein	42.8588	1.4121	0.438229	3.22229	0.00127172	0.010029
HORVU.MOREX.r2.5HG0411910	Glutathione S-transferase	224.503	1.41068	0.408682	3.45178	0.00055691	0.00530251
HORVU.MOREX.r2.7HG0594750	L-ascorbate oxidase	1153.65	1.41032	0.303952	4.63994	3.48504e-06	0.000100996
HORVU.MOREX.r2.6HG0450230	Nitrate reductase	191.058	1.4096	0.393052	3.5863	0.0003354	0.00357454
HORVU.MOREX.r2.7HG0598480	Kinase family protein	64.9644	1.40688	0.419067	3.35718	0.000787422	0.00699515
HORVU.MOREX.r2.4HG0276100	mesoderm induction early response protein	74.7979	1.40671	0.509579	2.76054	0.00577054	0.0315904
HORVU.MOREX.r2.3HG0203720	GDSL esterase/lipase	439.48	1.40396	0.285551	4.91669	8.80214e-07	3.16814e-05
HORVU.MOREX.r2.5HG0406470	E3 ubiquitin-protein ligase-like protein	87.6813	1.40355	0.388511	3.61265	0.00030308	0.00328724
HORVU.MOREX.r2.2HG0116180	Pyrroline-5-carboxylate reductase	224.991	1.40251	0.250419	5.60066	2.13539e-08	1.34145e-06
HORVU.MOREX.r2.7HG0611640	Peroxidase	1265.03	1.40163	0.35971	3.89656	9.75679e-05	0.00136582
HORVU.MOREX.r2.2HG0147340	transmembrane protein, putative (Protein of unknown function, DUF642)	401.879	1.39634	0.329811	4.23376	2.29813e-05	0.000448712
HORVU.MOREX.r2.2HG0156590	Vesicle-associated protein 1-1	40.4989	1.3951	0.519937	2.68321	0.00729195	0.0375635
HORVU.MOREX.r2.7HG0596410	O-fucosyltransferase-like protein	115.641	1.38916	0.426254	3.259	0.00111806	0.00907607
HORVU.MOREX.r2.1HG0066860	Starch synthase	72.8975	1.38915	0.279245	4.97466	6.53636e-07	2.48529e-05
HORVU.MOREX.r2.5HG0406540	Tonoplast dicarboxylate transporter	44.7817	1.38825	0.510285	2.72055	0.00651743	0.0345569
HORVU.MOREX.r2.5HG0364970	Purple acid phosphatase	75.5499	1.38461	0.335953	4.12144	3.76507e-05	0.000654857
HORVU.MOREX.r2.4HG0278240	Glucan endo-1,3-beta-glucosidase	128.675	1.38343	0.35156	3.93512	8.31553e-05	0.00120838
HORVU.MOREX.r2.5HG0371120	Polyol transporter	36.7592	1.37532	0.521703	2.63621	0.00838366	0.0414734
HORVU.MOREX.r2.7HG0603400	ABC1 protein kinase	1187.03	1.37433	0.240264	5.72009	1.06471e-08	7.45221e-07
HORVU.MOREX.r2.7HG0561590	Receptor-like kinase	246.546	1.37388	0.472332	2.90871	0.00362919	0.0224499
HORVU.MOREX.r2.5HG0429870	Aldehyde oxidase, putative	548.013	1.36802	0.261762	5.22618	1.73048e-07	8.04693e-06
HORVU.MOREX.r2.5HG0434680	Cellulose synthase	155.053	1.36556	0.456365	2.99226	0.00276921	0.0182878
HORVU.MOREX.r2.3HG0222010	Beta-galactosidase	238.816	1.36396	0.211447	6.45059	1.11414e-10	1.48427e-08
HORVU.MOREX.r2.7HG0592510	Zeaxanthin epoxidase, chloroplastic	40.2018	1.36263	0.394771	3.45171	0.000557041	0.00530251
HORVU.MOREX.r2.7HG0596250	Peroxidase	90.0812	1.36071	0.467928	2.90795	0.00363801	0.0224976
HORVU.MOREX.r2.6HG0462450	Leucine-rich repeat protein kinase family protein	789.648	1.35957	0.410065	3.3155	0.000914785	0.00780771
HORVU.MOREX.r2.7HG0597770	Calcium-binding family protein	36.2505	1.35743	0.5136	2.64297	0.00821825	0.0408951
HORVU.MOREX.r2.2HG0099650	Glycine rich protein 3	2650.63	1.35737	0.338729	4.00723	6.14344e-05	0.00095445
HORVU.MOREX.r2.2HG0155860	Calcium-dependent protein kinase	78.5826	1.35217	0.521356	2.59356	0.00949875	0.0453055
HORVU.MOREX.r2.7HG0591120	Ribonuclease 3-like protein 3	55.997	1.35208	0.412152	3.28054	0.0010361	0.00855605
HORVU.MOREX.r2.7HG0604700	Peroxidase	248.889	1.35208	0.291784	4.63382	3.58983e-06	0.000103242
HORVU.MOREX.r2.3HG0207090	Plasma membrane-associated cation-binding protein 1	468.06	1.34992	0.477242	2.82859	0.00467534	0.026992
HORVU.MOREX.r2.3HG0256400	Cytochrome c	23.719	1.34922	0.428553	3.14833	0.00164208	0.012275
HORVU.MOREX.r2.4HG0278810	Homeobox protein BEL1 like	288.741	1.34811	0.320371	4.20796	2.57687e-05	0.000490818
HORVU.MOREX.r2.1HG0015370	Alpha-mannosidase	52.7225	1.3475	0.510774	2.63815	0.00833588	0.0412875
HORVU.MOREX.r2.5HG0404820	O-fucosyltransferase family protein	113.77	1.34656	0.310517	4.33649	1.44777e-05	0.000311547
HORVU.MOREX.r2.3HG0252220	Nodulin-like / Major Facilitator Superfamily protein	132.434	1.34513	0.319542	4.20957	2.55861e-05	0.000488721
HORVU.MOREX.r2.2HG0089030	Isoflavone reductase-like protein	376.634	1.34506	0.334747	4.01815	5.86577e-05	0.000924808
HORVU.MOREX.r2.6HG0509800	Peroxidase	224.194	1.34407	0.46832	2.86997	0.00410507	0.0245237
HORVU.MOREX.r2.2HG0130250	BHLH transcription factor-like protein	159.241	1.34363	0.390092	3.44439	0.00057235	0.00541005
HORVU.MOREX.r2.4HG0347510	Xyloglucan alpha-1,6-xylosyltransferase	71.6776	1.34356	0.284669	4.71974	2.36141e-06	7.23736e-05
HORVU.MOREX.r2.3HG0216150	Phosphate transporter	71.0966	1.34191	0.294947	4.54966	5.37321e-06	0.000140972
HORVU.MOREX.r2.6HG0500000	Argonaute	438.941	1.34187	0.294724	4.55297	5.28933e-06	0.000139112
HORVU.MOREX.r2.1HG0064300	Protein kinase, putative	827.127	1.34142	0.209503	6.40288	1.52471e-10	1.9898e-08
HORVU.MOREX.r2.5HG0423560	Zinc-transporting ATPase	37.21	1.34065	0.473997	2.82838	0.00467835	0.0269996
HORVU.MOREX.r2.1HG0050720	Endo-1,3	1049.61	1.34054	0.367753	3.64522	0.000267159	0.0029778
HORVU.MOREX.r2.6HG0508120	Endoglucanase	48.8267	1.34011	0.45862	2.92205	0.00347736	0.021755
HORVU.MOREX.r2.7HG0579230	Cellulose synthase-like protein	2030.14	1.33739	0.343513	3.89327	9.89037e-05	0.00137879
HORVU.MOREX.r2.6HG0504480	basic helix-loop-helix (bHLH) DNA-binding superfamily protein	38.9737	1.33614	0.449653	2.97149	0.00296356	0.0192384
HORVU.MOREX.r2.4HG0289900	Aspartic proteinase Asp1	277.936	1.33522	0.284423	4.69449	2.67277e-06	8.00959e-05
HORVU.MOREX.r2.2HG0096570	Carboxypeptidase	432.106	1.33512	0.19674	6.78622	1.15113e-11	2.13624e-09
HORVU.MOREX.r2.3HG0246170	Dihydropyrimidinase	155.514	1.33368	0.216536	6.15916	7.3132e-10	7.9533e-08
HORVU.MOREX.r2.6HG0495380	Nitrilase	237.043	1.33214	0.230093	5.78957	7.05671e-09	5.32624e-07
HORVU.MOREX.r2.7HG0623060	Aquaporin	134.712	1.33119	0.267788	4.97105	6.6592e-07	2.5131e-05
HORVU.MOREX.r2.2HG0156400	Glutathione peroxidase	1805.36	1.32709	0.201963	6.57096	4.99907e-11	7.43538e-09
HORVU.MOREX.r2.1HG0013460	Peroxidase	732.044	1.32588	0.493341	2.68755	0.00719777	0.0372084
HORVU.MOREX.r2.6HG0519350	Heparanase	721.175	1.32449	0.372139	3.55914	0.000372069	0.00388952
HORVU.MOREX.r2.2HG0159870	Xyloglucan endotransglucosylase/hydrolase	245.035	1.32383	0.319321	4.14578	3.38659e-05	0.000605343
HORVU.MOREX.r2.2HG0168500	Plasma membrane ATPase	8370.41	1.32377	0.184838	7.16181	7.96215e-13	2.26466e-10
HORVU.MOREX.r2.2HG0099890	Dirigent protein	92.9283	1.32276	0.456713	2.89627	0.00377624	0.0231542
HORVU.MOREX.r2.5HG0397830	Cysteine protease	1940.36	1.31838	0.187415	7.03455	1.99901e-12	4.54336e-10
HORVU.MOREX.r2.4HG0298590	Scarecrow transcription factor family protein	32.1352	1.31801	0.437631	3.01168	0.00259805	0.017448
HORVU.MOREX.r2.7HG0546900	Basic helix-loop-helix transcription factor	60.1425	1.31561	0.511228	2.57342	0.0100699	0.0471295
HORVU.MOREX.r2.2HG0135750	Potassium transporter	672.74	1.31474	0.239905	5.48028	4.24643e-08	2.4542e-06
HORVU.MOREX.r2.1HG0072160	Xyloglucan endotransglucosylase/hydrolase	238.96	1.31346	0.492753	2.66556	0.00768601	0.0389949
HORVU.MOREX.r2.5HG0429760	Fasciclin-like arabinogalactan protein	1392.83	1.31182	0.259781	5.04971	4.42489e-07	1.76194e-05
HORVU.MOREX.r2.4HG0276470	NBS-LRR disease resistance protein-like protein	180.177	1.31125	0.319646	4.10221	4.09222e-05	0.000698544
HORVU.MOREX.r2.7HG0528770	MYB-related transcription factor	71.6771	1.30853	0.493827	2.64978	0.00805432	0.0403075
HORVU.MOREX.r2.5HG0429770	Protein kinase family protein	85.4258	1.30833	0.323723	4.04151	5.31082e-05	0.000853151
HORVU.MOREX.r2.7HG0527710	Beta-fructofuranosidase 1	3147.93	1.30695	0.43088	3.0332	0.00241974	0.01654
HORVU.MOREX.r2.5HG0384500	Methyltransferase-related protein	93.7822	1.30672	0.36944	3.53704	0.000404643	0.0041339
HORVU.MOREX.r2.7HG0620440	Polyamine oxidase	2759.52	1.30577	0.227619	5.73666	9.65596e-09	6.90968e-07
HORVU.MOREX.r2.7HG0596970	Aspartic proteinase	411.919	1.30516	0.188696	6.91676	4.62085e-12	9.34705e-10
HORVU.MOREX.r2.5HG0363280	Kinase family protein	105.514	1.30249	0.450621	2.89043	0.00384712	0.0234467
HORVU.MOREX.r2.3HG0262920	F-box family protein	75.6081	1.30118	0.335948	3.87316	0.000107435	0.00145378
HORVU.MOREX.r2.7HG0599330	Amino acid transporter-like protein	265.522	1.30098	0.285062	4.56384	5.02269e-06	0.000132636
HORVU.MOREX.r2.6HG0508630	MACPF domain-containing protein	67.7426	1.2981	0.333652	3.89059	0.000100001	0.00139025
HORVU.MOREX.r2.1HG0046640	Protein lateral root primordium 1	129.274	1.29667	0.450936	2.8755	0.00403383	0.0242197
HORVU.MOREX.r2.6HG0526690	O-linked-mannose beta-1,4-N-acetylglucosaminyltransferase-like protein	327.982	1.29663	0.237624	5.45665	4.85206e-08	2.74923e-06
HORVU.MOREX.r2.5HG0362220	SIT4 phosphatase-associated family protein	210.309	1.29628	0.400811	3.23414	0.00122009	0.00969742
HORVU.MOREX.r2.6HG0526610	NBS-LRR disease resistance protein-like protein	33.1542	1.29424	0.477396	2.71103	0.00670744	0.0353145
HORVU.MOREX.r2.7HG0544360	Auxin-responsive protein	652.143	1.28951	0.395484	3.26058	0.00111184	0.00904834
HORVU.MOREX.r2.2HG0175060	Rapid alkalinization factor 1	127.399	1.28912	0.450778	2.85977	0.00423948	0.0251485
HORVU.MOREX.r2.4HG0345910	rRNA N-glycosidase	352.539	1.28885	0.415809	3.09961	0.00193776	0.0138849
HORVU.MOREX.r2.1HG0078510	UDP-glucose-4-epimerase	188.184	1.28438	0.383759	3.34684	0.00081737	0.00718235
HORVU.MOREX.r2.6HG0515170	2-oxoglutarate (2OG) and Fe(II)-dependent oxygenase superfamily protein	202.078	1.28402	0.271314	4.7326	2.2166e-06	6.83498e-05
HORVU.MOREX.r2.5HG0388020	DNA-binding protein SMUBP-2	44.867	1.28349	0.343061	3.74128	0.000183086	0.0022203
HORVU.MOREX.r2.1HG0044610	Expansin protein	1320.29	1.28348	0.223766	5.7358	9.70512e-09	6.91251e-07
HORVU.MOREX.r2.3HG0216040	Callose synthase-like protein	770.372	1.28121	0.216211	5.92574	3.10898e-09	2.65352e-07
HORVU.MOREX.r2.3HG0251160	Auxin influx transporter	642.013	1.28103	0.287235	4.45988	8.20067e-06	0.000197245
HORVU.MOREX.r2.5HG0387240	nodulin MtN21 /EamA-like transporter family protein	140.91	1.28034	0.40199	3.185	0.00144755	0.0110955
HORVU.MOREX.r2.3HG0227650	Ulp1 protease family, C-terminal catalytic domain containing protein	111.612	1.2803	0.319351	4.00906	6.0961e-05	0.000950015
HORVU.MOREX.r2.3HG0264010	Basic 7S globulin 2	500.167	1.28028	0.372628	3.43582	0.000590753	0.00554256
HORVU.MOREX.r2.2HG0147440	Cytochrome b561 and DOMON domain-containing protein	724.744	1.28018	0.314339	4.0726	4.6491e-05	0.000769316
HORVU.MOREX.r2.4HG0280430	Beta-glucosidase	5169.67	1.27715	0.248334	5.14289	2.7055e-07	1.17692e-05
HORVU.MOREX.r2.3HG0228680	Callose synthase-like protein	252.668	1.27708	0.226465	5.63919	1.70851e-08	1.10768e-06
HORVU.MOREX.r2.7HG0553640	Trichome birefringence-like protein	86.4105	1.27664	0.394566	3.23556	0.00121404	0.00967977
HORVU.MOREX.r2.7HG0599600	Potassium transporter	220.19	1.27231	0.201146	6.32531	2.52725e-10	3.15563e-08
HORVU.MOREX.r2.1HG0076360	ATP-dependent zinc metalloprotease FtsH 1	1647.47	1.26878	0.235847	5.3797	7.46098e-08	3.94889e-06
HORVU.MOREX.r2.7HG0618470	Cytochrome P450	67.2916	1.26727	0.44894	2.8228	0.00476056	0.0273414
HORVU.MOREX.r2.2HG0176140	Serine/threonine-protein kinase	287.533	1.2663	0.228338	5.54571	2.92772e-08	1.76782e-06
HORVU.MOREX.r2.1HG0016480	Endo-1,31,4-beta-D-glucanase	1625.06	1.26573	0.27553	4.5938	4.35243e-06	0.000119138
HORVU.MOREX.r2.5HG0408620	Fasciclin-like arabinogalactan-protein-like	546.639	1.26518	0.205994	6.14182	8.15799e-10	8.68525e-08
HORVU.MOREX.r2.4HG0281940	Alpha/beta-Hydrolases superfamily protein	29.0386	1.26482	0.475032	2.66259	0.00775407	0.0392145
HORVU.MOREX.r2.7HG0594280	Beta-galactosidase	658.957	1.26474	0.251695	5.0249	5.03704e-07	1.98228e-05
HORVU.MOREX.r2.2HG0158680	Protein kinase family protein	144.957	1.26421	0.311651	4.0565	4.9813e-05	0.000808682
HORVU.MOREX.r2.7HG0621170	Cytochrome P450 family protein, expressed	112.351	1.26263	0.437074	2.88882	0.00386691	0.0235389
HORVU.MOREX.r2.1HG0066220	Myosin	141.316	1.26247	0.300919	4.19539	2.72401e-05	0.000511144
HORVU.MOREX.r2.2HG0125480	Fasciclin-like arabinogalactan protein	145.926	1.26139	0.23449	5.37932	7.47689e-08	3.94889e-06
HORVU.MOREX.r2.2HG0168930	Cytochrome P450-like	367.101	1.26047	0.210727	5.98152	2.21065e-09	2.02339e-07
HORVU.MOREX.r2.3HG0197160	FACT complex subunit SSRP1	29.0106	1.25837	0.476437	2.64121	0.00826097	0.0410371
HORVU.MOREX.r2.1HG0076100	WRKY transcription factor	72.336	1.25752	0.406639	3.09247	0.00198501	0.0141733
HORVU.MOREX.r2.5HG0396760	Protein trichome birefringence	53.9061	1.25644	0.341063	3.6839	0.000229691	0.00265974
HORVU.MOREX.r2.4HG0343900	Purple acid phosphatase	5726.04	1.25468	0.230264	5.44887	5.06895e-08	2.82522e-06
HORVU.MOREX.r2.5HG0371740	Ureide permease-like protein	97.9185	1.25414	0.325201	3.85649	0.000115025	0.00153276
HORVU.MOREX.r2.3HG0242810	Tyrosine decarboxylase	445.567	1.25388	0.333605	3.75858	0.000170881	0.00209998
HORVU.MOREX.r2.5HG0398480	Respiratory burst oxidase	351.584	1.25353	0.230799	5.43126	5.59565e-08	3.09429e-06
HORVU.MOREX.r2.2HG0155620	Kinase family protein	41.4254	1.25278	0.469256	2.66972	0.0075914	0.0387091
HORVU.MOREX.r2.2HG0149690	Serine/threonine-protein kinase	367.978	1.25269	0.214712	5.83428	5.4022e-09	4.20291e-07
HORVU.MOREX.r2.2HG0158090	Potassium transporter	172.11	1.25036	0.322254	3.88006	0.00010443	0.00142924
HORVU.MOREX.r2.3HG0192870	Pentatricopeptide repeat-containing family protein	19.7992	1.25021	0.486158	2.5716	0.0101229	0.0473008
HORVU.MOREX.r2.5HG0447820	Pleiotropic drug resistance ABC transporter	3019.87	1.25006	0.283258	4.41317	1.0187e-05	0.000234429
HORVU.MOREX.r2.3HG0228210	Elongation factor	32.7642	1.24995	0.489355	2.55428	0.0106407	0.0491189
HORVU.MOREX.r2.1HG0019190	Cellulose synthase-like protein	246.369	1.24918	0.42635	2.92995	0.00339017	0.0213434
HORVU.MOREX.r2.1HG0076300	Receptor-like protein kinase, putative,expressed	135.238	1.24838	0.341511	3.65547	0.000256706	0.00289208
HORVU.MOREX.r2.3HG0203630	GDSL esterase/lipase	140.789	1.24712	0.262859	4.74444	2.09084e-06	6.48674e-05
HORVU.MOREX.r2.5HG0400360	Zinc finger protein	40.9342	1.24604	0.472737	2.6358	0.008394	0.0415042
HORVU.MOREX.r2.1HG0059350	Respiratory burst oxidase-like protein	102.001	1.24578	0.372323	3.34597	0.000819957	0.0071957
HORVU.MOREX.r2.3HG0237450	Protein SPA1-RELATED 3	191.164	1.24553	0.283088	4.39978	1.08359e-05	0.000245728
HORVU.MOREX.r2.1HG0002970	Protein DETOXIFICATION	234.88	1.24441	0.222039	5.60449	2.0887e-08	1.32032e-06
HORVU.MOREX.r2.2HG0177680	Receptor-like protein kinase-like protein	300.321	1.23906	0.319849	3.8739	0.000107107	0.00145378
HORVU.MOREX.r2.1HG0014200	Low temperature and salt responsive protein	575.145	1.23896	0.3016	4.10797	3.99157e-05	0.000685341
HORVU.MOREX.r2.5HG0380520	Xyloglucan 6-xylosyltransferase 1	433.063	1.23892	0.288669	4.29183	1.77204e-05	0.000365764
HORVU.MOREX.r2.2HG0169630	Sulfate transporter	76.99	1.23806	0.462032	2.67961	0.00737091	0.0378327
HORVU.MOREX.r2.7HG0583760	Glycosyltransferase family 92 protein	418.188	1.23798	0.162053	7.63934	2.18332e-14	9.0131e-12
HORVU.MOREX.r2.6HG0471980	Heptahelical transmembrane protein 2	55.2844	1.23764	0.351642	3.5196	0.0004322	0.00435169
HORVU.MOREX.r2.4HG0341710	Protein O-linked-mannose beta-1,4-N-acetylglucosaminyltransferase 2	171.407	1.23524	0.333555	3.70324	0.00021286	0.00249874
HORVU.MOREX.r2.7HG0600110	RNA binding protein, putative	75.3997	1.2352	0.432888	2.85338	0.00432565	0.02551
HORVU.MOREX.r2.3HG0275040	GDSL esterase/lipase	157.359	1.23382	0.27643	4.46339	8.06743e-06	0.000194503
HORVU.MOREX.r2.1HG0075630	Sugar transporter protein	905.543	1.23236	0.238931	5.15783	2.49827e-07	1.10352e-05
HORVU.MOREX.r2.5HG0353320	Cationic amino acid transporter, putative	1282.7	1.23233	0.221661	5.55954	2.70493e-08	1.6431e-06
HORVU.MOREX.r2.3HG0259310	Glycosyltransferase	286.746	1.23217	0.265656	4.63821	3.51433e-06	0.000101699
HORVU.MOREX.r2.2HG0137040	Alpha/beta-Hydrolases superfamily protein	115.702	1.23124	0.385181	3.19653	0.00139093	0.0107429
HORVU.MOREX.r2.4HG0343360	Multidrug resistance protein ABC transporter family protein	1039.78	1.23115	0.277034	4.44404	8.82843e-06	0.000209357
HORVU.MOREX.r2.5HG0409540	Pyrophosphate-energized vacuolar membrane proton pump	26.0306	1.23013	0.433487	2.83774	0.00454335	0.0264698
HORVU.MOREX.r2.4HG0279880	Antimicrobial peptide MBP-1	2972.73	1.22775	0.371323	3.30641	0.000944991	0.00799802
HORVU.MOREX.r2.1HG0054010	GDSL esterase/lipase	1035.16	1.22766	0.171432	7.16122	7.99642e-13	2.26466e-10
HORVU.MOREX.r2.6HG0502650	WRKY transcription factor	261.447	1.22727	0.254248	4.82707	1.38559e-06	4.6174e-05
HORVU.MOREX.r2.3HG0203670	GDSL esterase/lipase	45.8568	1.22646	0.377986	3.24474	0.0011756	0.00943648
HORVU.MOREX.r2.1HG0032840	UDP-glucose:glycoprotein glucosyltransferase	2681.59	1.22579	0.200939	6.10031	1.05861e-09	1.08817e-07
HORVU.MOREX.r2.2HG0162300	UDP-glucose 4-epimerase, putative	1450.6	1.22464	0.135787	9.01883	1.90117e-19	3.49607e-16
HORVU.MOREX.r2.1HG0061890	suppressor of npr1-1 constitutive 4	92.1422	1.22387	0.42552	2.87618	0.00402521	0.0241823
HORVU.MOREX.r2.2HG0143070	Aldose 1-epimerase	509.448	1.22269	0.217221	5.62877	1.81496e-08	1.17294e-06
HORVU.MOREX.r2.6HG0500210	Homeobox-leucine zipper protein	345.435	1.22114	0.253842	4.81065	1.50441e-06	4.95624e-05
HORVU.MOREX.r2.1HG0014190	Chitinase	569.787	1.21995	0.434808	2.80572	0.00502041	0.0284461
HORVU.MOREX.r2.3HG0238330	Glycosyltransferase	193.088	1.21954	0.295399	4.12845	3.65223e-05	0.000642411
HORVU.MOREX.r2.5HG0433960	Exocyst complex component EXO84B	102.278	1.21937	0.430623	2.83163	0.00463114	0.0268351
HORVU.MOREX.r2.3HG0191880	Short-chain dehydrogenase/reductase family protein	31.7743	1.2191	0.421222	2.89421	0.00380114	0.0232523
HORVU.MOREX.r2.4HG0339220	Potassium transporter	80.1175	1.21832	0.454416	2.68107	0.00733878	0.0377004
HORVU.MOREX.r2.3HG0197570	Type I inositol-1,4,5-trisphosphate 5-phosphatase 1	103.776	1.21403	0.329041	3.6896	0.000224606	0.00261412
HORVU.MOREX.r2.2HG0170120	glucuronoxylan 4-O-methyltransferase-like protein (DUF579)	161.649	1.21388	0.293193	4.1402	3.4701e-05	0.00061573
HORVU.MOREX.r2.2HG0146960	Calcium-binding protein	153.76	1.21348	0.315109	3.85098	0.000117648	0.00156256
HORVU.MOREX.r2.1HG0038650	Cytochrome P450 family protein	418.296	1.21308	0.255381	4.75008	2.03334e-06	6.33752e-05
HORVU.MOREX.r2.6HG0511710	Protein EXORDIUM-like 1	236.101	1.21302	0.30004	4.04287	5.28014e-05	0.000849281
HORVU.MOREX.r2.5HG0387310	Kynurenine formamidase	119.729	1.2129	0.374703	3.23697	0.00120807	0.00964355
HORVU.MOREX.r2.6HG0504200	Calpain-like protein	799.3	1.21261	0.258985	4.68218	2.83841e-06	8.45587e-05
HORVU.MOREX.r2.5HG0427630	Calmodulin-binding protein	220.07	1.21111	0.273911	4.42154	9.79979e-06	0.000228113
HORVU.MOREX.r2.4HG0347880	LURP-one-like protein	114.671	1.21045	0.474356	2.55178	0.0107173	0.0493938
HORVU.MOREX.r2.2HG0116210	Protein DETOXIFICATION	295.775	1.20981	0.20134	6.00879	1.86914e-09	1.79189e-07
HORVU.MOREX.r2.1HG0032340	Esterase/lipase/thioesterase-like protein	284.73	1.20849	0.211416	5.71618	1.08947e-08	7.57313e-07
HORVU.MOREX.r2.3HG0241880	Receptor-like protein kinase	654.372	1.20793	0.213286	5.66343	1.48376e-08	9.84051e-07
HORVU.MOREX.r2.6HG0470230	Testis-expressed sequence 2 protein	146.312	1.20698	0.324475	3.7198	0.000199377	0.0023824
HORVU.MOREX.r2.2HG0096800	Choline transporter-like protein	39.6791	1.20606	0.413433	2.91718	0.00353208	0.0220021
HORVU.MOREX.r2.7HG0532670	Kinase-like protein	5408.21	1.20587	0.210941	5.71665	1.08643e-08	7.57313e-07
HORVU.MOREX.r2.1HG0024540	Late embryogenesis abundant (LEA) hydroxyproline-rich glycoprotein family	878.042	1.20434	0.237701	5.06661	4.04962e-07	1.64215e-05
HORVU.MOREX.r2.7HG0555770	Endoglucanase	215.103	1.20098	0.298527	4.02303	5.7455e-05	0.000910102
HORVU.MOREX.r2.2HG0099010	Pyrrolidone-carboxylate peptidase	2086.29	1.1997	0.263963	4.54497	5.49441e-06	0.000143397
HORVU.MOREX.r2.6HG0469330	Peroxidase	437.363	1.19905	0.329655	3.63728	0.000275528	0.00304224
HORVU.MOREX.r2.5HG0414750	Cysteine proteinase	1786.84	1.19847	0.206868	5.79341	6.89709e-09	5.22525e-07
HORVU.MOREX.r2.2HG0171670	glutamate receptor 2.6	310.329	1.19706	0.29766	4.02157	5.78108e-05	0.000914306
HORVU.MOREX.r2.4HG0280010	Lipoxygenase	927.299	1.19649	0.311303	3.84348	0.000121304	0.0016027
HORVU.MOREX.r2.7HG0566310	Calcium-transporting ATPase	2024.28	1.19511	0.169713	7.04198	1.89527e-12	4.40662e-10
HORVU.MOREX.r2.4HG0281710	Histidine kinase	513.405	1.19328	0.307124	3.88535	0.000102183	0.00140869
HORVU.MOREX.r2.7HG0611240	Molybdenum cofactor sulfurase	307.408	1.19274	0.213524	5.58598	2.32392e-08	1.43318e-06
HORVU.MOREX.r2.2HG0170070	Cysteine protease	1287.11	1.19079	0.195741	6.08349	1.17591e-09	1.1953e-07
HORVU.MOREX.r2.7HG0566110	Myosin heavy chain-like protein	1881.76	1.19061	0.169197	7.03685	1.9663e-12	4.5198e-10
HORVU.MOREX.r2.7HG0617360	disease resistance protein (TIR-NBS-LRR class)	127.577	1.18961	0.35974	3.30686	0.000943489	0.0079899
HORVU.MOREX.r2.5HG0399410	Glutamate receptor	71.3821	1.18731	0.399518	2.97186	0.00296005	0.0192218
HORVU.MOREX.r2.5HG0361770	Kinase family protein	289.677	1.18469	0.223826	5.29293	1.20369e-07	6.01192e-06
HORVU.MOREX.r2.1HG0051740	Glycosyltransferase	565.705	1.18311	0.193984	6.09901	1.06728e-09	1.09035e-07
HORVU.MOREX.r2.2HG0162870	Glutamate receptor	31.6982	1.18288	0.437733	2.70229	0.00688627	0.0359843
HORVU.MOREX.r2.4HG0346150	ATP-binding cassette transporter subfamily A member	382.096	1.18261	0.354477	3.33622	0.000849263	0.00738559
HORVU.MOREX.r2.2HG0101390	Purple acid phosphatase	999.041	1.18072	0.416055	2.83788	0.00454137	0.0264658
HORVU.MOREX.r2.6HG0476720	Receptor-like protein kinase	389.832	1.18043	0.281322	4.19603	2.71635e-05	0.00051018
HORVU.MOREX.r2.2HG0166990	Auxin response factor	32.3415	1.179	0.416429	2.83121	0.00463719	0.0268617
HORVU.MOREX.r2.3HG0225010	Maternal effect embryo arrest 18	28.7279	1.17828	0.387529	3.04048	0.00236198	0.0162621
HORVU.MOREX.r2.1HG0024680	GDSL esterase/lipase	292.851	1.17798	0.332219	3.54579	0.000391435	0.00402744
HORVU.MOREX.r2.3HG0181620	Cellulose synthase-like protein	537.473	1.17669	0.335588	3.50635	0.000454295	0.00453354
HORVU.MOREX.r2.4HG0338190	Aspartic proteinase nepenthesin-1	144.205	1.17662	0.372194	3.1613	0.00157067	0.0118418
HORVU.MOREX.r2.1HG0051360	DNA repair protein-like protein	171	1.17305	0.247698	4.7358	2.18192e-06	6.73829e-05
HORVU.MOREX.r2.2HG0087940	Protein trichome birefringence	42.8078	1.17251	0.414048	2.83181	0.00462851	0.0268345
HORVU.MOREX.r2.5HG0413670	Zinc finger CCCH domain-containing protein 44	338.303	1.17087	0.233991	5.00389	5.61852e-07	2.1856e-05
HORVU.MOREX.r2.5HG0406370	Fasciclin-like arabinogalactan protein	561.881	1.16971	0.196981	5.93819	2.88188e-09	2.48062e-07
HORVU.MOREX.r2.3HG0230950	Fasciclin-like arabinogalactan protein	1383.66	1.16685	0.408554	2.85605	0.00428954	0.0253355
HORVU.MOREX.r2.5HG0395440	Trichome birefringence-like protein	70.933	1.16629	0.443893	2.62742	0.00860353	0.0422408
HORVU.MOREX.r2.5HG0413150	Homeobox leucine zipper protein	50.1794	1.1639	0.402957	2.8884	0.00387204	0.0235631
HORVU.MOREX.r2.6HG0486050	Calcium-dependent lipid-binding family protein isoform 1	1450.4	1.16182	0.191348	6.07179	1.26494e-09	1.273e-07
HORVU.MOREX.r2.2HG0092750	Pectinesterase	37.6355	1.16006	0.437831	2.64955	0.00805983	0.0403233
HORVU.MOREX.r2.2HG0155670	O-fucosyltransferase family protein	524.651	1.15963	0.171665	6.75515	1.42685e-11	2.50976e-09
HORVU.MOREX.r2.5HG0410900	Disease resistance protein (NBS-LRR class) family	80.2828	1.15772	0.27159	4.26276	2.01917e-05	0.00040175
HORVU.MOREX.r2.3HG0228990	Trichome birefringence-like protein	132.878	1.15759	0.300039	3.85813	0.000114259	0.00152657
HORVU.MOREX.r2.2HG0155300	WD-repeat protein, putative	341.043	1.15758	0.252555	4.58347	4.57322e-06	0.000124004
HORVU.MOREX.r2.7HG0589870	Hexosyltransferase	195.491	1.15691	0.237576	4.86963	1.11808e-06	3.85946e-05
HORVU.MOREX.r2.7HG0527920	Acid invertase 1	589.616	1.15508	0.289901	3.98438	6.76553e-05	0.00101901
HORVU.MOREX.r2.2HG0152440	Remorin	280.778	1.15467	0.370685	3.11496	0.00183969	0.013362
HORVU.MOREX.r2.5HG0398630	Disease resistance protein (NBS-LRR class) family	166.926	1.1526	0.299439	3.84921	0.000118498	0.0015687
HORVU.MOREX.r2.4HG0280850	3-oxo-5-alpha-steroid 4-dehydrogenase	158.42	1.15249	0.227972	5.05539	4.29509e-07	1.72383e-05
HORVU.MOREX.r2.1HG0039970	Rhomboid-like protein	166.789	1.15103	0.294268	3.91151	9.17227e-05	0.00130384
HORVU.MOREX.r2.4HG0283440	Cathepsin B-like cysteine protease	1603.87	1.14922	0.238328	4.82201	1.42117e-06	4.72045e-05
HORVU.MOREX.r2.2HG0135640	Nudix hydrolase	110.284	1.14753	0.301052	3.81172	0.000138	0.00176787
HORVU.MOREX.r2.1HG0003280	Cysteine proteinase	505.288	1.14722	0.301064	3.81057	0.000138649	0.00177393
HORVU.MOREX.r2.5HG0433100	Chloride channel protein	156.487	1.14666	0.302669	3.78848	0.000151574	0.00191268
HORVU.MOREX.r2.5HG0416700	Disease resistance protein (NBS-LRR class) family	577.301	1.14529	0.195463	5.85937	4.64631e-09	3.70688e-07
HORVU.MOREX.r2.7HG0552520	CsAtPR5, putative, expressed	75.4121	1.14425	0.293109	3.90383	9.4684e-05	0.00133652
HORVU.MOREX.r2.1HG0071500	Pirin-like protein	237.244	1.14421	0.256457	4.46161	8.13452e-06	0.000195887
HORVU.MOREX.r2.1HG0063350	Cellulose synthase	574.668	1.1439	0.256866	4.4533	8.45589e-06	0.000201943
HORVU.MOREX.r2.3HG0183830	Xyloglucan galactosyltransferase KATAMARI1-like protein	63.1006	1.14337	0.436801	2.61759	0.00885534	0.0431525
HORVU.MOREX.r2.4HG0320080	Trichome birefringence-like protein	84.1397	1.1428	0.3023	3.78034	0.000156616	0.00195558
HORVU.MOREX.r2.5HG0410330	Pentatricopeptide (PPR) repeat-containing protein-like	46.7306	1.14106	0.364662	3.12908	0.00175355	0.0128813
HORVU.MOREX.r2.6HG0517720	Formin-like protein	285.803	1.14095	0.264208	4.31836	1.57194e-05	0.00033226
HORVU.MOREX.r2.4HG0314940	Vacuolar sorting receptor family protein	4655.99	1.14037	0.139554	8.17151	3.04545e-16	2.2816e-13
HORVU.MOREX.r2.5HG0439630	Epoxide hydrolase 2	515.994	1.14015	0.247061	4.61485	3.93384e-06	0.000109909
HORVU.MOREX.r2.1HG0035900	Alpha-galactosidase	1817.83	1.13997	0.160294	7.11172	1.14606e-12	2.89782e-10
HORVU.MOREX.r2.4HG0337780	Receptor-like protein kinase	1380.34	1.13977	0.130008	8.76691	1.83644e-18	2.32172e-15
HORVU.MOREX.r2.4HG0346140	Cytochrome P450 family cinnamate 4-hydroxylase	129.702	1.1394	0.261044	4.36479	1.27247e-05	0.00027885
HORVU.MOREX.r2.7HG0562910	Protein O-linked-mannose beta-1,4-N-acetylglucosaminyltransferase 2	810.062	1.13597	0.184028	6.1728	6.70925e-10	7.3758e-08
HORVU.MOREX.r2.2HG0126160	Early-responsive to dehydration stress family protein	285.582	1.13564	0.296703	3.82753	0.000129433	0.00168588
HORVU.MOREX.r2.5HG0405100	Cellulose synthase, putative	290.365	1.13384	0.324513	3.49399	0.000475863	0.00469552
HORVU.MOREX.r2.2HG0100370	Receptor-like kinase	152.871	1.13374	0.294075	3.85526	0.000115609	0.00153952
HORVU.MOREX.r2.6HG0526730	Disease resistance protein (NBS-LRR class) family	75.3081	1.13235	0.263291	4.30075	1.7022e-05	0.000354239
HORVU.MOREX.r2.4HG0285530	Pentatricopeptide repeat-containing protein	58.9516	1.13148	0.364802	3.10164	0.00192453	0.0138342
HORVU.MOREX.r2.4HG0293040	B3 domain-containing protein	153.695	1.13121	0.423673	2.67001	0.00758497	0.0386958
HORVU.MOREX.r2.2HG0091570	Cellulose synthase	4941.13	1.12867	0.17847	6.32414	2.5464e-10	3.16004e-08
HORVU.MOREX.r2.2HG0173840	Callose synthase-like protein	78.9982	1.12638	0.350453	3.21407	0.00130868	0.0102525
HORVU.MOREX.r2.6HG0510740	GDSL esterase/lipase	597.952	1.12581	0.226383	4.97303	6.59138e-07	2.49682e-05
HORVU.MOREX.r2.UnG0632750	ATP synthase subunit alpha	134.774	1.12457	0.368283	3.05354	0.00226159	0.0157316
HORVU.MOREX.r2.6HG0494650	Histone H2A deubiquitinase (DUF3755)	232.999	1.12407	0.296515	3.79094	0.000150079	0.00189738
HORVU.MOREX.r2.5HG0382960	Cysteine proteinase	522.501	1.12382	0.329301	3.41273	0.000643158	0.00591893
HORVU.MOREX.r2.1HG0056620	Protein kinase-like protein	361.359	1.12375	0.254397	4.41729	9.99448e-06	0.000231314
HORVU.MOREX.r2.1HG0052590	MLO-like protein	423.773	1.12356	0.208142	5.39807	6.73603e-08	3.60467e-06
HORVU.MOREX.r2.6HG0464560	Peroxidase	105.434	1.12116	0.342692	3.27163	0.00106931	0.00878822
HORVU.MOREX.r2.4HG0345760	Phosphatidylinositol N-acetyglucosaminlytransferase subunit P-like protein	41.8873	1.11997	0.372275	3.00846	0.00262576	0.0175874
HORVU.MOREX.r2.5HG0424220	Beta-glucosidase	728.025	1.11987	0.216673	5.1685	2.35976e-07	1.04908e-05
HORVU.MOREX.r2.4HG0330690	Heparanase	193.031	1.11849	0.22608	4.9473	7.52501e-07	2.77766e-05
HORVU.MOREX.r2.4HG0320060	Asparagine synthetase	2011.08	1.11699	0.261796	4.26665	1.9843e-05	0.000397411
HORVU.MOREX.r2.5HG0435530	Glycosyltransferase	395.884	1.1159	0.244244	4.56878	4.9058e-06	0.000130508
HORVU.MOREX.r2.3HG0228900	Trichome birefringence-like protein	171.248	1.11588	0.218483	5.10742	3.26583e-07	1.37342e-05
HORVU.MOREX.r2.1HG0053570	Hexosyltransferase	181.635	1.11419	0.275697	4.04136	5.31427e-05	0.000853151
HORVU.MOREX.r2.3HG0184150	Glycosyltransferase	558.441	1.11413	0.160068	6.96036	3.39401e-12	7.22675e-10
HORVU.MOREX.r2.4HG0288890	Kinase	284.322	1.11395	0.224605	4.9596	7.0637e-07	2.62656e-05
HORVU.MOREX.r2.7HG0608070	Peroxidase	163.426	1.11308	0.273711	4.06664	4.76962e-05	0.000782481
HORVU.MOREX.r2.3HG0228090	Protein CHUP1, chloroplastic	220.408	1.1127	0.299378	3.7167	0.00020184	0.0024059
HORVU.MOREX.r2.5HG0353140	Glutathione S-transferase	505.288	1.11224	0.365836	3.04028	0.00236359	0.0162677
HORVU.MOREX.r2.2HG0086230	Aquaporin	526.869	1.11221	0.353772	3.14386	0.00166733	0.0123904
HORVU.MOREX.r2.3HG0239430	Mannan endo-1,4-beta-mannosidase-like protein	526.106	1.11204	0.191458	5.80827	6.31228e-09	4.81829e-07
HORVU.MOREX.r2.2HG0121800	DNA replication and repair protein RecF	101.239	1.11175	0.269503	4.12518	3.70441e-05	0.00064702
HORVU.MOREX.r2.4HG0308050	1-phosphatidylinositol-3-phosphate 5-kinase	412.549	1.11096	0.214116	5.1886	2.11883e-07	9.67487e-06
HORVU.MOREX.r2.7HG0567160	Basic helix-loop-helix transcription factor	365.65	1.11066	0.259195	4.28505	1.82701e-05	0.000373088
HORVU.MOREX.r2.1HG0058880	E3 ubiquitin-protein ligase	597.299	1.10917	0.211554	5.24295	1.58027e-07	7.52133e-06
HORVU.MOREX.r2.7HG0530410	Membrane protein of er body-like protein	750.39	1.10649	0.174365	6.34585	2.21204e-10	2.7792e-08
HORVU.MOREX.r2.4HG0333750	Expansin	194.504	1.10577	0.428724	2.57921	0.00990257	0.0467002
HORVU.MOREX.r2.5HG0441300	Cellulose synthase	4999.59	1.10441	0.202526	5.45318	4.94756e-08	2.78772e-06
HORVU.MOREX.r2.1HG0066790	Protein DETOXIFICATION	108.819	1.10397	0.316354	3.48967	0.000483617	0.00473963
HORVU.MOREX.r2.1HG0004220	Protein phosphatase 2c, putative	90.9254	1.10361	0.302439	3.64903	0.000263236	0.00294494
HORVU.MOREX.r2.3HG0206880	Protein kinase family protein	152.684	1.10256	0.257187	4.287	1.81104e-05	0.000372294
HORVU.MOREX.r2.1HG0047520	Lipase	194.299	1.10223	0.246857	4.46507	8.0042e-06	0.000193209
HORVU.MOREX.r2.1HG0038950	Auxin-responsive family protein	98.3919	1.10099	0.384802	2.8612	0.00422046	0.0250797
HORVU.MOREX.r2.2HG0165530	Glycosyltransferase	465.813	1.10034	0.301043	3.6551	0.000257083	0.00289386
HORVU.MOREX.r2.7HG0546500	RING/U-box superfamily protein	195.637	1.09993	0.354859	3.09963	0.00193764	0.0138849
HORVU.MOREX.r2.3HG0260740	glycosyltransferase family exostosin protein	394.175	1.09976	0.229483	4.79234	1.64848e-06	5.3783e-05
HORVU.MOREX.r2.2HG0131980	Basic helix-loop-helix transcription factor	298.098	1.09767	0.180496	6.08142	1.19122e-09	1.2048e-07
HORVU.MOREX.r2.2HG0150900	Aquaporin	1159.03	1.09724	0.270121	4.06204	4.86451e-05	0.000794947
HORVU.MOREX.r2.5HG0414100	Purple acid phosphatase	98.266	1.0965	0.329463	3.32815	0.000874248	0.00754189
HORVU.MOREX.r2.5HG0399180	Flavin-containing monooxygenase	202.119	1.0962	0.257013	4.26516	1.99763e-05	0.000398895
HORVU.MOREX.r2.4HG0345840	Acid phosphatase 1	23155	1.09564	0.195518	5.60381	2.09689e-08	1.32137e-06
HORVU.MOREX.r2.4HG0278840	Golgi-body localization protein domain isoform 1	1384.97	1.09486	0.207575	5.27453	1.33098e-07	6.56658e-06
HORVU.MOREX.r2.2HG0115620	Glucose-6-phosphate/phosphate translocator-like protein	361.13	1.09452	0.25326	4.32173	1.54808e-05	0.000328935
HORVU.MOREX.r2.1HG0019710	GDSL esterase/lipase	715.165	1.09445	0.154985	7.06161	1.6458e-12	4.0599e-10
HORVU.MOREX.r2.6HG0510240	Geranylgeranyl reductase	132.922	1.09431	0.336693	3.25017	0.00115335	0.00928375
HORVU.MOREX.r2.5HG0355800	Glucan endo-1,3-beta-glucosidase, putative	72.6627	1.09274	0.41888	2.60872	0.00908805	0.0439372
HORVU.MOREX.r2.6HG0510900	Hexosyltransferase	218.752	1.09221	0.300034	3.64029	0.000272327	0.00302174
HORVU.MOREX.r2.1HG0070500	Core-2/I-branching beta-1,6-N-acetylglucosaminyltransferase family protein	80.6989	1.09209	0.321923	3.39238	0.000692887	0.00628507
HORVU.MOREX.r2.3HG0246800	Beta-glucosidase, putative	158.003	1.09195	0.251216	4.34666	1.38226e-05	0.000299041
HORVU.MOREX.r2.7HG0550660	Galactoside 2-alpha-L-fucosyltransferase	62.474	1.09193	0.365672	2.98609	0.00282572	0.018552
HORVU.MOREX.r2.6HG0480750	Beta-galactosidase	248.259	1.09141	0.307866	3.54507	0.000392509	0.00403643
HORVU.MOREX.r2.5HG0349330	Sucrose transporter protein	269.972	1.09116	0.1996	5.46676	4.5833e-08	2.61895e-06
HORVU.MOREX.r2.2HG0109930	Aquaporin	1113.57	1.09108	0.220471	4.94885	7.46551e-07	2.76074e-05
HORVU.MOREX.r2.6HG0488890	Glycerophosphodiester phosphodiesterase	1748.92	1.09105	0.163961	6.65435	2.84556e-11	4.61282e-09
HORVU.MOREX.r2.2HG0126140	Non-specific serine/threonine protein kinase	2451.39	1.09055	0.261331	4.17308	3.00504e-05	0.000550598
HORVU.MOREX.r2.4HG0294290	WRKY transcription factor	189.383	1.08944	0.338844	3.21516	0.00130372	0.0102225
HORVU.MOREX.r2.7HG0552880	Aquaporin-1	222.417	1.08896	0.378783	2.8749	0.0040416	0.0242592
HORVU.MOREX.r2.7HG0581010	XH/XS domain protein	59.9273	1.08754	0.403595	2.69464	0.0070465	0.0366701
HORVU.MOREX.r2.7HG0611370	Vacuolar protein sorting-associated protein 8-like protein	60.2753	1.08727	0.287542	3.78125	0.000156045	0.00194965
HORVU.MOREX.r2.2HG0167210	V-type proton ATPase subunit a	298.531	1.08564	0.337303	3.2186	0.00128818	0.0101311
HORVU.MOREX.r2.4HG0331160	Metal transporter	104.753	1.08471	0.333573	3.2518	0.00114678	0.00925289
HORVU.MOREX.r2.7HG0550410	Ethylene-responsive transcription factor	99.3178	1.08436	0.411957	2.63222	0.00848301	0.0417911
HORVU.MOREX.r2.2HG0174010	MLO-like protein	540.218	1.08396	0.370978	2.92188	0.0034792	0.021755
HORVU.MOREX.r2.3HG0236290	Gag-Pol polyprotein	59.3768	1.0836	0.417369	2.59626	0.00942453	0.0451163
HORVU.MOREX.r2.1HG0063390	Transmembrane protein 56	105.467	1.08318	0.277974	3.89671	9.75068e-05	0.00136582
HORVU.MOREX.r2.4HG0332820	Cytochrome b561 and DOMON domain-containing protein	236.293	1.08292	0.343464	3.15294	0.00161636	0.0121051
HORVU.MOREX.r2.2HG0094010	Kinase family protein	285.866	1.08193	0.228007	4.74514	2.08357e-06	6.47412e-05
HORVU.MOREX.r2.7HG0544390	Receptor-like kinase	113.208	1.07967	0.304949	3.5405	0.000399373	0.00409528
HORVU.MOREX.r2.6HG0512560	Protein kinase family protein, putative, expressed	382.485	1.07894	0.20998	5.13831	2.7722e-07	1.20077e-05
HORVU.MOREX.r2.6HG0486780	2-succinyl-5-enolpyruvyl-6-hydroxy-3-cyclohexene-1-carboxylate synthase	117.132	1.07771	0.299352	3.60015	0.000318034	0.00342738
HORVU.MOREX.r2.5HG0400860	2-oxoglutarate (2OG) and Fe(II)-dependent oxygenase superfamily protein	1873.4	1.07532	0.349735	3.07466	0.00210743	0.0148327
HORVU.MOREX.r2.6HG0459360	transmembrane protein, putative (DUF594)	25.7544	1.07497	0.406964	2.64143	0.00825567	0.0410256
HORVU.MOREX.r2.7HG0563000	Protein DETOXIFICATION	97.0083	1.07493	0.333559	3.22261	0.0012703	0.0100217
HORVU.MOREX.r2.7HG0613400	Kinase	759.255	1.07371	0.171786	6.25026	4.09759e-10	4.76357e-08
HORVU.MOREX.r2.3HG0248050	DUF641 family protein	27.9733	1.0736	0.392816	2.73307	0.00627464	0.0335244
HORVU.MOREX.r2.4HG0286250	basic helix-loop-helix (bHLH) DNA-binding superfamily protein	75.1891	1.07306	0.31134	3.4466	0.000567679	0.00537846
HORVU.MOREX.r2.5HG0386900	Pleiotropic drug resistance ABC transporter	395.356	1.07291	0.198413	5.40746	6.3925e-08	3.45969e-06
HORVU.MOREX.r2.4HG0326510	Auxin influx transporter	60.9153	1.07275	0.394215	2.72124	0.00650381	0.0345038
HORVU.MOREX.r2.3HG0241790	Glycerophosphodiester phosphodiesterase	308.506	1.07158	0.214343	4.99937	5.75177e-07	2.21789e-05
HORVU.MOREX.r2.2HG0154350	Beta-carotene hydroxylase	34.0081	1.07028	0.378588	2.82703	0.00469821	0.027091
HORVU.MOREX.r2.5HG0352830	Glutathione S-transferase	1887.73	1.07019	0.351027	3.04874	0.00229804	0.0159358
HORVU.MOREX.r2.1HG0040620	Glutathione S-transferase	504.375	1.06898	0.209287	5.10772	3.26077e-07	1.37342e-05
HORVU.MOREX.r2.5HG0439370	RING/FYVE/PHD zinc finger-containing protein	53.8964	1.06828	0.392514	2.72165	0.00649576	0.0344819
HORVU.MOREX.r2.1HG0074570	Disease resistance protein (NBS-LRR class) family	160.874	1.06809	0.314879	3.39206	0.000693693	0.00628839
HORVU.MOREX.r2.1HG0029630	RNA-binding protein 39	228.685	1.068	0.197812	5.39908	6.69845e-08	3.59406e-06
HORVU.MOREX.r2.7HG0612240	Ureide permease-like protein	656.61	1.06668	0.233548	4.56727	4.94107e-06	0.000131165
HORVU.MOREX.r2.6HG0524780	Xyloglucan endotransglucosylase/hydrolase	544.889	1.06601	0.274464	3.88398	0.000102761	0.00141117
HORVU.MOREX.r2.2HG0133660	Peptidyl-prolyl cis-trans isomerase	45.3746	1.06597	0.376152	2.83388	0.00459872	0.0267
HORVU.MOREX.r2.5HG0447340	Myosin	108.118	1.06479	0.377259	2.82245	0.00476584	0.0273495
HORVU.MOREX.r2.2HG0160990	Glycosyltransferase	236.765	1.06357	0.239387	4.44291	8.87506e-06	0.000210216
HORVU.MOREX.r2.5HG0424880	Receptor-like kinase	267.862	1.063	0.177421	5.9914	2.08048e-09	1.9574e-07
HORVU.MOREX.r2.3HG0192010	Stress responsive protein	293.041	1.0602	0.217637	4.87142	1.10799e-06	3.83119e-05
HORVU.MOREX.r2.1HG0076150	Glycosyltransferase	252.207	1.06015	0.250435	4.23325	2.30337e-05	0.000448869
HORVU.MOREX.r2.1HG0049020	Trichome birefringence-like protein	295.989	1.05957	0.156691	6.76218	1.35927e-11	2.43321e-09
HORVU.MOREX.r2.7HG0613070	Basic-leucine zipper (BZIP) transcription factor family	1381.7	1.0584	0.275536	3.84124	0.000122413	0.00161344
HORVU.MOREX.r2.7HG0530090	Callose synthase-like protein	2239.62	1.05772	0.189284	5.588	2.29698e-08	1.42089e-06
HORVU.MOREX.r2.4HG0338500	Classical arabinogalactan protein 5	397.064	1.05746	0.343149	3.08164	0.00205862	0.0145652
HORVU.MOREX.r2.3HG0232140	Eukaryotic aspartyl protease family protein	184.659	1.05614	0.303771	3.47675	0.000507523	0.00492625
HORVU.MOREX.r2.5HG0364710	Formin-like protein	54.9061	1.05599	0.399986	2.64006	0.0082891	0.0411364
HORVU.MOREX.r2.3HG0194540	Amino acid permease	785.817	1.05562	0.2456	4.29813	1.72242e-05	0.000357711
HORVU.MOREX.r2.1HG0027280	muscle M-line assembly protein	32.3854	1.05392	0.395591	2.66417	0.00771783	0.0390877
HORVU.MOREX.r2.4HG0297490	Protein ZINC INDUCED FACILITATOR-LIKE 1	1005.59	1.05346	0.200289	5.2597	1.44291e-07	7.03378e-06
HORVU.MOREX.r2.6HG0520080	Pentatricopeptide repeat-containing protein	118.622	1.04886	0.336804	3.11414	0.00184481	0.0133848
HORVU.MOREX.r2.2HG0176420	Cysteine proteinase	1820.34	1.04796	0.147138	7.12228	1.06152e-12	2.71804e-10
HORVU.MOREX.r2.6HG0452840	MYB transcription factor	167.986	1.04738	0.402832	2.60005	0.0093211	0.0448166
HORVU.MOREX.r2.1HG0042830	Monosaccharide-sensing protein 2	2439.33	1.04706	0.248293	4.21702	2.4755e-05	0.000475089
HORVU.MOREX.r2.3HG0187140	Short-chain dehydrogenase/reductase family protein	250.442	1.04634	0.314712	3.32475	0.000884977	0.0076111
HORVU.MOREX.r2.6HG0503470	Cytochrome P450 family ABA 8'-hydroxylase	301.607	1.04508	0.287531	3.63466	0.000278343	0.00306329
HORVU.MOREX.r2.3HG0221260	Calmodulin-binding protein	96.8643	1.04507	0.370136	2.82348	0.00475056	0.0272996
HORVU.MOREX.r2.7HG0595660	ABC transporter family protein	326.026	1.04432	0.246941	4.22903	2.34706e-05	0.000454319
HORVU.MOREX.r2.7HG0565380	Chitinase	120.498	1.04331	0.20168	5.1731	2.30241e-07	1.03266e-05
HORVU.MOREX.r2.1HG0076600	Extra-large G-protein-like	331.537	1.04274	0.241467	4.31836	1.5719e-05	0.00033226
HORVU.MOREX.r2.3HG0241200	ABIL1-like protein	78.657	1.04241	0.364834	2.85721	0.00427379	0.0252557
HORVU.MOREX.r2.1HG0056920	Cytochrome P450-like protein	54.2049	1.04233	0.371455	2.80608	0.00501489	0.0284343
HORVU.MOREX.r2.3HG0238870	Glutamate carboxypeptidase 2	386.614	1.04225	0.243167	4.28614	1.81805e-05	0.000373088
HORVU.MOREX.r2.7HG0582010	External alternative NAD(P)H-ubiquinone oxidoreductase B2, mitochondrial	1324.74	1.04194	0.260743	3.99605	6.44092e-05	0.000990776
HORVU.MOREX.r2.2HG0114750	Glutathione S-transferase	552.908	1.04087	0.301458	3.45278	0.000554834	0.00528896
HORVU.MOREX.r2.6HG0463770	Purple acid phosphatase	210.364	1.04046	0.244212	4.26046	2.04002e-05	0.000404168
HORVU.MOREX.r2.3HG0239960	Receptor-like kinase	145.105	1.04015	0.400823	2.59503	0.00945823	0.0452143
HORVU.MOREX.r2.2HG0129530	Sugar transporter, putative	608.456	1.03997	0.257703	4.03555	5.44754e-05	0.000870401
HORVU.MOREX.r2.2HG0089280	Demethylmenaquinone methyltransferase	95.9797	1.03924	0.354751	2.92948	0.0033953	0.0213558
HORVU.MOREX.r2.5HG0369690	Synaptotagmin-3	38.6632	1.03872	0.382655	2.7145	0.00663754	0.0350285
HORVU.MOREX.r2.2HG0124860	Receptor protein kinase-like protein	244.007	1.03851	0.260579	3.98539	6.73685e-05	0.00101725
HORVU.MOREX.r2.2HG0150090	Beta-glucosidase, putative	491.022	1.03756	0.362393	2.86309	0.00419538	0.0249453
HORVU.MOREX.r2.7HG0546280	Hyp O-arabinosyltransferase-like protein	63.388	1.03575	0.365517	2.83365	0.00460198	0.0267113
HORVU.MOREX.r2.5HG0383780	Beta-galactosidase	748.802	1.03555	0.129624	7.9889	1.36149e-15	7.86861e-13
HORVU.MOREX.r2.4HG0343820	Peroxidase	365.519	1.03371	0.194599	5.31199	1.08436e-07	5.49734e-06
HORVU.MOREX.r2.7HG0585370	Non-lysosomal glucosylceramidase	795.71	1.03318	0.207745	4.97329	6.58251e-07	2.49682e-05
HORVU.MOREX.r2.6HG0449190	RNA polymerase III large subunit	252.615	1.02971	0.29762	3.45982	0.000540529	0.00519175
HORVU.MOREX.r2.2HG0116850	L-ascorbate oxidase-like protein	335.416	1.02857	0.401157	2.56401	0.0103472	0.0480602
HORVU.MOREX.r2.3HG0194040	carboxyl-terminal peptidase, putative (DUF239)	317.395	1.02841	0.295049	3.48556	0.000491102	0.00479672
HORVU.MOREX.r2.7HG0596640	Trichome birefringence-like protein	148.383	1.0284	0.209001	4.92054	8.6304e-07	3.123e-05
HORVU.MOREX.r2.2HG0137910	Late embryogenesis abundant (LEA) hydroxyproline-rich glycoprotein family	374.936	1.02753	0.266157	3.8606	0.000113109	0.00151722
HORVU.MOREX.r2.5HG0392680	Pleiotropic drug resistance ABC transporter	729.487	1.02733	0.27304	3.76255	0.000168191	0.00207323
HORVU.MOREX.r2.3HG0257710	lysine ketoglutarate reductase trans-splicing protein (DUF707)	1377.81	1.02678	0.178129	5.76428	8.20056e-09	6.01018e-07
HORVU.MOREX.r2.7HG0569430	Solute carrier family 35 protein	234.703	1.02675	0.293963	3.49279	0.000478	0.00470796
HORVU.MOREX.r2.2HG0165250	Phosphatidylinositol-4-phosphate 5-kinase, putative	451.11	1.02535	0.215464	4.75879	1.94756e-06	6.14589e-05
HORVU.MOREX.r2.7HG0579490	Transmembrane 9 superfamily member	888.069	1.02534	0.236382	4.33764	1.4402e-05	0.000310248
HORVU.MOREX.r2.2HG0120800	E3 ubiquitin-protein ligase	222.536	1.0235	0.247822	4.12998	3.62799e-05	0.000640375
HORVU.MOREX.r2.6HG0453570	Heat shock 70 kDa protein	11214.4	1.02312	0.232274	4.40482	1.05872e-05	0.00024117
HORVU.MOREX.r2.7HG0584370	Vacuolar protein sorting-associated protein, putative	594.456	1.0224	0.188525	5.42314	5.8561e-08	3.2084e-06
HORVU.MOREX.r2.4HG0315300	Receptor-like kinase	178.035	1.02173	0.261786	3.90291	9.50413e-05	0.00133899
HORVU.MOREX.r2.1HG0067690	Respiratory burst oxidase	919.399	1.01847	0.151868	6.70629	1.9964e-11	3.4223e-09
HORVU.MOREX.r2.3HG0184700	Nuclease S1	85.258	1.01703	0.385597	2.63756	0.00835056	0.0413501
HORVU.MOREX.r2.3HG0196280	Pollen-specific protein SF21	238.792	1.01449	0.236915	4.28206	1.8517e-05	0.000376445
HORVU.MOREX.r2.3HG0224000	ATP-dependent zinc metalloprotease FtsH	378.867	1.01219	0.257624	3.92894	8.53201e-05	0.00123187
HORVU.MOREX.r2.4HG0280940	Basic blue protein	61.6055	1.01195	0.352826	2.86812	0.0041292	0.024634
HORVU.MOREX.r2.4HG0279490	Hedgehog-interacting-like protein	104.785	1.01194	0.253905	3.9855	6.73376e-05	0.00101725
HORVU.MOREX.r2.UnG0635510	Cytochrome b6-f complex subunit 4	58.0264	1.01079	0.360461	2.80417	0.00504469	0.0285517
HORVU.MOREX.r2.4HG0320470	Alpha/beta-Hydrolases superfamily protein	615.622	1.01018	0.205732	4.91016	9.10018e-07	3.25803e-05
HORVU.MOREX.r2.5HG0430180	Glucan endo-1,3-beta-glucosidase, putative	114.726	1.00918	0.341781	2.95271	0.00314999	0.0202472
HORVU.MOREX.r2.3HG0253000	UDP-glucuronate decarboxylase protein 1	416.735	1.0091	0.217405	4.64157	3.45771e-06	0.000100492
HORVU.MOREX.r2.2HG0169020	WAT1-related protein	96.1702	1.00786	0.301963	3.33768	0.000844813	0.00736589
HORVU.MOREX.r2.7HG0588810	Arogenate dehydrogenase	124.896	1.00641	0.37713	2.66861	0.00761664	0.0387665
HORVU.MOREX.r2.1HG0049850	Leucine-rich repeat receptor-like kinase	92.1662	1.00478	0.380652	2.63964	0.00829949	0.0411678
HORVU.MOREX.r2.2HG0081580	Glycine-rich protein	602.955	1.00408	0.210062	4.77995	1.75335e-06	5.66563e-05
HORVU.MOREX.r2.1HG0054370	Peroxidase	66.4045	1.00139	0.322131	3.10866	0.00187941	0.0135725
HORVU.MOREX.r2.4HG0288610	Alcohol dehydrogenase	1333.17	1.00123	0.255216	3.92306	8.74322e-05	0.0012542
HORVU.MOREX.r2.6HG0510910	Bromo-adjacent homology (BAH) domain-containing protein	199.22	1.00097	0.269934	3.70822	0.000208725	0.00246473
HORVU.MOREX.r2.7HG0612390	Allantoate amidohydrolase	626.794	1.0001	0.239383	4.17782	2.9432e-05	0.000543203
