# Supplementary material for: Aluminum or Low pH – Which Is the Bigger Enemy of Barley? Transcriptome Analysis of Barley Root Meristem Under Al and Low pH Stress
Source: Front Genet. 2021 May 19;12:675260. doi: 10.3389/fgene.2021.675260 (PMC8244595; doi:10.3389/fgene.2021.675260)
Supplement: Supplementary file 1 [file Data_Sheet_1.zip › Table 6.XLSX]

## Sheet: pH4_vs_pH6_down_short
The list of genes downregulated by low pH in the short-term experiment
Gene ID	annotation	baseMean	log2FoldChange	lfcSE	stat	pvalue	padj
HORVU.MOREX.r2.3HG0268970	Protein kinase	210.785	-6.69836	1.54772	-4.3279	1.50537e-05	0.000321888
HORVU.MOREX.r2.5HG0437450	Zinc finger protein	3.22638	-6.25291	1.79181	-3.48972	0.000483523	0.00473963
HORVU.MOREX.r2.7HG0610930	SAUR-like auxin-responsive protein family	8.79981	-5.7477	1.47653	-3.89272	9.91279e-05	0.00138096
HORVU.MOREX.r2.2HG0105090	B12D protein	60.5975	-5.62787	1.61879	-3.47659	0.000507828	0.00492625
HORVU.MOREX.r2.3HG0183270	UDP-glucosyl transferase 85A7	12.6306	-5.52477	1.58699	-3.4813	0.00049899	0.00485267
HORVU.MOREX.r2.4HG0284720	UDP-glycosyltransferase	42.1158	-5.42695	1.04062	-5.21513	1.83692e-07	8.48337e-06
HORVU.MOREX.r2.2HG0081820	Cytochrome P450	4.13797	-5.41006	1.6966	-3.18877	0.00142882	0.0109799
HORVU.MOREX.r2.3HG0187890	Receptor-like kinase	6.22554	-5.30923	1.97114	-2.69347	0.00707118	0.0367607
HORVU.MOREX.r2.1HG0006060	Cytochrome P450	11.8836	-5.22672	1.57764	-3.313	0.000923009	0.00785801
HORVU.MOREX.r2.3HG0269080	Protein kinase	15.4234	-5.18786	1.46644	-3.53772	0.00040359	0.00412523
HORVU.MOREX.r2.3HG0182590	Phytanoyl-CoA dioxygenase domain-containing protein 1	121.167	-5.14742	0.861466	-5.97519	2.29827e-09	2.06645e-07
HORVU.MOREX.r2.6HG0472500	F-box plant-like protein, putative	8.5857	-5.11656	1.36889	-3.73776	0.000185667	0.00224622
HORVU.MOREX.r2.1HG0076450	Glycosyltransferase	27.9374	-5.07265	1.2144	-4.1771	2.95248e-05	0.000543923
HORVU.MOREX.r2.5HG0443380	transmembrane protein, putative (DUF594)	19.3728	-5.05899	1.49585	-3.38201	0.000719577	0.00649224
HORVU.MOREX.r2.2HG0081830	Cytochrome P450	10.6655	-4.99811	1.24701	-4.00808	6.12137e-05	0.000952485
HORVU.MOREX.r2.1HG0006350	Agamous MADS-box transcription factor	63.6204	-4.98697	0.771791	-6.46155	1.03633e-10	1.412e-08
HORVU.MOREX.r2.3HG0235350	IAA-amino acid hydrolase ILR1, putative	5.16759	-4.97617	1.53887	-3.23365	0.0012222	0.0097028
HORVU.MOREX.r2.5HG0356120	Outer-membrane lipoprotein carrier protein	9.69818	-4.73195	1.13151	-4.18198	2.88981e-05	0.000536285
HORVU.MOREX.r2.5HG0439700	Protein PLANT CADMIUM RESISTANCE 2	19.7867	-4.65037	0.897176	-5.18335	2.17938e-07	9.8623e-06
HORVU.MOREX.r2.4HG0343790	Nascent polypeptide-associated complex alpha subunit, putative, expressed	3.52701	-4.53909	1.56255	-2.90492	0.00367344	0.0226406
HORVU.MOREX.r2.3HG0263870	Salicylate O-methyltransferase	38.4148	-4.51316	0.902715	-4.99954	5.74664e-07	2.21789e-05
HORVU.MOREX.r2.7HG0555100	phosphatidic acid phosphohydrolase 2	9.04671	-4.49857	0.828565	-5.42935	5.65597e-08	3.11741e-06
HORVU.MOREX.r2.7HG0549840	Inhibitor protein	4.92955	-4.42493	1.20998	-3.65703	0.000255154	0.00288243
HORVU.MOREX.r2.4HG0346420	Flavin-containing monooxygenase	4.41377	-4.39629	1.62327	-2.7083	0.0067629	0.0355048
HORVU.MOREX.r2.2HG0081980	Cytochrome P450	48.6661	-4.38563	0.908716	-4.82619	1.39172e-06	4.63023e-05
HORVU.MOREX.r2.1HG0007040	Leucine-rich repeat receptor-like protein kinase family protein	67.3429	-4.37466	1.04335	-4.19291	2.75401e-05	0.000514901
HORVU.MOREX.r2.3HG0252860	Zinc finger protein	6.10264	-4.34192	1.02827	-4.22255	2.41558e-05	0.000464912
HORVU.MOREX.r2.3HG0187910	Receptor-like kinase	11.4647	-4.33304	1.23264	-3.51526	0.000439329	0.00440811
HORVU.MOREX.r2.6HG0526360	LysM receptor-like kinase protein	14.282	-4.33079	1.44502	-2.99704	0.00272619	0.0180745
HORVU.MOREX.r2.6HG0510660	CDP-diacylglycerol--glycerol-3-phosphate 3-phosphatidyltransferase, putative	7.66668	-4.31812	1.57354	-2.7442	0.00606586	0.032755
HORVU.MOREX.r2.3HG0265650	Leucine-rich repeat receptor-like kinase	299.45	-4.27613	0.901841	-4.74156	2.12079e-06	6.56958e-05
HORVU.MOREX.r2.4HG0344060	NBS-LRR-like resistance protein	7.4826	-4.27509	1.30825	-3.2678	0.00108387	0.00886555
HORVU.MOREX.r2.2HG0163220	Purine permease family protein	4.31936	-4.24501	1.3749	-3.08751	0.0020184	0.0143458
HORVU.MOREX.r2.1HG0070270	1-deoxy-D-xylulose 5-phosphate synthase	67.5672	-4.21292	0.705519	-5.97138	2.35261e-09	2.09641e-07
HORVU.MOREX.r2.7HG0623240	Core-2/I-branching beta-1,6-N-acetylglucosaminyltransferase family protein	53.0247	-4.12495	0.99896	-4.12924	3.63958e-05	0.000641302
HORVU.MOREX.r2.3HG0193480	Ring finger protein, putative	7.12873	-4.05991	1.39817	-2.90374	0.00368739	0.0226989
HORVU.MOREX.r2.1HG0066270	WRKY transcription factor	15.6243	-4.0275	1.03595	-3.88773	0.000101186	0.00140065
HORVU.MOREX.r2.3HG0186320	GDSL esterase/lipase	94.1587	-4.0125	0.885931	-4.52913	5.92257e-06	0.000151265
HORVU.MOREX.r2.5HG0446810	Protein kinase	17.4829	-3.98671	1.53501	-2.59719	0.00939902	0.0450406
HORVU.MOREX.r2.1HG0062120	Inorganic pyrophosphatase family protein	22.0223	-3.94415	1.3004	-3.03303	0.00242115	0.01654
HORVU.MOREX.r2.3HG0245410	Ethylene-responsive transcription factor, putative	9.57304	-3.94403	1.43395	-2.75047	0.00595095	0.0323243
HORVU.MOREX.r2.3HG0270750	HPr kinase/phosphorylase	40.4583	-3.93837	1.31522	-2.99446	0.00274931	0.0181996
HORVU.MOREX.r2.2HG0080580	Protein kinase	118.419	-3.93037	1.3918	-2.82395	0.00474352	0.0272811
HORVU.MOREX.r2.2HG0081890	Cytochrome P450	49.569	-3.90598	0.807057	-4.83978	1.29984e-06	4.36764e-05
HORVU.MOREX.r2.2HG0089560	Lectin receptor kinase	24.6816	-3.85448	1.48772	-2.59087	0.00957334	0.0455539
HORVU.MOREX.r2.UnG0627890	Cytochrome P450, putative	11.6735	-3.79173	1.17857	-3.21722	0.00129438	0.010168
HORVU.MOREX.r2.6HG0526370	Receptor protein kinase, putative	52.2717	-3.78338	0.734094	-5.15381	2.55253e-07	1.12001e-05
HORVU.MOREX.r2.3HG0183100	Teneurin-2	250.272	-3.72336	0.645294	-5.77002	7.92638e-09	5.89466e-07
HORVU.MOREX.r2.2HG0082010	Cytochrome P450	646.882	-3.70002	0.633458	-5.841	5.18896e-09	4.06831e-07
HORVU.MOREX.r2.7HG0594640	basic helix-loop-helix (bHLH) DNA-binding superfamily protein	6.69372	-3.68248	1.06816	-3.4475	0.000565791	0.00536811
HORVU.MOREX.r2.6HG0457650	Beta-1,4-mannosyl-glycoprotein 4-beta-N-acetylglucosaminyltransferase	5.70657	-3.6704	1.41451	-2.59482	0.00946413	0.045215
HORVU.MOREX.r2.7HG0593170	Double-strand break repair protein MRE11	345.172	-3.63929	0.883522	-4.11907	3.80398e-05	0.000660488
HORVU.MOREX.r2.2HG0146840	Kinase family protein	7.15141	-3.63259	1.24084	-2.92753	0.00341662	0.0214565
HORVU.MOREX.r2.1HG0077320	Type II proteinase inhibitor family protein	44.1747	-3.62557	1.24425	-2.91387	0.00356977	0.022191
HORVU.MOREX.r2.7HG0549080	Pathogenesis-related protein 1	4280.23	-3.61687	1.18994	-3.03954	0.00236941	0.0162966
HORVU.MOREX.r2.2HG0082000	Copalyl diphosphate synthase	1282.25	-3.61353	0.652069	-5.54164	2.9965e-08	1.80396e-06
HORVU.MOREX.r2.2HG0081930	Cytochrome P450	30.4991	-3.55941	0.941613	-3.78012	0.000156752	0.00195607
HORVU.MOREX.r2.7HG0533030	2-oxoglutarate (2OG) and Fe(II)-dependent oxygenase superfamily protein	63.2629	-3.54714	0.81221	-4.36726	1.25813e-05	0.000276625
HORVU.MOREX.r2.7HG0564280	Lipoxygenase	11.5774	-3.54006	0.93785	-3.77466	0.000160228	0.00199084
HORVU.MOREX.r2.3HG0182260	Histone-lysine N-methyltransferase SETDB1	84.8464	-3.48228	0.817235	-4.26105	2.03469e-05	0.000403507
HORVU.MOREX.r2.1HG0074410	WRKY transcription factor	33.8619	-3.46935	0.641301	-5.40986	6.30757e-08	3.42982e-06
HORVU.MOREX.r2.4HG0278150	Zinc transporter	8.25458	-3.4501	1.28109	-2.6931	0.00707901	0.036792
HORVU.MOREX.r2.5HG0356980	Histidine ammonia-lyase	25.9952	-3.44579	0.674744	-5.1068	3.27654e-07	1.37506e-05
HORVU.MOREX.r2.6HG0520660	Receptor-kinase, putative	10.1825	-3.40236	1.1007	-3.0911	0.00199418	0.0142287
HORVU.MOREX.r2.UnG0625310	30S ribosomal protein S10	7.20242	-3.38813	1.28022	-2.64652	0.00813247	0.0406179
HORVU.MOREX.r2.7HG0598720	Tryptophan decarboxylase	35.94	-3.35834	0.61505	-5.46028	4.75392e-08	2.70119e-06
HORVU.MOREX.r2.7HG0542390	WRKY transcription factor, putative	5.66625	-3.35511	1.0824	-3.0997	0.00193717	0.0138849
HORVU.MOREX.r2.3HG0234550	Protein kinase-like	5.31666	-3.33448	1.08126	-3.0839	0.00204308	0.0144704
HORVU.MOREX.r2.6HG0481020	basic helix-loop-helix (bHLH) DNA-binding superfamily protein	8.35412	-3.33321	0.771198	-4.32212	1.5454e-05	0.00032871
HORVU.MOREX.r2.6HG0457730	Plant basic secretory family protein	306.874	-3.31319	0.853188	-3.88331	0.000103045	0.00141314
HORVU.MOREX.r2.5HG0418830	Ring finger protein	9.7531	-3.29156	0.852062	-3.86305	0.000111978	0.00150504
HORVU.MOREX.r2.7HG0623110	Flavin-containing monooxygenase	22.9692	-3.29149	1.26834	-2.59512	0.00945579	0.0452143
HORVU.MOREX.r2.2HG0081850	Kaurene synthase	337.512	-3.28555	0.542709	-6.05398	1.41309e-09	1.40808e-07
HORVU.MOREX.r2.2HG0080880	NB-ARC domain-containing disease resistance protein	29.3856	-3.25896	1.00869	-3.23089	0.00123405	0.00978529
HORVU.MOREX.r2.5HG0412130	Glycosyltransferase	29.1627	-3.25276	0.651275	-4.99445	5.90025e-07	2.26471e-05
HORVU.MOREX.r2.4HG0347390	ATPase, AAA family protein, expressed	10.2781	-3.25257	0.952115	-3.41615	0.000635134	0.00586108
HORVU.MOREX.r2.2HG0177710	Amino acid transporter, putative	42.3685	-3.24788	0.880666	-3.68798	0.000226045	0.00262784
HORVU.MOREX.r2.7HG0618780	Cytochrome P450	78.2955	-3.21398	0.736643	-4.36301	1.28283e-05	0.00028053
HORVU.MOREX.r2.1HG0001350	Transmembrane protein, putative (DUF247)	37.7716	-3.20878	0.508984	-6.30427	2.8955e-10	3.48632e-08
HORVU.MOREX.r2.3HG0197210	Heat-shock protein, putative	18.1646	-3.20867	0.688924	-4.65751	3.20049e-06	9.40982e-05
HORVU.MOREX.r2.3HG0187840	Receptor-like kinase	16.2734	-3.19207	0.972591	-3.28203	0.00103062	0.00853766
HORVU.MOREX.r2.1HG0057170	WRKY family transcription factor	15.6183	-3.18157	0.940145	-3.38413	0.000714043	0.00644518
HORVU.MOREX.r2.1HG0001390	Transmembrane protein, putative (DUF247)	45.5584	-3.18116	0.450607	-7.05973	1.66828e-12	4.06578e-10
HORVU.MOREX.r2.3HG0257990	MYB transcription factor	8.30282	-3.14167	0.830785	-3.78157	0.00015584	0.00194949
HORVU.MOREX.r2.1HG0074460	WRKY transcription factor	70.7234	-3.08727	0.413937	-7.4583	8.76431e-14	3.16579e-11
HORVU.MOREX.r2.1HG0002520	transmembrane protein, putative (DUF247)	3.5398	-3.08143	1.09422	-2.8161	0.00486107	0.0277768
HORVU.MOREX.r2.7HG0623080	Flavin-containing monooxygenase	27.5761	-3.07848	1.06664	-2.88615	0.00389988	0.0236471
HORVU.MOREX.r2.3HG0222170	WRKY transcription factor	80.5861	-3.07837	0.614267	-5.01146	5.40199e-07	2.11357e-05
HORVU.MOREX.r2.1HG0074430	WRKY transcription factor	12.8348	-3.07752	0.792256	-3.88449	0.000102543	0.00140913
HORVU.MOREX.r2.2HG0171030	Harbinger transposase-derived nuclease	6.44654	-3.0709	1.09211	-2.8119	0.00492493	0.0280782
HORVU.MOREX.r2.5HG0407070	plant/protein (Protein of unknown function, DUF538)	49.3464	-3.06027	0.90019	-3.39959	0.000674878	0.00615483
HORVU.MOREX.r2.3HG0265660	Leucine-rich repeat receptor-like kinase	97.9455	-3.05924	0.621623	-4.92137	8.59419e-07	3.11547e-05
HORVU.MOREX.r2.5HG0412030	Agmatine coumaroyltransferase-2	26.8588	-3.05352	0.679545	-4.49348	7.00689e-06	0.000174122
HORVU.MOREX.r2.2HG0180170	1-deoxy-D-xylulose 5-phosphate synthase	154.41	-3.05041	0.579981	-5.25949	1.44453e-07	7.03378e-06
HORVU.MOREX.r2.1HG0004250	NBS-LRR-like resistance protein	62.4539	-3.04403	0.862998	-3.52727	0.000419861	0.00424998
HORVU.MOREX.r2.2HG0081840	Cytochrome P450	383.583	-3.04092	0.588283	-5.16915	2.35167e-07	1.04779e-05
HORVU.MOREX.r2.1HG0074860	3-ketoacyl-CoA synthase	20.3399	-3.02034	0.924134	-3.26829	0.001082	0.00886101
HORVU.MOREX.r2.3HG0272550	Pathogenesis-related protein PR-4	1025.79	-3.01933	0.820531	-3.67973	0.000233482	0.00269109
HORVU.MOREX.r2.7HG0623560	NAC domain-containing protein	20.5608	-3.01891	0.686287	-4.39891	1.08797e-05	0.000246167
HORVU.MOREX.r2.2HG0140090	U-box domain-containing protein	15.501	-3.01431	0.778209	-3.8734	0.000107329	0.00145378
HORVU.MOREX.r2.5HG0349740	Vesicle-associated membrane protein, putative	33.7947	-3.01403	0.931664	-3.2351	0.00121599	0.00968162
HORVU.MOREX.r2.7HG0531870	Calcium-dependent lipid-binding domain-containing protein	60.3779	-3.00447	0.640054	-4.69409	2.67801e-06	8.01344e-05
HORVU.MOREX.r2.5HG0440590	Lipoxygenase	122.292	-3.00013	0.437966	-6.85014	7.37773e-12	1.4213e-09
HORVU.MOREX.r2.5HG0418420	Serine/threonine-protein kinase	8.10441	-2.99376	1.15686	-2.58784	0.00965807	0.0458599
HORVU.MOREX.r2.3HG0272180	Pathogenesis-related protein PR-4	947.417	-2.99285	1.09494	-2.73334	0.00626951	0.0335166
HORVU.MOREX.r2.3HG0229370	WRKY transcription factor	37.4426	-2.95868	0.464022	-6.37616	1.81586e-10	2.33957e-08
HORVU.MOREX.r2.6HG0516920	Sugar transporter, putative	24.1944	-2.95191	0.784792	-3.76139	0.000168972	0.00207917
HORVU.MOREX.r2.5HG0350190	VQ motif family protein	7.7446	-2.9225	1.01772	-2.87161	0.00408387	0.0244332
HORVU.MOREX.r2.6HG0522160	transmembrane protein, putative (DUF679)	7.22173	-2.92147	0.935628	-3.12247	0.00179341	0.0131059
HORVU.MOREX.r2.1HG0067870	Late embryogenesis abundant hydroxyproline-rich glycoprotein family, putative	39.6235	-2.8837	0.633039	-4.55532	5.23047e-06	0.000137763
HORVU.MOREX.r2.4HG0300230	Lactate utilization protein B	5.10777	-2.88254	0.942046	-3.05988	0.00221429	0.015477
HORVU.MOREX.r2.6HG0518840	Embryogenesis transmembrane protein-like	58.6273	-2.87752	1.09493	-2.62804	0.00858785	0.0422048
HORVU.MOREX.r2.5HG0352800	Glycosyltransferase	25.874	-2.87481	0.949579	-3.02746	0.00246622	0.0167799
HORVU.MOREX.r2.5HG0358060	Kinase, putative	26.1387	-2.86013	1.08095	-2.64596	0.00814606	0.0406559
HORVU.MOREX.r2.2HG0144090	Heavy metal transport/detoxification protein	10.3615	-2.85953	0.789759	-3.62076	0.000293737	0.0032075
HORVU.MOREX.r2.3HG0245190	Iron-sulfur cluster repair protein YtfE	87.3577	-2.85	0.698989	-4.07732	4.55585e-05	0.000758483
HORVU.MOREX.r2.4HG0332850	Auxin-induced in root cultures protein 12	10.274	-2.83759	0.966552	-2.93578	0.00332706	0.021087
HORVU.MOREX.r2.3HG0263840	Salicylate O-methyltransferase	56.804	-2.836	0.960544	-2.9525	0.00315215	0.0202547
HORVU.MOREX.r2.1HG0035490	Cotton fiber expressed protein-like protein	23.5985	-2.83496	0.788754	-3.59422	0.00032536	0.00348775
HORVU.MOREX.r2.7HG0534470	BON1-associated protein 2	3.33174	-2.83489	1.08827	-2.60495	0.00918874	0.044318
HORVU.MOREX.r2.5HG0356530	VQ motif family protein	33.8498	-2.80109	0.553249	-5.06298	4.12744e-07	1.66647e-05
HORVU.MOREX.r2.7HG0560890	transmembrane protein	11.0477	-2.79536	0.680502	-4.10779	3.99455e-05	0.000685341
HORVU.MOREX.r2.5HG0399300	Glutamate receptor	29.4707	-2.78931	1.01534	-2.74717	0.00601123	0.032573
HORVU.MOREX.r2.1HG0058570	Chaperone protein dnaJ	5.82287	-2.78679	0.98472	-2.83003	0.00465438	0.0269309
HORVU.MOREX.r2.5HG0412080	NBS-LRR disease resistance protein	40.1342	-2.78512	0.66194	-4.20752	2.58192e-05	0.000491318
HORVU.MOREX.r2.1HG0007530	Leucine-rich repeat receptor-like protein kinase family protein	63.6783	-2.783	0.999181	-2.78529	0.00534805	0.0298672
HORVU.MOREX.r2.6HG0495960	CBS domain-containing protein CBSX5	14.5279	-2.779	0.731908	-3.79693	0.0001465	0.00186378
HORVU.MOREX.r2.3HG0186380	Terpene synthase, putative	23.808	-2.76922	0.774212	-3.57683	0.00034779	0.00367981
HORVU.MOREX.r2.4HG0283700	Outer membrane protein class 4	167.53	-2.75325	0.787718	-3.49523	0.000473661	0.00468061
HORVU.MOREX.r2.5HG0357880	Kinase, putative	75.6677	-2.74273	0.574384	-4.77509	1.79628e-06	5.77666e-05
HORVU.MOREX.r2.5HG0429800	1-pyrroline-5-carboxylate dehydrogenase	33.3398	-2.73789	0.539834	-5.07173	3.94207e-07	1.60766e-05
HORVU.MOREX.r2.7HG0607240	CheY-like two-component responsive regulator family protein	34.4568	-2.73775	0.564059	-4.85366	1.21204e-06	4.12053e-05
HORVU.MOREX.r2.2HG0114510	Receptor-like protein kinase, putative,expressed	47.2597	-2.7353	0.801185	-3.41406	0.00064002	0.00589273
HORVU.MOREX.r2.6HG0457980	WRKY transcription factor, putative	4.82035	-2.72864	0.903873	-3.01884	0.00253749	0.0171494
HORVU.MOREX.r2.2HG0137960	U-box domain-containing family protein	58.0453	-2.72687	0.391984	-6.95658	3.48629e-12	7.30663e-10
HORVU.MOREX.r2.2HG0173170	Sulfotransferase	12.9538	-2.72667	0.957816	-2.84675	0.00441677	0.0258739
HORVU.MOREX.r2.1HG0067240	Heat shock transcription factor	10.8607	-2.70847	0.911364	-2.97189	0.00295973	0.0192218
HORVU.MOREX.r2.3HG0258400	Loricrin	215.152	-2.70651	0.808149	-3.34902	0.000810989	0.0071449
HORVU.MOREX.r2.5HG0445880	AIG2-like (Avirulence induced gene) family protein	137.182	-2.70533	0.416735	-6.49174	8.48487e-11	1.19189e-08
HORVU.MOREX.r2.5HG0398750	RING/U-box superfamily protein	7.98896	-2.70504	0.796893	-3.39448	0.000687598	0.00625112
HORVU.MOREX.r2.6HG0455390	Leucine carboxyl methyltransferase	10.2438	-2.69595	0.681438	-3.95626	7.61319e-05	0.00112245
HORVU.MOREX.r2.1HG0055490	Glucan 1,3-beta-glucosidase	288.615	-2.69518	0.607746	-4.43472	9.21919e-06	0.000216341
HORVU.MOREX.r2.1HG0015340	extracellular ligand-gated ion channel protein (DUF3537)	5.2003	-2.68532	1.01189	-2.65376	0.00796007	0.0399544
HORVU.MOREX.r2.3HG0248370	4,5-dioxygenase-like protein	37.4557	-2.67842	0.766661	-3.49362	0.000476522	0.00469741
HORVU.MOREX.r2.5HG0425020	UDP-glycosyltransferase	36.5432	-2.6778	0.511771	-5.23243	1.67299e-07	7.8518e-06
HORVU.MOREX.r2.1HG0042460	PLAC8 family protein	55.8317	-2.66963	0.525737	-5.07789	3.81654e-07	1.57232e-05
HORVU.MOREX.r2.7HG0603690	Yellow stripe 1A transporter	25.1681	-2.66278	0.689241	-3.86335	0.000111842	0.00150428
HORVU.MOREX.r2.5HG0356360	Glutamate receptor	43.2252	-2.64309	0.807761	-3.27212	0.00106745	0.00877738
HORVU.MOREX.r2.5HG0385110	PRA1 family protein	3.7735	-2.6333	1.0218	-2.57712	0.00996287	0.0468601
HORVU.MOREX.r2.4HG0297760	Late embryogenesis abundant (LEA) hydroxyproline-rich glycoprotein family	27.0388	-2.63299	1.01141	-2.60327	0.00923382	0.0444613
HORVU.MOREX.r2.7HG0540630	F-box-like	5.02231	-2.62908	0.959844	-2.73907	0.00616136	0.0331116
HORVU.MOREX.r2.1HG0073450	Chlorophyll a-b binding protein, chloroplastic	3.49886	-2.61314	0.981465	-2.66249	0.00775643	0.0392145
HORVU.MOREX.r2.2HG0170800	Tryptophan decarboxylase	10.6379	-2.60997	0.824744	-3.16459	0.00155303	0.0117306
HORVU.MOREX.r2.5HG0429810	VQ motif family protein, expressed	13.4059	-2.60102	0.689634	-3.77159	0.000162208	0.00201051
HORVU.MOREX.r2.6HG0511060	U-box domain-containing protein	83.0918	-2.59984	0.429633	-6.05131	1.43669e-09	1.42457e-07
HORVU.MOREX.r2.5HG0439690	Protein PLANT CADMIUM RESISTANCE 2	33.6433	-2.57156	0.624071	-4.12062	3.77856e-05	0.000656638
HORVU.MOREX.r2.7HG0527370	Lectin receptor kinase	13.181	-2.51511	0.618382	-4.06725	4.75718e-05	0.000781707
HORVU.MOREX.r2.7HG0571040	RING/U-box superfamily protein	16.1423	-2.51259	0.769813	-3.2639	0.0010989	0.0089704
HORVU.MOREX.r2.6HG0522170	transmembrane protein, putative (DUF679)	19.7078	-2.50983	0.657035	-3.81993	0.000133491	0.00172983
HORVU.MOREX.r2.5HG0425530	GDSL esterase/lipase	14.6482	-2.4979	0.689391	-3.62333	0.00029083	0.00318167
HORVU.MOREX.r2.3HG0233270	Receptor-like protein kinase	36.1254	-2.49193	0.597043	-4.17379	2.99577e-05	0.00055006
HORVU.MOREX.r2.6HG0475980	U-box domain-containing family protein	17.0256	-2.48524	0.63155	-3.93514	8.31482e-05	0.00120838
HORVU.MOREX.r2.4HG0277700	WRKY transcription factor	49.7352	-2.48187	0.718494	-3.45427	0.000551794	0.00527241
HORVU.MOREX.r2.3HG0200840	Alpha/beta-Hydrolases superfamily protein	4.11995	-2.47942	0.905519	-2.73812	0.00617919	0.0331494
HORVU.MOREX.r2.7HG0616250	WRKY transcription factor	29.0105	-2.46722	0.656683	-3.75709	0.000171902	0.00210741
HORVU.MOREX.r2.6HG0508040	Potassium transporter	79.6042	-2.46233	0.434689	-5.66458	1.47384e-08	9.80683e-07
HORVU.MOREX.r2.3HG0268820	GPI-anchored lorelei-like protein	54.041	-2.45627	0.533164	-4.60697	4.08573e-06	0.000113059
HORVU.MOREX.r2.7HG0621880	Disease resistance protein RPM1	18.5881	-2.43198	0.556234	-4.37222	1.22987e-05	0.000271889
HORVU.MOREX.r2.6HG0463640	Cytochrome P450 family protein, expressed	18.3762	-2.41809	0.806716	-2.99745	0.00272249	0.0180651
HORVU.MOREX.r2.7HG0621570	O-methyltransferase	189.618	-2.41437	0.80549	-2.99739	0.00272298	0.0180651
HORVU.MOREX.r2.4HG0318930	Chaperone protein dnaJ	30.3898	-2.4109	0.488741	-4.93287	8.10293e-07	2.96394e-05
HORVU.MOREX.r2.1HG0057280	Non-specific lipid-transfer protein	50.4863	-2.40195	0.606797	-3.95841	7.54513e-05	0.00111566
HORVU.MOREX.r2.4HG0335810	Patatin	58.2975	-2.3936	0.716615	-3.34015	0.000837321	0.00731951
HORVU.MOREX.r2.3HG0186980	Disease resistance protein RGA2	51.5066	-2.38562	0.808854	-2.94938	0.00318411	0.0204147
HORVU.MOREX.r2.2HG0081560	Glutamyl-tRNA (Gln) amidotransferase subunit A	58.1991	-2.38031	0.475802	-5.00273	5.65236e-07	2.19301e-05
HORVU.MOREX.r2.2HG0090280	Nicotianamine synthase	99.3843	-2.37424	0.908916	-2.61217	0.00899697	0.0436273
HORVU.MOREX.r2.4HG0332500	Sugar transporter family protein, expressed	23.6319	-2.37243	0.843977	-2.81102	0.00493852	0.0281365
HORVU.MOREX.r2.6HG0508720	Mitogen-activated protein kinase kinase kinase 1	45.9728	-2.3673	0.483093	-4.90029	9.5695e-07	3.40197e-05
HORVU.MOREX.r2.5HG0406270	Protein kinase family protein	212.795	-2.35008	0.504384	-4.6593	3.17283e-06	9.36935e-05
HORVU.MOREX.r2.3HG0233560	Lipid phosphate phosphatase-like protein	8.73405	-2.34083	0.683873	-3.4229	0.000619578	0.00575164
HORVU.MOREX.r2.7HG0588050	VQ motif family protein	58.8864	-2.31989	0.514083	-4.51269	6.40111e-06	0.000162055
HORVU.MOREX.r2.2HG0173540	P-loop containing nucleoside triphosphate hydrolases superfamily protein	27.3015	-2.31309	0.628335	-3.6813	0.000232051	0.00267918
HORVU.MOREX.r2.5HG0426210	Myb family transcription factor-like protein	5.73731	-2.29949	0.85929	-2.67603	0.00745001	0.0381516
HORVU.MOREX.r2.5HG0432660	Nodulin-like / Major Facilitator Superfamily protein	12.5624	-2.28967	0.586314	-3.9052	9.41484e-05	0.0013327
HORVU.MOREX.r2.2HG0154020	Heavy metal transport/detoxification superfamily protein	59.5132	-2.28785	0.572642	-3.99525	6.46253e-05	0.000993343
HORVU.MOREX.r2.5HG0411350	Argininosuccinate lyase	16.7583	-2.28417	0.589085	-3.87749	0.000105541	0.00143965
HORVU.MOREX.r2.5HG0419180	Acetyl-coenzyme A synthetase	23.5139	-2.28216	0.476533	-4.78909	1.6754e-06	5.43979e-05
HORVU.MOREX.r2.7HG0538260	Lectin receptor kinase	41.138	-2.25968	0.75571	-2.99015	0.00278844	0.0183788
HORVU.MOREX.r2.3HG0262300	Methyl esterase 1, putative	148.623	-2.2311	0.480436	-4.6439	3.41898e-06	9.96528e-05
HORVU.MOREX.r2.7HG0534210	Kinase, putative	42.4062	-2.22274	0.611054	-3.63756	0.000275233	0.00304064
HORVU.MOREX.r2.6HG0451760	Epoxide hydrolase 2	29.7453	-2.21546	0.822174	-2.69464	0.00704641	0.0366701
HORVU.MOREX.r2.5HG0426500	Calcium-binding protein	19.8343	-2.19992	0.590449	-3.72584	0.000194669	0.00233695
HORVU.MOREX.r2.3HG0260790	Sec14p-like phosphatidylinositol transfer family protein	238.302	-2.19558	0.392771	-5.58998	2.27101e-08	1.41348e-06
HORVU.MOREX.r2.3HG0268120	Receptor kinase-like protein	41.4985	-2.19299	0.659287	-3.3263	0.000880056	0.00758491
HORVU.MOREX.r2.4HG0303750	Harpin-induced protein	8.91105	-2.19085	0.690597	-3.1724	0.00151183	0.0114776
HORVU.MOREX.r2.2HG0166070	Serine/threonine-protein kinase	7.86995	-2.18534	0.695004	-3.14435	0.00166456	0.0123744
HORVU.MOREX.r2.2HG0101740	Transcription factor WRKY	105.015	-2.17417	0.396409	-5.48468	4.14221e-08	2.41466e-06
HORVU.MOREX.r2.5HG0410610	Kinase family protein	27.8738	-2.16543	0.566717	-3.82101	0.000132904	0.00172443
HORVU.MOREX.r2.2HG0081780	Cytochrome P450	359.215	-2.16312	0.432409	-5.0025	5.65924e-07	2.19301e-05
HORVU.MOREX.r2.6HG0496910	Cytochrome b5	389.03	-2.14622	0.536776	-3.99836	6.37836e-05	0.000982646
HORVU.MOREX.r2.1HG0045700	Ethylene-responsive transcription factor	44.7983	-2.13687	0.602169	-3.54862	0.000387253	0.00400827
HORVU.MOREX.r2.7HG0549240	Zinc-finger protein	30.035	-2.12335	0.482632	-4.39952	1.08489e-05	0.000245745
HORVU.MOREX.r2.3HG0261140	NAD(P)H-quinone oxidoreductase subunit 1	30.2244	-2.10831	0.519488	-4.05844	4.94007e-05	0.000803923
HORVU.MOREX.r2.4HG0281040	Regulator of Vps4 activity in the MVB pathway protein, putative	30.399	-2.10694	0.700283	-3.00869	0.00262373	0.0175796
HORVU.MOREX.r2.5HG0355310	Peptide-N4-(N-acetyl-beta-glucosaminyl)asparagine amidase A	23.0104	-2.08578	0.769197	-2.71163	0.0066954	0.0352602
HORVU.MOREX.r2.3HG0252460	Calcium-dependent lipid-binding domain-containing protein	102.324	-2.08324	0.450792	-4.62128	3.81375e-06	0.000108046
HORVU.MOREX.r2.1HG0058210	Ammonium transporter	63.2017	-2.0717	0.411112	-5.03927	4.673e-07	1.84981e-05
HORVU.MOREX.r2.5HG0423830	Dirigent protein	194.582	-2.06427	0.473898	-4.35593	1.32503e-05	0.000288822
HORVU.MOREX.r2.5HG0430600	Acetyltransferase, GNAT family protein, expressed	15.2498	-2.0639	0.784783	-2.62989	0.00854113	0.042016
HORVU.MOREX.r2.6HG0508260	Calmodulin-binding protein-like	31.3696	-2.05825	0.508687	-4.04621	5.20545e-05	0.000839679
HORVU.MOREX.r2.2HG0136910	Terminal flower 1	16.9451	-2.04857	0.788783	-2.59713	0.00940075	0.0450406
HORVU.MOREX.r2.7HG0555290	MACPF domain-containing protein	28.797	-2.03639	0.496494	-4.10155	4.10395e-05	0.000699955
HORVU.MOREX.r2.3HG0236510	S-adenosylmethionine-dependent methyltransferase	70.0568	-2.02833	0.295147	-6.87228	6.31852e-12	1.24088e-09
HORVU.MOREX.r2.7HG0602850	MYB transcription factor	28.4977	-2.02134	0.530484	-3.81036	0.000138762	0.00177393
HORVU.MOREX.r2.5HG0367820	Pathogenesis-related protein 1	899.885	-2.01023	0.491952	-4.08623	4.38437e-05	0.000737216
HORVU.MOREX.r2.3HG0201550	Pentatricopeptide repeat-containing protein	6.57107	-2.00206	0.722147	-2.77237	0.00556492	0.0308177
HORVU.MOREX.r2.7HG0621850	Receptor protein kinase, putative	69.2686	-1.9874	0.708469	-2.80521	0.00502841	0.0284755
HORVU.MOREX.r2.6HG0489450	senescence-associated family protein (DUF581)	25.7506	-1.97876	0.709387	-2.7894	0.00528057	0.0295486
HORVU.MOREX.r2.7HG0555000	Pathogenesis-related protein 1	1479.76	-1.9732	0.56772	-3.47567	0.000509585	0.00493909
HORVU.MOREX.r2.2HG0094470	Embryogenesis transmembrane protein-like	12.6723	-1.96906	0.766953	-2.56737	0.0102472	0.0476725
HORVU.MOREX.r2.3HG0205260	DNA mismatch repair protein MutL	47.9115	-1.95814	0.592152	-3.30681	0.000943636	0.0079899
HORVU.MOREX.r2.6HG0488280	Heavy metal transport/detoxification protein	35.3535	-1.95796	0.655787	-2.98566	0.00282963	0.0185716
HORVU.MOREX.r2.4HG0283680	serine-type endopeptidase inhibitor	806.314	-1.94653	0.413377	-4.70885	2.49119e-06	7.5777e-05
HORVU.MOREX.r2.3HG0184840	Trypsin inhibitor	23.7978	-1.9427	0.630943	-3.07903	0.00207673	0.0146592
HORVU.MOREX.r2.6HG0516930	Sugar transporter, putative	30.9112	-1.93407	0.683448	-2.82988	0.00465656	0.026934
HORVU.MOREX.r2.7HG0623230	Sulfotransferase	211.358	-1.9292	0.331354	-5.82219	5.80803e-09	4.48415e-07
HORVU.MOREX.r2.2HG0097180	ARM repeat superfamily protein	40.6603	-1.92596	0.732996	-2.62752	0.00860097	0.0422408
HORVU.MOREX.r2.5HG0367940	Pathogenesis-related protein	94.3818	-1.91674	0.537734	-3.56448	0.000364577	0.00382702
HORVU.MOREX.r2.4HG0341030	NAC domain-containing protein, putative	22.3494	-1.91509	0.643371	-2.97665	0.00291421	0.0189771
HORVU.MOREX.r2.7HG0592630	F-box protein PP2	19.4873	-1.90733	0.70927	-2.68914	0.00716366	0.0370937
HORVU.MOREX.r2.2HG0173490	Heavy metal transport/detoxification superfamily protein	52.5115	-1.90449	0.452139	-4.21218	2.52917e-05	0.000484013
HORVU.MOREX.r2.6HG0491090	4-hydroxy-3-methylbut-2-en-1-yl diphosphate synthase (flavodoxin)	770.555	-1.89958	0.393231	-4.83069	1.36062e-06	4.56429e-05
HORVU.MOREX.r2.1HG0039110	Response to low sulfur protein, putative	63.0721	-1.89353	0.466892	-4.05561	5.00028e-05	0.000811112
HORVU.MOREX.r2.7HG0623630	DUF241 domain protein (DUF241)	46.8873	-1.88507	0.442078	-4.26411	2.00697e-05	0.000400365
HORVU.MOREX.r2.1HG0002410	Serine/threonine-protein kinase	39.9326	-1.88352	0.604944	-3.11355	0.00184852	0.0134019
HORVU.MOREX.r2.3HG0189280	Peptide transporter	15.7064	-1.88253	0.514777	-3.65697	0.000255212	0.00288243
HORVU.MOREX.r2.6HG0502750	Peptide transporter	34.4777	-1.88202	0.586114	-3.21101	0.00132271	0.0103206
HORVU.MOREX.r2.2HG0167490	SAUR-like auxin-responsive protein family	12.2011	-1.87395	0.608826	-3.07798	0.00208409	0.0146991
HORVU.MOREX.r2.6HG0470280	Flotillin-like protein 1	51.1493	-1.87322	0.654202	-2.86337	0.00419161	0.0249303
HORVU.MOREX.r2.5HG0438530	Trypsin inhibitor	898.282	-1.872	0.40828	-4.58509	4.53791e-06	0.000123237
HORVU.MOREX.r2.4HG0316810	VQ motif family protein, expressed	19.5189	-1.86299	0.576118	-3.2337	0.00122197	0.0097028
HORVU.MOREX.r2.3HG0224960	Integral membrane protein TmpA	45.2393	-1.86265	0.564208	-3.30135	0.000962209	0.00810982
HORVU.MOREX.r2.3HG0259570	LPS-assembly protein LptD	26.8528	-1.85287	0.520268	-3.56137	0.000368919	0.00386058
HORVU.MOREX.r2.5HG0439680	Protein PLANT CADMIUM RESISTANCE 2	55.2615	-1.85284	0.526739	-3.51757	0.000435512	0.0043785
HORVU.MOREX.r2.7HG0538280	Cytochrome P450	77.0053	-1.85073	0.524755	-3.52685	0.000420539	0.00425333
HORVU.MOREX.r2.7HG0591250	Laccase	9.62936	-1.84177	0.591311	-3.11473	0.00184115	0.0133679
HORVU.MOREX.r2.7HG0555440	Cytochrome P450	268.9	-1.84088	0.36654	-5.02232	5.10513e-07	2.00129e-05
HORVU.MOREX.r2.4HG0336610	Mitochondrial carrier, putative, expressed	90.7673	-1.83756	0.329843	-5.57101	2.5327e-08	1.54778e-06
HORVU.MOREX.r2.2HG0166950	Agmatine coumaroyltransferase-2	67.9901	-1.83552	0.541039	-3.39258	0.000692372	0.00628507
HORVU.MOREX.r2.7HG0550180	RNA ligase/cyclic nucleotide phosphodiesterase family protein	84.1939	-1.83548	0.562594	-3.26254	0.00110418	0.00899535
HORVU.MOREX.r2.3HG0181630	1-deoxy-D-xylulose 5-phosphate reductoisomerase	383.719	-1.83287	0.401158	-4.56895	4.90176e-06	0.000130508
HORVU.MOREX.r2.2HG0161640	Transcription factor	16.5787	-1.82233	0.547554	-3.32813	0.000874319	0.00754189
HORVU.MOREX.r2.7HG0565250	Sulfotransferase	17.3088	-1.80315	0.534737	-3.37203	0.000746155	0.00668729
HORVU.MOREX.r2.1HG0071890	Aspartate carbamoyltransferase	38.2015	-1.80121	0.55412	-3.25058	0.00115169	0.00927774
HORVU.MOREX.r2.3HG0262430	Nuclear transcription factor Y subunit B	40.5144	-1.7986	0.480199	-3.74552	0.000180018	0.00219098
HORVU.MOREX.r2.4HG0339550	Cytochrome P450, putative	224.074	-1.79573	0.376141	-4.77409	1.80517e-06	5.78685e-05
HORVU.MOREX.r2.7HG0600630	Serine/threonine-protein kinase	29.8553	-1.79022	0.633451	-2.82614	0.00471133	0.0271358
HORVU.MOREX.r2.2HG0158710	transmembrane protein, putative (DUF247)	36.3446	-1.7897	0.535308	-3.34332	0.000827834	0.00725538
HORVU.MOREX.r2.5HG0359930	BZIP transcription factor	44.4377	-1.78923	0.438309	-4.08211	4.4628e-05	0.000748537
HORVU.MOREX.r2.5HG0441530	Serine/threonine-protein kinase	40.9128	-1.78758	0.455357	-3.92566	8.64919e-05	0.00124347
HORVU.MOREX.r2.5HG0367850	Pathogenesis-related protein 1	1273.37	-1.76094	0.544312	-3.23518	0.00121568	0.00968162
HORVU.MOREX.r2.1HG0042660	Heavy metal transport/detoxification protein	56.6065	-1.75958	0.440623	-3.99341	6.5131e-05	0.000996573
HORVU.MOREX.r2.7HG0563130	Heat shock protein 90	1463.33	-1.75274	0.474363	-3.69493	0.000219947	0.00256876
HORVU.MOREX.r2.6HG0459620	Cytochrome P450	60.6349	-1.75249	0.548826	-3.19317	0.0014072	0.010852
HORVU.MOREX.r2.6HG0456130	Calcium-binding family protein	40.7266	-1.7517	0.532651	-3.28865	0.0010067	0.00838761
HORVU.MOREX.r2.1HG0071220	Protein PLANT CADMIUM RESISTANCE 2	397.39	-1.74923	0.423947	-4.12606	3.69028e-05	0.000646294
HORVU.MOREX.r2.2HG0083010	NBS-LRR disease resistance protein	16.3353	-1.74576	0.506118	-3.44931	0.000562026	0.0053399
HORVU.MOREX.r2.6HG0453860	Cysteine-rich receptor kinase	33.6188	-1.74009	0.493812	-3.52378	0.00042543	0.00429636
HORVU.MOREX.r2.4HG0281770	UV-B-induced protein, chloroplastic	210.787	-1.73251	0.29955	-5.78372	7.30681e-09	5.49451e-07
HORVU.MOREX.r2.6HG0511640	Heat-shock protein, putative	93.0351	-1.73194	0.4499	-3.84961	0.000118306	0.00156822
HORVU.MOREX.r2.5HG0368210	Secretory carrier membrane protein (SCAMP) family protein	155.95	-1.7307	0.469037	-3.68989	0.000224347	0.0026126
HORVU.MOREX.r2.4HG0333860	Blue copper protein	212.882	-1.72581	0.421485	-4.0946	4.22899e-05	0.000717651
HORVU.MOREX.r2.6HG0508510	Chalcone synthase	55.8005	-1.72006	0.366832	-4.68895	2.74609e-06	8.19291e-05
HORVU.MOREX.r2.7HG0547600	Pathogenesis-related protein 1	109.279	-1.71833	0.324465	-5.29588	1.18442e-07	5.95606e-06
HORVU.MOREX.r2.1HG0068840	Protein kinase family protein	29.7599	-1.71589	0.430109	-3.98944	6.62298e-05	0.00100729
HORVU.MOREX.r2.2HG0173530	Heavy metal transport/detoxification superfamily protein	142.271	-1.70415	0.424425	-4.01519	5.9399e-05	0.00093286
HORVU.MOREX.r2.6HG0464240	Histone H2A	242.312	-1.70309	0.266344	-6.39431	1.6127e-10	2.09113e-08
HORVU.MOREX.r2.7HG0555030	U-box domain-containing protein	66.9372	-1.69368	0.432511	-3.91593	9.0056e-05	0.00128648
HORVU.MOREX.r2.4HG0321710	Ankyrin repeat-containing protein	77.1997	-1.68446	0.304295	-5.5356	3.1016e-08	1.85619e-06
HORVU.MOREX.r2.7HG0612220	transmembrane protein	88.576	-1.68287	0.474008	-3.55031	0.000384784	0.00398737
HORVU.MOREX.r2.3HG0239390	Chaperone clpb, putative	56.4897	-1.68094	0.338441	-4.96672	6.80953e-07	2.54139e-05
HORVU.MOREX.r2.4HG0331200	Phosphatase 2C family protein	31.6331	-1.67883	0.589063	-2.84999	0.00437202	0.0257085
HORVU.MOREX.r2.2HG0116980	Phosphoadenosine phosphosulfate reductase	350.598	-1.66762	0.454771	-3.66694	0.000245469	0.00279109
HORVU.MOREX.r2.6HG0494300	Kinase family protein	107.898	-1.66567	0.285605	-5.83206	5.47458e-09	4.2429e-07
HORVU.MOREX.r2.3HG0244150	ARM repeat superfamily protein	10.8082	-1.6624	0.518464	-3.2064	0.00134406	0.0104528
HORVU.MOREX.r2.3HG0235170	GDSL esterase/lipase	118.281	-1.66116	0.500878	-3.3165	0.000911539	0.00778657
HORVU.MOREX.r2.2HG0082990	Disease resistance protein	29.2973	-1.66	0.404243	-4.10644	4.0181e-05	0.000688797
HORVU.MOREX.r2.5HG0367880	Major allergen d 1	1824.36	-1.65662	0.456626	-3.62795	0.000285675	0.00313715
HORVU.MOREX.r2.6HG0462980	F-box plant-like protein, putative	56.7478	-1.65352	0.392948	-4.20798	2.57669e-05	0.000490818
HORVU.MOREX.r2.3HG0260290	Glutathione S-transferase	177.898	-1.64776	0.524821	-3.13965	0.00169147	0.0125221
HORVU.MOREX.r2.1HG0003290	Elongation factor	14.2467	-1.64396	0.493279	-3.33272	0.000860012	0.00744706
HORVU.MOREX.r2.4HG0316290	serine-rich protein-like protein	31.8651	-1.63919	0.558973	-2.9325	0.0033624	0.0212082
HORVU.MOREX.r2.1HG0017390	1-aminocyclopropane-1-carboxylate oxidase	131.68	-1.63837	0.435545	-3.76165	0.000168798	0.00207917
HORVU.MOREX.r2.2HG0108320	Geranylgeranyl pyrophosphate synthase	429.409	-1.63771	0.337545	-4.85182	1.22334e-06	4.15197e-05
HORVU.MOREX.r2.5HG0367910	Pathogenesis-related protein 1	999.13	-1.62838	0.513304	-3.17234	0.00151215	0.0114776
HORVU.MOREX.r2.2HG0167030	O-acyltransferase (WSD1-like) family protein	40.4633	-1.62516	0.455431	-3.56841	0.000359158	0.00378783
HORVU.MOREX.r2.1HG0066230	WRKY transcription factor	94.985	-1.61378	0.482227	-3.34652	0.000818331	0.00718767
HORVU.MOREX.r2.5HG0445920	Protein kinase	307.098	-1.60583	0.484183	-3.31659	0.000911235	0.00778657
HORVU.MOREX.r2.1HG0036040	Plant basic secretory family protein	597.313	-1.59229	0.42401	-3.7553	0.000173131	0.00211991
HORVU.MOREX.r2.6HG0454870	Proteasome inhibitor-like protein	37.7854	-1.58649	0.466495	-3.40087	0.00067172	0.00613277
HORVU.MOREX.r2.1HG0070680	MACPF domain-containing protein	47.6557	-1.58376	0.459555	-3.4463	0.000568318	0.00538199
HORVU.MOREX.r2.2HG0160580	Ubiquinol oxidase	31.044	-1.57474	0.464717	-3.38859	0.000702525	0.00635825
HORVU.MOREX.r2.3HG0190540	Isoaspartyl peptidase/L-asparaginase	147.854	-1.57438	0.341051	-4.61627	3.90695e-06	0.00010946
HORVU.MOREX.r2.7HG0617580	Transmembrane protein	36.194	-1.56973	0.545744	-2.87631	0.00402351	0.0241793
HORVU.MOREX.r2.UnG0632130	Major facilitator superfamily protein	19.3901	-1.56377	0.561592	-2.78453	0.00536056	0.0299209
HORVU.MOREX.r2.3HG0196590	Clavaminate synthase-like protein	32.8029	-1.55538	0.418398	-3.71747	0.000201231	0.00240148
HORVU.MOREX.r2.7HG0611680	Kinase-like protein	144.013	-1.55116	0.476653	-3.25426	0.00113686	0.00919128
HORVU.MOREX.r2.7HG0550850	AR781, pheromone receptor-like protein (DUF1645)	29.25	-1.54999	0.491514	-3.1535	0.00161325	0.0120907
HORVU.MOREX.r2.5HG0404760	Membrane-bound lytic murein transglycosylase F	26.7413	-1.54696	0.529736	-2.92024	0.00349759	0.0218497
HORVU.MOREX.r2.6HG0455770	Histone H4	22.9369	-1.54506	0.427949	-3.61039	0.000305734	0.00331247
HORVU.MOREX.r2.1HG0059270	Histone H2B	159.733	-1.53702	0.367624	-4.18094	2.90305e-05	0.000538084
HORVU.MOREX.r2.3HG0194280	MYB transcription factor	36.9766	-1.53332	0.382188	-4.01195	6.02186e-05	0.000943001
HORVU.MOREX.r2.5HG0414080	Purple acid phosphatase	162.713	-1.52421	0.4602	-3.31205	0.000926146	0.00787808
HORVU.MOREX.r2.2HG0114130	Glucan endo-1,3-beta-glucosidase 3	117.782	-1.51902	0.525624	-2.88994	0.00385318	0.0234766
HORVU.MOREX.r2.5HG0367890	Pathogenesis-related protein 1	3111.73	-1.51264	0.518084	-2.91969	0.00350382	0.0218751
HORVU.MOREX.r2.5HG0401310	Calcium-binding family protein	130.269	-1.51059	0.335857	-4.49771	6.86903e-06	0.000171117
HORVU.MOREX.r2.4HG0278450	Uridine kinase	184.676	-1.50474	0.368903	-4.07897	4.52359e-05	0.000755601
HORVU.MOREX.r2.3HG0194670	Ethylene receptor 2	32.6599	-1.50149	0.494363	-3.03722	0.00238772	0.0163947
HORVU.MOREX.r2.2HG0177900	CCR4-NOT transcription complex family protein	44.7874	-1.49131	0.563207	-2.64789	0.0080997	0.0404775
HORVU.MOREX.r2.4HG0321470	FKBP-type peptidyl-prolyl cis-trans isomerase	25.8121	-1.4848	0.543614	-2.73136	0.00630745	0.033673
HORVU.MOREX.r2.6HG0453290	Histone H2B	270.183	-1.48049	0.310067	-4.77475	1.79934e-06	5.7773e-05
HORVU.MOREX.r2.3HG0231980	TSA: Wollemia nobilis Ref_Wollemi_Transcript_14908_3298 transcribed RNA sequence	308.223	-1.47635	0.356414	-4.14225	3.43914e-05	0.000611846
HORVU.MOREX.r2.2HG0098620	4-coumarate-CoA ligase	65.6136	-1.47482	0.467938	-3.15174	0.001623	0.0121458
HORVU.MOREX.r2.7HG0539640	WRKY family transcription factor	65.5028	-1.47422	0.388855	-3.79118	0.000149931	0.00189723
HORVU.MOREX.r2.2HG0166600	WRKY transcription factor	438.409	-1.47364	0.43247	-3.40748	0.000655649	0.00600927
HORVU.MOREX.r2.5HG0446400	Ribosome hibernation promotion factor	31.0404	-1.46946	0.550356	-2.67001	0.00758495	0.0386958
HORVU.MOREX.r2.1HG0054200	Indole-3-acetic acid-amido synthetase GH3.3, putative	32.5931	-1.46336	0.485324	-3.01522	0.00256789	0.0173029
HORVU.MOREX.r2.4HG0312960	Auxin-repressed/dormancy-associated protein	118.678	-1.45909	0.428137	-3.40799	0.000654426	0.00600351
HORVU.MOREX.r2.2HG0161150	Seed specific protein Bn15D1B	604.61	-1.45659	0.290905	-5.00712	5.5251e-07	2.15756e-05
HORVU.MOREX.r2.2HG0158760	transmembrane protein, putative (DUF 3339)	103.542	-1.45393	0.350202	-4.15168	3.30048e-05	0.000594497
HORVU.MOREX.r2.4HG0278010	Acetyltransferase, GNAT family protein, expressed	196.731	-1.45235	0.389364	-3.73005	0.000191441	0.00230641
HORVU.MOREX.r2.2HG0080960	Embryogenesis transmembrane protein-like	35.7975	-1.44453	0.564556	-2.55871	0.0105062	0.0486538
HORVU.MOREX.r2.6HG0464190	Harpin inducing protein	371.766	-1.4347	0.298805	-4.80144	1.57526e-06	5.15604e-05
HORVU.MOREX.r2.6HG0464330	Histone H2A	189.567	-1.43404	0.265473	-5.40184	6.59616e-08	3.54859e-06
HORVU.MOREX.r2.6HG0494640	Oxygen-evolving enhancer protein 3-2	33.5639	-1.43104	0.403577	-3.54589	0.000391289	0.00402744
HORVU.MOREX.r2.2HG0153370	Kinase family protein	40.8265	-1.42544	0.533603	-2.67134	0.00755485	0.0386005
HORVU.MOREX.r2.5HG0367920	Pathogenesis-related protein 1	1282.62	-1.41746	0.489722	-2.89441	0.00379868	0.0232523
HORVU.MOREX.r2.3HG0241810	Exocyst complex component, putative	139.135	-1.41656	0.306266	-4.62527	3.74111e-06	0.000106585
HORVU.MOREX.r2.1HG0019450	EGG APPARATUS-1 protein	463.844	-1.41292	0.343805	-4.10965	3.96255e-05	0.000682747
HORVU.MOREX.r2.1HG0020160	Arginine/serine-rich splicing factor, putative	109.081	-1.4105	0.350749	-4.02139	5.78562e-05	0.000914308
HORVU.MOREX.r2.2HG0096040	Annexin	92.3592	-1.4071	0.33859	-4.15577	3.24191e-05	0.00058499
HORVU.MOREX.r2.3HG0196530	Profilin	125.666	-1.40635	0.311967	-4.50801	6.5439e-06	0.000164844
HORVU.MOREX.r2.5HG0426190	Cytochrome b6-f complex subunit 7	37.532	-1.40138	0.421654	-3.32353	0.000888845	0.00764112
HORVU.MOREX.r2.3HG0258600	SHR5-receptor-like kinase	223.6	-1.39096	0.438357	-3.17311	0.00150813	0.0114557
HORVU.MOREX.r2.5HG0396210	Cyclin-like protein	131.288	-1.39024	0.302249	-4.59964	4.23229e-06	0.000116636
HORVU.MOREX.r2.1HG0057680	WRKY transcription factor	130.947	-1.37458	0.421784	-3.25898	0.00111813	0.00907607
HORVU.MOREX.r2.6HG0455900	Maturase K	136.59	-1.37394	0.278916	-4.92601	8.39259e-07	3.05333e-05
HORVU.MOREX.r2.5HG0384630	Hypoxia-responsive family protein	498.524	-1.37343	0.343861	-3.99416	6.49248e-05	0.000996573
HORVU.MOREX.r2.5HG0408240	MTD1	254.498	-1.36798	0.37225	-3.6749	0.000237946	0.00272856
HORVU.MOREX.r2.1HG0006390	7,8-dihydroneopterin aldolase	82.001	-1.3679	0.45772	-2.98851	0.0028034	0.0184533
HORVU.MOREX.r2.5HG0350950	F-box protein	162.245	-1.3591	0.405984	-3.34767	0.000814953	0.00716734
HORVU.MOREX.r2.4HG0327010	U-box domain-containing protein	37.4542	-1.35906	0.484277	-2.80636	0.00501051	0.028422
HORVU.MOREX.r2.4HG0294850	Cell division control protein 45-like protein	38.5576	-1.35865	0.373721	-3.63546	0.000277488	0.00306054
HORVU.MOREX.r2.1HG0036100	Plant basic secretory family protein	588.027	-1.35749	0.349413	-3.88506	0.000102305	0.00140869
HORVU.MOREX.r2.3HG0233440	Glutathione S-transferase	81.0906	-1.35304	0.332685	-4.06703	4.76151e-05	0.000781784
HORVU.MOREX.r2.2HG0092320	Non-specific serine/threonine protein kinase	105.699	-1.34922	0.35921	-3.75608	0.000172594	0.00211462
HORVU.MOREX.r2.5HG0371630	Plant calmodulin-binding protein-like protein	145.238	-1.34805	0.36628	-3.68038	0.000232889	0.00268732
HORVU.MOREX.r2.1HG0005640	heat shock protein 70	103.849	-1.34614	0.424129	-3.17389	0.00150413	0.0114384
HORVU.MOREX.r2.5HG0353860	Leucine-rich repeat receptor-like protein kinase family protein, putative	74.3796	-1.338	0.370056	-3.61569	0.000299554	0.00325493
HORVU.MOREX.r2.6HG0455810	Histone H2A	480.725	-1.3348	0.174453	-7.65135	1.98873e-14	8.55916e-12
HORVU.MOREX.r2.4HG0319480	RING/U-box superfamily protein	83.9117	-1.32956	0.266327	-4.99223	5.9687e-07	2.28664e-05
HORVU.MOREX.r2.5HG0427280	F-box protein	60.4409	-1.32625	0.373494	-3.55093	0.000383872	0.00397999
HORVU.MOREX.r2.6HG0459090	Response to low sulfur protein, putative	34.1896	-1.32515	0.462032	-2.86809	0.00412963	0.024634
HORVU.MOREX.r2.5HG0369920	50S ribosomal protein L6, putative	41.4939	-1.32242	0.314191	-4.20896	2.56544e-05	0.000489563
HORVU.MOREX.r2.7HG0583380	Glycosyltransferase	49.4352	-1.32115	0.440723	-2.99769	0.00272033	0.0180651
HORVU.MOREX.r2.3HG0233240	Receptor-like kinase	78.3853	-1.31635	0.503918	-2.61223	0.00899546	0.0436273
HORVU.MOREX.r2.1HG0061800	Tetratricopeptide repeat (TPR)-like superfamily protein	75.3713	-1.31617	0.355411	-3.70324	0.000212863	0.00249874
HORVU.MOREX.r2.2HG0082850	transmembrane protein, putative (DUF594)	27.0224	-1.3126	0.447187	-2.93525	0.00333277	0.0211135
HORVU.MOREX.r2.7HG0606010	Cytochrome b5	82.1673	-1.30377	0.265576	-4.9092	9.14464e-07	3.26816e-05
HORVU.MOREX.r2.1HG0076590	Indole-3-acetic acid-amido synthetase GH3.3	104.791	-1.29962	0.333485	-3.89708	9.73602e-05	0.0013648
HORVU.MOREX.r2.5HG0419310	transmembrane protein, putative (DUF594)	47.0799	-1.29517	0.491296	-2.63623	0.00838322	0.0414734
HORVU.MOREX.r2.1HG0068780	GDP-mannose 4,6-dehydratase	54.7385	-1.29275	0.352174	-3.67075	0.000241838	0.00276378
HORVU.MOREX.r2.6HG0495540	NHL domain protein	17.9623	-1.2926	0.495389	-2.60925	0.00907403	0.0439009
HORVU.MOREX.r2.5HG0396440	Protein elf4-like 4	86.3848	-1.2874	0.306323	-4.20275	2.63692e-05	0.000498968
HORVU.MOREX.r2.6HG0518850	Embryogenesis transmembrane protein-like	72.1004	-1.28105	0.443811	-2.88648	0.00389582	0.0236438
HORVU.MOREX.r2.2HG0127470	cysteine-rich RLK (RECEPTOR-like protein kinase) 11	20.4533	-1.2805	0.498456	-2.56893	0.0102013	0.0475357
HORVU.MOREX.r2.4HG0301010	3-ketoacyl-CoA synthase	138.567	-1.26693	0.403549	-3.13948	0.00169248	0.0125221
HORVU.MOREX.r2.7HG0550810	Scarecrow transcription factor family protein	82.4446	-1.26363	0.378242	-3.34079	0.000835391	0.00731211
HORVU.MOREX.r2.7HG0558860	Embryogenesis transmembrane protein-like	121.167	-1.2591	0.385225	-3.26848	0.00108127	0.00886094
HORVU.MOREX.r2.2HG0090040	DUF3511 domain protein, putative (DUF3511)	58.0215	-1.25746	0.287237	-4.37779	1.19888e-05	0.000265619
HORVU.MOREX.r2.2HG0164180	Histone H4	776.159	-1.25162	0.212911	-5.8786	4.13751e-09	3.3344e-07
HORVU.MOREX.r2.1HG0002510	transmembrane protein, putative (DUF247)	67.1934	-1.24827	0.478834	-2.60689	0.00913679	0.0441306
HORVU.MOREX.r2.2HG0136640	Ribosomal RNA apurinic site specific lyase	31.1768	-1.24714	0.37166	-3.3556	0.000791935	0.00701676
HORVU.MOREX.r2.1HG0060260	Histone H4	821.035	-1.24698	0.2508	-4.97201	6.62633e-07	2.50537e-05
HORVU.MOREX.r2.7HG0606420	Histone H3	215.301	-1.24385	0.294244	-4.22726	2.36558e-05	0.000456846
HORVU.MOREX.r2.5HG0422390	Patatin	162.417	-1.23543	0.317646	-3.88932	0.000100525	0.00139371
HORVU.MOREX.r2.2HG0080150	Fructokinase-2	38.276	-1.23532	0.342521	-3.60656	0.000310279	0.00335632
HORVU.MOREX.r2.4HG0340420	Peptide methionine sulfoxide reductase msrB	39.7767	-1.23334	0.423782	-2.9103	0.00361076	0.0223565
HORVU.MOREX.r2.7HG0591390	WRKY transcription factor	450.106	-1.23155	0.355896	-3.46041	0.000539354	0.00518539
HORVU.MOREX.r2.2HG0142180	RING/FYVE/PHD zinc finger superfamily protein	342.421	-1.22438	0.366754	-3.33841	0.000842601	0.00735612
HORVU.MOREX.r2.2HG0127490	cysteine-rich RLK (RECEPTOR-like protein kinase) 11	12.4691	-1.22199	0.462865	-2.64006	0.0082891	0.0411364
HORVU.MOREX.r2.4HG0349040	Phosphatidylinositol N-acetylglucosaminyltransferase subunit P	62.5074	-1.21578	0.289019	-4.20656	2.59282e-05	0.000492004
HORVU.MOREX.r2.5HG0404620	Ubiquitin carboxyl-terminal hydrolase family protein	26.6057	-1.21406	0.455355	-2.66618	0.00767195	0.0389528
HORVU.MOREX.r2.2HG0150550	Phenylalanine ammonia-lyase	293.759	-1.21235	0.320837	-3.77871	0.000157643	0.00196597
HORVU.MOREX.r2.1HG0046580	Glycosyltransferase	24.5791	-1.21191	0.423242	-2.8634	0.00419119	0.0249303
HORVU.MOREX.r2.3HG0240970	6,7-dimethyl-8-ribityllumazine synthase	51.7913	-1.21104	0.395852	-3.05932	0.00221842	0.0154953
HORVU.MOREX.r2.7HG0543000	Histone H3	296.904	-1.21076	0.24717	-4.8985	9.65689e-07	3.42701e-05
HORVU.MOREX.r2.2HG0082410	Glyoxylate reductase/hydroxypyruvate reductase	39.6948	-1.20377	0.433761	-2.7752	0.00551682	0.0306058
HORVU.MOREX.r2.7HG0604840	T-box transcription factor, putative (DUF863)	108.619	-1.20306	0.334364	-3.59805	0.000320615	0.00344968
HORVU.MOREX.r2.7HG0582070	U-box domain-containing protein	78.8042	-1.20241	0.392652	-3.06227	0.00219664	0.0153643
HORVU.MOREX.r2.6HG0458930	Glycosyltransferase	34.1085	-1.20015	0.43346	-2.76876	0.00562694	0.0310479
HORVU.MOREX.r2.1HG0003350	Chymotrypsin inhibitor	5115.55	-1.19941	0.447184	-2.68215	0.007315	0.0376217
HORVU.MOREX.r2.5HG0363650	Zinc finger protein, putative	101.528	-1.19772	0.4325	-2.76929	0.00561783	0.0310146
HORVU.MOREX.r2.2HG0177100	Acyl-protein thioesterase 1	187.117	-1.19574	0.38125	-3.13637	0.00171054	0.0126419
HORVU.MOREX.r2.3HG0209020	Plant regulator RWP-RK	191.377	-1.1938	0.210558	-5.66971	1.43038e-08	9.58069e-07
HORVU.MOREX.r2.4HG0287960	receptor kinase 1	781.285	-1.19317	0.36914	-3.2323	0.00122798	0.00974486
HORVU.MOREX.r2.2HG0114920	TBC1 domain family member	435.879	-1.19251	0.311938	-3.82291	0.000131888	0.00171234
HORVU.MOREX.r2.7HG0560950	2,3-bisphosphoglycerate-dependent phosphoglycerate mutase	43.1484	-1.18543	0.374216	-3.16776	0.00153617	0.011625
HORVU.MOREX.r2.2HG0151230	Histone H3	391.974	-1.18238	0.273047	-4.33034	1.48878e-05	0.000319016
HORVU.MOREX.r2.7HG0542930	Histone H3	344.755	-1.18122	0.241454	-4.89211	9.97597e-07	3.51168e-05
HORVU.MOREX.r2.4HG0280060	Nonribosomal peptide synthetase 13	33.5456	-1.18	0.375713	-3.14069	0.00168548	0.0124897
HORVU.MOREX.r2.1HG0054070	Histone H2B	684.977	-1.17997	0.244959	-4.81701	1.45728e-06	4.83243e-05
HORVU.MOREX.r2.3HG0272740	Ribosomal RNA large subunit methyltransferase H	340.793	-1.17708	0.205192	-5.73647	9.667e-09	6.90968e-07
HORVU.MOREX.r2.6HG0455940	Histone H4	474.066	-1.16537	0.229668	-5.07414	3.89259e-07	1.59391e-05
HORVU.MOREX.r2.5HG0402860	GTPase-activating protein pac-1	72.1589	-1.16523	0.305397	-3.81544	0.000135939	0.00174986
HORVU.MOREX.r2.1HG0027100	Mediator of RNA polymerase II transcription subunit 32	103.758	-1.16515	0.235836	-4.94052	7.79162e-07	2.85523e-05
HORVU.MOREX.r2.6HG0455430	Histone H4	841.45	-1.16443	0.233906	-4.97819	6.41828e-07	2.44499e-05
HORVU.MOREX.r2.2HG0132080	Exocyst complex component exo70a1	58.5602	-1.16082	0.389851	-2.9776	0.00290518	0.0189434
HORVU.MOREX.r2.4HG0308090	Flavin-binding kelch domain F box protein	27.4642	-1.15973	0.436888	-2.65453	0.00794192	0.0399029
HORVU.MOREX.r2.3HG0202820	Avr9/Cf-9 rapidly elicited protein	56.5593	-1.15884	0.374012	-3.09839	0.00194573	0.0139272
HORVU.MOREX.r2.5HG0433020	Actin cross-linking protein, putative	45.1593	-1.15806	0.384054	-3.01535	0.00256681	0.0173014
HORVU.MOREX.r2.6HG0496470	SAUR-like auxin-responsive family protein	28.1595	-1.15784	0.371226	-3.11897	0.00181485	0.0132236
HORVU.MOREX.r2.5HG0445590	Ycf20-like protein	118.336	-1.15712	0.272933	-4.23959	2.23932e-05	0.000438925
HORVU.MOREX.r2.6HG0455890	Histone H2A	1212.26	-1.15435	0.211734	-5.45191	4.98327e-08	2.80004e-06
HORVU.MOREX.r2.5HG0397440	Receptor-like kinase	57.4912	-1.15372	0.392788	-2.93727	0.00331115	0.0210097
HORVU.MOREX.r2.5HG0423850	Dirigent protein	263.854	-1.15352	0.447885	-2.57549	0.0100099	0.0469573
HORVU.MOREX.r2.5HG0393440	Histidine protein methyltransferase 1-like protein	132.978	-1.14534	0.30959	-3.69953	0.000215998	0.00252848
HORVU.MOREX.r2.7HG0612100	VQ motif family protein	117.482	-1.14305	0.40729	-2.80647	0.00500875	0.0284199
HORVU.MOREX.r2.7HG0533900	Glutathione S-transferase-like protein	27.1987	-1.1414	0.443528	-2.57347	0.0100686	0.0471295
HORVU.MOREX.r2.1HG0070830	Histone H2B	402.02	-1.13932	0.222349	-5.124	2.99122e-07	1.27114e-05
HORVU.MOREX.r2.6HG0500860	2-C-methyl-D-erythritol 2,4-cyclodiphosphate synthase	207.49	-1.13881	0.300021	-3.79577	0.000147185	0.00186897
HORVU.MOREX.r2.7HG0605880	cDNA clone:J013058P10, full insert sequence	142.935	-1.13606	0.283169	-4.01196	6.02171e-05	0.000943001
HORVU.MOREX.r2.2HG0150040	Embryo sac development arrest 6, putative	65.0574	-1.13596	0.374373	-3.0343	0.00241098	0.0165015
HORVU.MOREX.r2.1HG0006660	Histone-lysine N-methyltransferase	54.8162	-1.13038	0.302448	-3.73744	0.000185905	0.0022463
HORVU.MOREX.r2.6HG0469090	LYR motif-containing protein	176.562	-1.12731	0.30662	-3.67657	0.000236388	0.00271376
HORVU.MOREX.r2.4HG0322690	70 kDa heat shock protein	2061.2	-1.12633	0.243092	-4.63333	3.59826e-06	0.000103242
HORVU.MOREX.r2.1HG0009440	Chymotrypsin inhibitor	13157.4	-1.12631	0.273821	-4.11329	3.9006e-05	0.000673794
HORVU.MOREX.r2.7HG0615730	Dihydroflavonol-4-reductase	433.69	-1.12626	0.247381	-4.55273	5.29545e-06	0.000139112
HORVU.MOREX.r2.6HG0495710	ALG-2 interacting protein X	95.9293	-1.12501	0.286433	-3.92765	8.57783e-05	0.00123524
HORVU.MOREX.r2.5HG0396740	Vacuolar iron transporter-like protein	880.637	-1.12312	0.312273	-3.59659	0.000322416	0.00346353
HORVU.MOREX.r2.7HG0586250	Ferredoxin	34.5608	-1.12146	0.394151	-2.84526	0.00443747	0.0259726
HORVU.MOREX.r2.6HG0494420	Phenylalanine ammonia-lyase	180.878	-1.11896	0.402428	-2.78053	0.00542707	0.0302088
HORVU.MOREX.r2.1HG0018750	Histone H4	1171.37	-1.11727	0.218019	-5.12465	2.98093e-07	1.26943e-05
HORVU.MOREX.r2.3HG0267000	Pyridoxal phosphate (PLP)-dependent transferases superfamily protein	193.009	-1.11542	0.329916	-3.38093	0.000722407	0.00651487
HORVU.MOREX.r2.2HG0112070	Cyclin	27.2379	-1.11523	0.419955	-2.6556	0.00791675	0.039816
HORVU.MOREX.r2.7HG0619210	MYB transcription factor	138.214	-1.11134	0.276648	-4.01717	5.89022e-05	0.000927939
HORVU.MOREX.r2.2HG0085710	Dirigent protein	242.968	-1.11123	0.35334	-3.14494	0.00166122	0.0123587
HORVU.MOREX.r2.2HG0134010	Chaperone protein dnaJ-related	55.5335	-1.11037	0.423824	-2.61989	0.0087958	0.0429658
HORVU.MOREX.r2.7HG0585960	DNA ligase-like	35.5718	-1.10944	0.413389	-2.68377	0.00727972	0.0375266
HORVU.MOREX.r2.5HG0378860	1-deoxy-D-xylulose 5-phosphate reductoisomerase	55.1928	-1.1076	0.320681	-3.4539	0.000552551	0.00527715
HORVU.MOREX.r2.2HG0138140	Histone H3	693.88	-1.1061	0.171833	-6.43709	1.21782e-10	1.59962e-08
HORVU.MOREX.r2.7HG0563290	Sterile alpha motif (SAM) domain-containing protein	68.7047	-1.10558	0.300115	-3.68383	0.000229751	0.00265974
HORVU.MOREX.r2.5HG0406760	Glucosamine 6-phosphate N-acetyltransferase	127.313	-1.1053	0.336188	-3.28774	0.00100993	0.00839316
HORVU.MOREX.r2.7HG0584050	myelin-associated oligodendrocyte basic protein	103.575	-1.10477	0.297396	-3.71482	0.000203344	0.00242003
HORVU.MOREX.r2.2HG0161990	EKC/KEOPS complex subunit LAGE3	223.549	-1.1036	0.322681	-3.4201	0.000625986	0.00579782
HORVU.MOREX.r2.3HG0245730	4-diphosphocytidyl-2-C-methyl-D-erythritol kinase	545.212	-1.10301	0.319828	-3.44876	0.000563169	0.00534575
HORVU.MOREX.r2.4HG0313810	Tubby-like F-box protein	49.6918	-1.10245	0.344147	-3.20342	0.00135804	0.0105372
HORVU.MOREX.r2.3HG0220650	basic helix-loop-helix (bHLH) DNA-binding superfamily protein	34.8394	-1.10163	0.336294	-3.27581	0.0010536	0.00868119
HORVU.MOREX.r2.2HG0151670	Sulfotransferase	47.2574	-1.10104	0.308643	-3.56736	0.0003606	0.00379709
HORVU.MOREX.r2.1HG0056180	F-box protein	52.1417	-1.10019	0.33912	-3.24426	0.00117755	0.00944845
HORVU.MOREX.r2.6HG0515950	Histone H2B	23.9793	-1.09474	0.404321	-2.70761	0.00677706	0.0355607
HORVU.MOREX.r2.4HG0327370	Protein Hikeshi	89.8735	-1.08966	0.235057	-4.63573	3.55683e-06	0.000102774
HORVU.MOREX.r2.7HG0598020	Zinc finger, B-box	101.538	-1.08914	0.237968	-4.57686	4.72002e-06	0.000126795
HORVU.MOREX.r2.6HG0470090	SAUR-like auxin-responsive protein family	50.4084	-1.08808	0.335589	-3.2423	0.00118568	0.0094948
HORVU.MOREX.r2.3HG0204950	Subtilisin-like protease	1327.31	-1.08544	0.358355	-3.02896	0.00245401	0.0167137
HORVU.MOREX.r2.7HG0584630	IQ domain-containing protein	437.435	-1.08488	0.251179	-4.31916	1.56625e-05	0.000331751
HORVU.MOREX.r2.7HG0606390	Histone H3	315.191	-1.08393	0.237793	-4.55829	5.15727e-06	0.000136012
HORVU.MOREX.r2.5HG0382140	Chaperone protein DnaJ	88.1002	-1.07694	0.36049	-2.98745	0.00281316	0.0184995
HORVU.MOREX.r2.5HG0350940	Deoxyuridine 5'-triphosphate nucleotidohydrolase	393.812	-1.07645	0.205905	-5.2279	1.71444e-07	7.9907e-06
HORVU.MOREX.r2.3HG0242220	Protein DETOXIFICATION	29.6531	-1.07461	0.4038	-2.66125	0.00778507	0.0393003
HORVU.MOREX.r2.1HG0073420	transmembrane protein, putative (DUF 3339)	418.439	-1.07417	0.319819	-3.35869	0.000783128	0.00696925
HORVU.MOREX.r2.4HG0308410	RING finger protein 5	31.3291	-1.07324	0.349588	-3.07002	0.00214046	0.0150233
HORVU.MOREX.r2.6HG0471500	Histone H4	876.817	-1.07251	0.174886	-6.13258	8.64632e-10	9.15695e-08
HORVU.MOREX.r2.7HG0557850	Histone H4	293.852	-1.07222	0.258203	-4.15261	3.28707e-05	0.00059261
HORVU.MOREX.r2.3HG0244960	Nuclear transport factor 2	581.894	-1.07188	0.294859	-3.63523	0.000277737	0.00306064
HORVU.MOREX.r2.3HG0183620	Dipeptidyl peptidase family member 6	870.915	-1.07131	0.297959	-3.59548	0.000323799	0.00347631
HORVU.MOREX.r2.3HG0196490	IQ domain-containing protein	55.7967	-1.07114	0.262982	-4.07306	4.63998e-05	0.000769316
HORVU.MOREX.r2.1HG0053400	Adenine nucleotide alpha hydrolases-like superfamily	59.6813	-1.07026	0.285591	-3.74751	0.000178596	0.00217629
HORVU.MOREX.r2.1HG0054810	Histone H4	755.874	-1.06887	0.229854	-4.65023	3.31561e-06	9.67795e-05
HORVU.MOREX.r2.5HG0423840	Dirigent protein	691.94	-1.0668	0.380107	-2.80657	0.00500715	0.0284188
HORVU.MOREX.r2.2HG0156420	Threonine dehydratase	74.6677	-1.06667	0.309537	-3.44602	0.000568902	0.005385
HORVU.MOREX.r2.7HG0615090	Histone H2A	219.733	-1.06587	0.256395	-4.15712	3.22286e-05	0.000582071
HORVU.MOREX.r2.7HG0588160	Histone H3	320.306	-1.06442	0.248844	-4.27744	1.89054e-05	0.000382419
HORVU.MOREX.r2.6HG0455800	Histone H4	1452.42	-1.06084	0.218155	-4.8628	1.15737e-06	3.9815e-05
HORVU.MOREX.r2.7HG0613360	Histone H2B	677.159	-1.05828	0.233119	-4.53968	5.63394e-06	0.000145843
HORVU.MOREX.r2.5HG0417650	Flavin-containing monooxygenase	57.3089	-1.05745	0.366382	-2.88621	0.00389916	0.0236471
HORVU.MOREX.r2.1HG0018760	Histone H3	1505.84	-1.05717	0.229222	-4.61197	3.98866e-06	0.000111133
HORVU.MOREX.r2.1HG0003340	Chymotrypsin inhibitor	18282.5	-1.05658	0.296624	-3.562	0.000368035	0.00385731
HORVU.MOREX.r2.1HG0060850	Histone H3	1506.52	-1.05523	0.232719	-4.53437	5.77769e-06	0.00014888
HORVU.MOREX.r2.3HG0197180	Eukaryotic translation initiation factor 3 subunit C	78.3143	-1.05487	0.265661	-3.97074	7.16508e-05	0.00107042
HORVU.MOREX.r2.5HG0416240	Agmatine coumaroyltransferase-2	281.566	-1.05473	0.272259	-3.87402	0.000107056	0.00145378
HORVU.MOREX.r2.4HG0285770	RNA polymerase sigma factor SigA	86.1475	-1.05416	0.35408	-2.97719	0.00290901	0.0189512
HORVU.MOREX.r2.5HG0424420	HMG-Y-related protein A	379.998	-1.05381	0.244174	-4.3158	1.59027e-05	0.000335432
HORVU.MOREX.r2.5HG0410200	Mitochondrial import inner membrane translocase subunit	100.643	-1.05351	0.295798	-3.56159	0.000368618	0.00385942
HORVU.MOREX.r2.3HG0189210	MYB-related transcription factor	56.8082	-1.05272	0.40249	-2.61553	0.00890893	0.0433809
HORVU.MOREX.r2.7HG0606400	Histone H4	693.399	-1.05188	0.252034	-4.17355	2.99894e-05	0.00055006
HORVU.MOREX.r2.3HG0269380	Protein RETICULATA, chloroplastic	189.496	-1.0513	0.220702	-4.76345	1.90309e-06	6.03382e-05
HORVU.MOREX.r2.6HG0464340	Histone H2A	266.123	-1.05038	0.266969	-3.93445	8.33888e-05	0.00121058
HORVU.MOREX.r2.4HG0289540	Phytoalexin-deficient 4-1 protein	171.398	-1.04797	0.320825	-3.26649	0.00108888	0.00889932
HORVU.MOREX.r2.4HG0331610	Sigma factor sigB regulation protein rsbQ	625.67	-1.04437	0.338406	-3.08614	0.00202775	0.0143921
HORVU.MOREX.r2.6HG0479830	Syntaxin, putative	124.096	-1.04341	0.24804	-4.20662	2.5922e-05	0.000492004
HORVU.MOREX.r2.1HG0069760	Histone chaperone	738.048	-1.04196	0.22807	-4.5686	4.90985e-06	0.000130508
HORVU.MOREX.r2.7HG0569420	50S ribosomal protein 6, chloroplastic	117.012	-1.04192	0.223673	-4.65821	3.18963e-06	9.40522e-05
HORVU.MOREX.r2.5HG0390870	Chromosome transmission fidelity protein 8	94.1444	-1.04159	0.243339	-4.28041	1.86546e-05	0.000378861
HORVU.MOREX.r2.1HG0016410	Histone H4	830.269	-1.03935	0.189559	-5.48299	4.18198e-08	2.42387e-06
HORVU.MOREX.r2.1HG0034610	Aminotransferase	100.728	-1.03798	0.290621	-3.5716	0.000354811	0.00374393
HORVU.MOREX.r2.7HG0543070	Histone H3	807.143	-1.03746	0.258595	-4.0119	6.02312e-05	0.000943001
HORVU.MOREX.r2.4HG0333890	Blue copper protein	210.045	-1.0326	0.324697	-3.18019	0.00147177	0.0112513
HORVU.MOREX.r2.2HG0133470	cotton fiber protein	152.34	-1.03058	0.273468	-3.76858	0.000164177	0.00203118
HORVU.MOREX.r2.5HG0425660	Upstream activation factor subunit spp27	527.301	-1.03017	0.164291	-6.2704	3.60119e-10	4.23517e-08
HORVU.MOREX.r2.6HG0457580	Histone H4	621.284	-1.02936	0.243307	-4.23069	2.3297e-05	0.000451391
HORVU.MOREX.r2.6HG0493080	methyl-coenzyme M reductase II subunit gamma, putative (DUF3741)	58.0258	-1.02842	0.389309	-2.64165	0.00825028	0.0410213
HORVU.MOREX.r2.3HG0252470	Calcium-dependent lipid-binding domain-containing protein	198.951	-1.02761	0.332232	-3.09307	0.001981	0.0141546
HORVU.MOREX.r2.1HG0052860	EG2771	20.0945	-1.0273	0.391092	-2.62676	0.00862018	0.0422934
HORVU.MOREX.r2.5HG0443850	Sterile alpha motif (SAM) domain-containing protein	45.8109	-1.02696	0.330155	-3.11055	0.0018674	0.0135148
HORVU.MOREX.r2.7HG0548380	Histone H3	610.42	-1.02465	0.200732	-5.10459	3.31511e-07	1.38264e-05
HORVU.MOREX.r2.6HG0490870	Mitochondrial transcription termination factor family protein	18.8462	-1.02461	0.373058	-2.74651	0.00602328	0.0326296
HORVU.MOREX.r2.1HG0060770	U-box domain-containing family protein	117.236	-1.02454	0.341678	-2.99856	0.00271255	0.0180314
HORVU.MOREX.r2.7HG0549760	Histone H3	1076.01	-1.02305	0.221432	-4.62015	3.83466e-06	0.000108183
HORVU.MOREX.r2.1HG0016400	Histone H3	533.999	-1.02292	0.202433	-5.05312	4.34641e-07	1.73753e-05
HORVU.MOREX.r2.7HG0623330	tRNA-splicing endonuclease, putative	46.6348	-1.02172	0.262411	-3.8936	9.8769e-05	0.00137786
HORVU.MOREX.r2.2HG0079670	Transmembrane protein 234 like	78.7174	-1.02092	0.270254	-3.77764	0.000158324	0.00197325
HORVU.MOREX.r2.7HG0597180	Phosphatidylinositol transfer protein Sec14p	278.645	-1.01963	0.23661	-4.30933	1.63751e-05	0.000343049
HORVU.MOREX.r2.4HG0279160	rRNA methyltransferase	38.599	-1.01784	0.369582	-2.75402	0.00588682	0.0321137
HORVU.MOREX.r2.2HG0132470	Peptidylprolyl isomerase	118.281	-1.01724	0.303184	-3.3552	0.000793086	0.00702389
HORVU.MOREX.r2.1HG0064400	Pentatricopeptide repeat-containing protein	30.3726	-1.01654	0.397686	-2.55615	0.0105839	0.0489014
HORVU.MOREX.r2.2HG0158580	Histone H4	637.798	-1.01459	0.214674	-4.7262	2.28761e-06	7.02183e-05
HORVU.MOREX.r2.6HG0511750	EPIDERMAL PATTERNING FACTOR-like protein	48.6984	-1.00992	0.368184	-2.74299	0.00608829	0.0328498
HORVU.MOREX.r2.6HG0497370	50S ribosomal protein L19	74.4254	-1.00935	0.273704	-3.68775	0.000226248	0.00262869
HORVU.MOREX.r2.6HG0471520	Histone H3	1184.61	-1.00926	0.220414	-4.57893	4.67357e-06	0.000126049
HORVU.MOREX.r2.3HG0273500	Two-component response regulator	83.6722	-1.00809	0.363492	-2.77335	0.00554822	0.0307562
HORVU.MOREX.r2.1HG0053800	BEST plant protein match is: (TAIR:plant.1) protein, putative	17.7986	-1.00552	0.381443	-2.6361	0.0083865	0.0414773
HORVU.MOREX.r2.4HG0329710	Pentatricopeptide repeat-containing protein	38.8743	-1.00375	0.358316	-2.80129	0.00508987	0.0287432
HORVU.MOREX.r2.7HG0573040	2-oxoglutarate (2OG) and Fe(II)-dependent oxygenase superfamily protein	30.2588	-1.00373	0.389698	-2.57567	0.0100046	0.0469573
HORVU.MOREX.r2.2HG0157330	Histone H4	1154.76	-1.00317	0.230438	-4.35335	1.34075e-05	0.000291621
HORVU.MOREX.r2.4HG0324060	RNA-binding protein	311.538	-1.00244	0.341683	-2.93383	0.00334812	0.0211824
HORVU.MOREX.r2.5HG0380480	Stress responsive A/B barrel domain family protein	824.878	-1.00196	0.367231	-2.72843	0.00636372	0.033884
HORVU.MOREX.r2.3HG0188940	AP2/B3 transcription factor family protein	129.564	-1.00056	0.274737	-3.64188	0.000270654	0.00300482
