# Supplementary material for: Aluminum or Low pH – Which Is the Bigger Enemy of Barley? Transcriptome Analysis of Barley Root Meristem Under Al and Low pH Stress
Source: Front Genet. 2021 May 19;12:675260. doi: 10.3389/fgene.2021.675260 (PMC8244595; doi:10.3389/fgene.2021.675260)
Supplement: Supplementary file 1 [file Data_Sheet_1.zip › Table 7.XLSX]

## Sheet: Al_vs_pH4_up_short
The list of genes upregulated by Al in the short-term experiment
Gene ID	annotation	baseMean	log2FoldChange	lfcSE	stat	pvalue	padj
HORVU.MOREX.r2.1HG0076450	Glycosyltransferase	27.9374	7.28286	1.19394	6.09983	1.06178e-09	2.80512e-07
HORVU.MOREX.r2.5HG0359540	Enhancer of polycomb-like transcription factor protein	135.235	7.23775	1.22319	5.91711	3.27652e-09	7.30664e-07
HORVU.MOREX.r2.4HG0281570	methionine aminopeptidase 1A	9.01774	6.91683	1.56165	4.42917	9.45954e-06	0.000543439
HORVU.MOREX.r2.7HG0595070	Beta-glucosidase	4.32566	6.82727	1.82756	3.73573	0.000187174	0.00551393
HORVU.MOREX.r2.4HG0324330	Strictosidine synthase family protein	9.4783	6.81958	1.3992	4.87391	1.09413e-06	9.73874e-05
HORVU.MOREX.r2.3HG0182520	Protein kinase family protein	47.9186	6.50586	1.37864	4.71903	2.36974e-06	0.000174277
HORVU.MOREX.r2.2HG0105090	B12D protein	60.5975	6.43348	1.60433	4.01007	6.0701e-05	0.00232265
HORVU.MOREX.r2.4HG0318400	cAMP-regulated phosphoprotein-like protein	25.0863	6.37305	1.45936	4.36701	1.25958e-05	0.000687901
HORVU.MOREX.r2.2HG0172530	Calcium/calmodulin-dependent 3',5'-cyclic nucleotide phosphodiesterase 1C	13.814	6.29025	1.54369	4.07481	4.60513e-05	0.00189872
HORVU.MOREX.r2.5HG0443380	transmembrane protein, putative (DUF594)	19.3728	6.28885	1.44523	4.35144	1.35248e-05	0.000719206
HORVU.MOREX.r2.4HG0337070	LURP-one-like protein	5.30343	6.22604	1.60434	3.88076	0.000104132	0.00355195
HORVU.MOREX.r2.3HG0271320	Abscisic stress ripening	19.6522	6.07501	1.40703	4.31762	1.57722e-05	0.00081166
HORVU.MOREX.r2.1HG0002010	Glutathione s-transferase	142.366	6.06085	0.775592	7.81449	5.51875e-15	7.63022e-12
HORVU.MOREX.r2.4HG0281580	RNA-binding KH domain-containing protein	5.4667	5.99719	1.69179	3.54488	0.000392788	0.00962887
HORVU.MOREX.r2.7HG0539390	Anthocyanin 5-aromatic acyltransferase	3.43389	5.90381	1.70055	3.47171	0.000517156	0.0117731
HORVU.MOREX.r2.4HG0321820	Plant protein 1589 of Uncharacterized protein function	2.17447	5.88823	1.64734	3.57438	0.000351063	0.0088573
HORVU.MOREX.r2.2HG0166310	Ribosomal RNA small subunit methyltransferase C	4.00143	5.77178	1.62954	3.54198	0.000397137	0.00972399
HORVU.MOREX.r2.3HG0219570	Abscisic acid-responsive protein	14.8285	5.75755	1.02262	5.6302	1.79999e-08	3.1906e-06
HORVU.MOREX.r2.7HG0620030	O-methyltransferase	38.0704	5.71889	1.87716	3.04657	0.00231466	0.034436
HORVU.MOREX.r2.4HG0341050	NAC domain-containing protein, putative	5.84278	5.69168	1.33346	4.26836	1.96919e-05	0.000963183
HORVU.MOREX.r2.5HG0437370	Zinc finger protein	3.53828	5.6311	1.56951	3.58781	0.000333465	0.00851691
HORVU.MOREX.r2.4HG0337280	Glutathione S-transferase	9.1987	5.52478	1.58567	3.48419	0.000493629	0.0113622
HORVU.MOREX.r2.4HG0281610	T-complex protein 1 subunit alpha	39.9332	5.4765	0.541204	10.1191	4.54561e-24	2.35678e-20
HORVU.MOREX.r2.2HG0089560	Lectin receptor kinase	24.6816	5.4403	1.36069	3.99819	6.38278e-05	0.00241116
HORVU.MOREX.r2.4HG0281560	Regulator of chromosome condensation (RCC1) family with FYVE zinc finger domain-containing protein	23.1838	5.42009	0.951537	5.69615	1.22546e-08	2.31044e-06
HORVU.MOREX.r2.5HG0392230	Pathogenesis-related protein 1-1	2387.12	5.40257	1.59122	3.39523	0.000685721	0.014307
HORVU.MOREX.r2.7HG0539180	Early nodulin 93	343.036	5.39185	1.09009	4.94626	7.56536e-07	7.24328e-05
HORVU.MOREX.r2.2HG0091260	Pectinesterase	8.34202	5.38113	1.59472	3.37434	0.000739934	0.0151336
HORVU.MOREX.r2.3HG0246450	Protein kinase, putative	18.8449	5.36052	1.63585	3.27689	0.00104957	0.0193657
HORVU.MOREX.r2.3HG0235350	IAA-amino acid hydrolase ILR1, putative	5.16759	5.32988	1.5006	3.55182	0.000382574	0.00945674
HORVU.MOREX.r2.3HG0243670	Receptor-like protein kinase, putative,expressed	13.8058	5.31627	1.26881	4.18996	2.79009e-05	0.00127211
HORVU.MOREX.r2.4HG0315030	TPX2 (targeting protein for Xklp2) protein family	2.66159	5.30738	1.62554	3.265	0.00109466	0.0198793
HORVU.MOREX.r2.6HG0518840	Embryogenesis transmembrane protein-like	58.6273	5.27339	1.04374	5.05238	4.36335e-07	4.57028e-05
HORVU.MOREX.r2.5HG0431600	Pathogenesis-related protein 1	513.84	5.23804	1.59925	3.27531	0.00105547	0.0194056
HORVU.MOREX.r2.7HG0607410	Sodium channel protein type 11 subunit alpha	27.6244	5.20309	1.43847	3.61709	0.000297934	0.00778302
HORVU.MOREX.r2.1HG0007560	Myeloid-associated differentiation marker	12.0763	5.18001	1.48259	3.49391	0.00047601	0.0110425
HORVU.MOREX.r2.7HG0621450	Expansin-like protein	3.58614	5.17508	1.46291	3.53754	0.00040388	0.00982785
HORVU.MOREX.r2.1HG0021980	Plant/F18B13-26 protein	24.3292	5.15263	1.38366	3.72393	0.000196148	0.00573753
HORVU.MOREX.r2.3HG0268970	Protein kinase	210.785	5.10203	1.56172	3.26694	0.00108717	0.019778
HORVU.MOREX.r2.7HG0555460	Heat-shock protein, putative	4.71144	5.0687	1.50283	3.37278	0.000744124	0.0152043
HORVU.MOREX.r2.7HG0539190	Early nodulin 93	68.8737	5.06751	1.29044	3.92695	8.60292e-05	0.003024
HORVU.MOREX.r2.2HG0161850	NBS-LRR disease resistance protein-like protein	5.34093	5.03395	1.63396	3.08082	0.00206431	0.0315954
HORVU.MOREX.r2.4HG0341040	NAC domain-containing protein, putative	6.94884	5.00192	1.38074	3.62264	0.000291607	0.00765524
HORVU.MOREX.r2.6HG0522270	O-methyltransferase	27.1119	4.94054	1.67948	2.9417	0.00326413	0.0431727
HORVU.MOREX.r2.7HG0593040	Cysteine/Histidine-rich C1 domain family protein	8.44367	4.84632	1.53696	3.15318	0.001615	0.0264561
HORVU.MOREX.r2.5HG0413180	Ethylene-responsive transcription factor	51.792	4.84585	0.80747	6.00127	1.95776e-09	4.56203e-07
HORVU.MOREX.r2.7HG0529400	Laccase	25.5724	4.80155	1.65124	2.90784	0.00363929	0.0463892
HORVU.MOREX.r2.4HG0318350	Universal stress protein family protein, expressed	207.826	4.66671	0.910665	5.12451	2.98314e-07	3.30841e-05
HORVU.MOREX.r2.1HG0007040	Leucine-rich repeat receptor-like protein kinase family protein	67.3429	4.65992	1.0311	4.51935	6.20295e-06	0.000382866
HORVU.MOREX.r2.5HG0398510	egg cell-secreted-like protein (DUF1278)	6.91234	4.65794	1.53574	3.03302	0.00242122	0.0356125
HORVU.MOREX.r2.3HG0212040	Disease resistance protein (CC-NBS-LRR class) family	67.42	4.64626	0.930398	4.99384	5.91906e-07	5.98866e-05
HORVU.MOREX.r2.2HG0149900	Caleosin	23.0538	4.64087	0.79504	5.83728	5.30593e-09	1.14625e-06
HORVU.MOREX.r2.5HG0439100	GRAM domain-containing protein / ABA-responsive	119.684	4.6076	0.443204	10.3961	2.58228e-25	1.78513e-21
HORVU.MOREX.r2.3HG0187770	Protein COBRA, putative	9.06126	4.60279	1.48305	3.1036	0.00191184	0.0299243
HORVU.MOREX.r2.4HG0288630	Fusarium resistance orphan protein	11.5682	4.59427	1.0835	4.24023	2.23295e-05	0.00107696
HORVU.MOREX.r2.1HG0038230	Low-temperature-induced 65 kDa protein	8.5653	4.59398	1.05321	4.36188	1.28952e-05	0.000694631
HORVU.MOREX.r2.5HG0408070	N-methyl-L-tryptophan oxidase	15.1806	4.53164	1.0868	4.16972	3.04972e-05	0.00137198
HORVU.MOREX.r2.1HG0042170	Cytochrome P450 family protein	3.56888	4.50846	1.50678	2.99211	0.00277052	0.0389281
HORVU.MOREX.r2.6HG0451830	RING/U-box protein	3.81356	4.49334	1.21635	3.69413	0.000220642	0.00632903
HORVU.MOREX.r2.6HG0454080	MOB kinase activator-like 1A	4.4898	4.48347	1.49598	2.99701	0.00272639	0.038543
HORVU.MOREX.r2.6HG0492200	Temperature-induced lipocalin	8.84301	4.47014	1.17868	3.7925	0.000149139	0.00471494
HORVU.MOREX.r2.3HG0259730	Mitochondrial import inner membrane translocase subunit TIM14	26.5736	4.43039	1.01371	4.37046	1.23987e-05	0.000682059
HORVU.MOREX.r2.5HG0426880	Alpha/beta-Hydrolases superfamily protein, putative	4.01172	4.42998	1.48595	2.98125	0.00287071	0.039664
HORVU.MOREX.r2.2HG0154060	alpha/beta-Hydrolases superfamily protein	9.2766	4.40308	1.42306	3.09409	0.00197421	0.030669
HORVU.MOREX.r2.4HG0335390	Prolyl 4-hydroxylase alpha-like protein	5.35955	4.37557	1.44652	3.02489	0.00248727	0.0362841
HORVU.MOREX.r2.1HG0062610	Shugoshin C terminus	3.62451	4.30991	1.44617	2.98022	0.0028804	0.0397713
HORVU.MOREX.r2.2HG0172540	Wound-responsive family protein	192.78	4.29647	0.804152	5.34286	9.14938e-08	1.24835e-05
HORVU.MOREX.r2.5HG0424170	Receptor-like protein kinase	146.093	4.27078	0.591698	7.21784	5.28199e-13	3.53365e-10
HORVU.MOREX.r2.5HG0400750	WRKY transcription factor	24.1136	4.25753	1.26526	3.36495	0.000765586	0.0155412
HORVU.MOREX.r2.4HG0337350	Jasmonate ZIM domain protein	13.0355	4.24576	1.10185	3.8533	0.000116538	0.00390246
HORVU.MOREX.r2.2HG0084600	Serine/threonine-protein kinase	7.01914	4.23002	1.3918	3.03924	0.00237173	0.0350586
HORVU.MOREX.r2.3HG0182560	Protein kinase family protein	30.2727	4.21083	0.958944	4.39111	1.12772e-05	0.000625879
HORVU.MOREX.r2.6HG0471080	Zinc finger protein, putative	13.6778	4.19448	1.41139	2.97188	0.00295982	0.0404905
HORVU.MOREX.r2.7HG0539230	Early nodulin 93	89.2522	4.18252	0.842187	4.96627	6.82546e-07	6.80544e-05
HORVU.MOREX.r2.4HG0318590	Long cell-linked locus protein, putative, expressed	12.6048	4.15748	0.842405	4.93524	8.00502e-07	7.44467e-05
HORVU.MOREX.r2.6HG0464770	disease resistance family protein / LRR family protein	16.1786	4.14609	1.37201	3.02192	0.00251179	0.0363663
HORVU.MOREX.r2.7HG0539200	Early nodulin 93	526.227	4.11079	0.764332	5.37827	7.52034e-08	1.05605e-05
HORVU.MOREX.r2.3HG0222170	WRKY transcription factor	80.5861	4.07025	0.603898	6.73996	1.58433e-11	7.14293e-09
HORVU.MOREX.r2.5HG0353300	2-aminoethanethiol dioxygenase	18.2805	4.01714	1.07105	3.75064	0.000176381	0.00527085
HORVU.MOREX.r2.2HG0172510	Wound-responsive family protein	23.2585	4.00031	1.0371	3.8572	0.000114693	0.00384889
HORVU.MOREX.r2.1HG0004250	NBS-LRR-like resistance protein	62.4539	3.96818	0.831532	4.77213	1.82283e-06	0.00014108
HORVU.MOREX.r2.1HG0047780	NRR repressor homolog 3	23.7601	3.96414	1.30904	3.02828	0.0024595	0.0359968
HORVU.MOREX.r2.6HG0515280	GPI-anchored adhesin-like protein	26.3367	3.93442	1.08408	3.62926	0.000284232	0.00753268
HORVU.MOREX.r2.7HG0599720	TMV response-related protein	14.1916	3.91169	0.82154	4.7614	1.92251e-06	0.000147125
HORVU.MOREX.r2.1HG0002460	Glutathione S-transferase	32.8986	3.87296	0.862784	4.48891	7.15898e-06	0.000430348
HORVU.MOREX.r2.4HG0336100	Ascorbate-specific PTS system EIIA component	43.0462	3.87204	0.889182	4.35461	1.33302e-05	0.000711312
HORVU.MOREX.r2.5HG0423440	Calmodulin	230.18	3.86164	0.462374	8.35176	6.7254e-17	1.16232e-13
HORVU.MOREX.r2.1HG0002820	transmembrane protein, putative (DUF594)	145.117	3.84763	0.734822	5.23614	1.63973e-07	1.99057e-05
HORVU.MOREX.r2.4HG0344200	Receptor-kinase, putative	10.3892	3.84633	1.15239	3.33771	0.000844731	0.0165272
HORVU.MOREX.r2.3HG0202150	Molybdenum cofactor sulfurase	26.5006	3.8365	0.81501	4.7073	2.5102e-06	0.000182025
HORVU.MOREX.r2.7HG0544910	Calcium-binding EF-hand	24.9366	3.8326	0.730098	5.24944	1.52563e-07	1.89461e-05
HORVU.MOREX.r2.3HG0268120	Receptor kinase-like protein	41.4985	3.82143	0.616276	6.20084	5.61628e-10	1.67836e-07
HORVU.MOREX.r2.5HG0413170	BON1-associated protein 2	4.44288	3.82113	1.28164	2.98144	0.00286897	0.039664
HORVU.MOREX.r2.6HG0453810	LRR receptor-like Serine/Threonine-kinase	19.7716	3.81904	0.964181	3.96092	7.46626e-05	0.00271654
HORVU.MOREX.r2.7HG0611950	Receptor-kinase, putative	14.6559	3.81271	1.12819	3.37949	0.000726194	0.0148967
HORVU.MOREX.r2.4HG0292450	Receptor-like protein kinase	173.392	3.77953	0.753707	5.01459	5.31465e-07	5.42958e-05
HORVU.MOREX.r2.2HG0172480	Wound-responsive family protein	164.949	3.77878	0.961149	3.93152	8.44094e-05	0.00299242
HORVU.MOREX.r2.1HG0015670	Agmatine coumaroyltransferase-2	22.305	3.75677	0.772359	4.86401	1.15028e-06	0.000100657
HORVU.MOREX.r2.2HG0106310	Protein transport protein GOT1	5.91311	3.75142	1.16461	3.22119	0.0012766	0.0222196
HORVU.MOREX.r2.7HG0621290	Thiosulfate sulfurtransferase GlpE	15.6462	3.74429	0.845248	4.42981	9.43169e-06	0.000543344
HORVU.MOREX.r2.5HG0359870	alpha/beta-Hydrolases superfamily protein	22.5799	3.70906	1.20641	3.07446	0.00210883	0.0321345
HORVU.MOREX.r2.4HG0282450	Erythronate-4-phosphate dehydrogenase family protein	146.448	3.70873	0.488143	7.59763	3.01601e-14	2.60621e-11
HORVU.MOREX.r2.5HG0385590	Calcium-binding protein	9.49521	3.67865	0.991471	3.7103	0.000207014	0.00598781
HORVU.MOREX.r2.2HG0109210	Transcription factor jumonji (jmjC) domain-containing protein	12.5938	3.65512	0.747928	4.887	1.02386e-06	9.23209e-05
HORVU.MOREX.r2.7HG0623110	Flavin-containing monooxygenase	22.9692	3.64103	1.25274	2.90645	0.00365558	0.0465111
HORVU.MOREX.r2.3HG0270070	50S ribosomal protein L7/L12	72.4301	3.63062	0.536539	6.76673	1.31724e-11	6.20868e-09
HORVU.MOREX.r2.5HG0406270	Protein kinase family protein	212.795	3.62729	0.496751	7.30203	2.83449e-13	2.09945e-10
HORVU.MOREX.r2.3HG0227500	MYB transcription factor	6.4465	3.62135	1.11426	3.24999	0.00115408	0.0206332
HORVU.MOREX.r2.1HG0057280	Non-specific lipid-transfer protein	50.4863	3.60866	0.594345	6.07165	1.26604e-09	3.16342e-07
HORVU.MOREX.r2.1HG0051730	ATP-dependent zinc metalloprotease FtsH	240.724	3.6023	0.361408	9.96743	2.11636e-23	8.77822e-20
HORVU.MOREX.r2.5HG0441850	UPF0102 protein PputGB1_4524	71.1695	3.58877	1.04153	3.44568	0.000569634	0.012488
HORVU.MOREX.r2.5HG0359890	Glycosyltransferase	30.8718	3.58725	0.399994	8.96828	3.01191e-19	7.80799e-16
HORVU.MOREX.r2.2HG0097180	ARM repeat superfamily protein	40.6603	3.58551	0.692822	5.17523	2.27633e-07	2.56569e-05
HORVU.MOREX.r2.6HG0478660	Glycosyltransferase	10.3618	3.58316	1.19481	2.99893	0.00270929	0.0383849
HORVU.MOREX.r2.4HG0281040	Regulator of Vps4 activity in the MVB pathway protein, putative	30.399	3.58004	0.663642	5.39453	6.87027e-08	9.75907e-06
HORVU.MOREX.r2.6HG0498680	Cysteine synthase	270.241	3.57888	0.411561	8.69587	3.44184e-18	6.48912e-15
HORVU.MOREX.r2.7HG0549080	Pathogenesis-related protein 1	4280.23	3.5785	1.18837	3.01126	0.00260169	0.0373776
HORVU.MOREX.r2.3HG0190150	Germin-like protein	182.266	3.56266	0.780072	4.5671	4.94527e-06	0.000324557
HORVU.MOREX.r2.1HG0036140	Ripening related protein family	7.80061	3.56099	1.22314	2.91136	0.00359862	0.0460801
HORVU.MOREX.r2.2HG0137700	Protease inhibitor/seed storage/lipid transfer family protein	19.1981	3.5569	1.20486	2.95212	0.00315601	0.042282
HORVU.MOREX.r2.3HG0269130	transmembrane protein, putative (DUF247)	32.8396	3.55616	0.764225	4.65328	3.26692e-06	0.000231238
HORVU.MOREX.r2.2HG0157250	DNA damage-binding protein 1	4.61013	3.5537	1.15412	3.07916	0.00207587	0.0317255
HORVU.MOREX.r2.7HG0550540	Lipase	8.91585	3.55024	0.998368	3.55604	0.000376484	0.00935077
HORVU.MOREX.r2.4HG0341030	NAC domain-containing protein, putative	22.3494	3.54847	0.608268	5.83373	5.42004e-09	1.14898e-06
HORVU.MOREX.r2.3HG0185310	Heparan-alpha-glucosaminide N-acetyltransferase	5.04575	3.54726	1.21833	2.91157	0.00359613	0.0460801
HORVU.MOREX.r2.1HG0056460	Transmembrane protein, putative	21.1975	3.54074	0.665353	5.32159	1.02862e-07	1.36747e-05
HORVU.MOREX.r2.4HG0336770	AP2-like ethylene-responsive transcription factor	8.24839	3.53839	1.03789	3.40921	0.00065151	0.0137339
HORVU.MOREX.r2.1HG0044900	Dynamin, putative	13.6713	3.53528	1.14117	3.09796	0.00194861	0.0303623
HORVU.MOREX.r2.6HG0481200	Cysteine synthase	7.74879	3.52835	0.994914	3.54638	0.000390559	0.00959692
HORVU.MOREX.r2.5HG0433110	ATP-dependent zinc metalloprotease FtsH	125.978	3.51499	0.309722	11.3489	7.51416e-30	7.79181e-26
HORVU.MOREX.r2.3HG0182590	Phytanoyl-CoA dioxygenase domain-containing protein 1	121.167	3.4872	0.86676	4.02326	5.73974e-05	0.00222498
HORVU.MOREX.r2.2HG0173510	Heavy metal transport/detoxification superfamily protein	44.5683	3.47499	1.06634	3.25881	0.00111882	0.0201943
HORVU.MOREX.r2.2HG0152670	Acid beta-fructofuranosidase	13.8788	3.45719	1.13009	3.05923	0.00221905	0.0333485
HORVU.MOREX.r2.5HG0399300	Glutamate receptor	29.4707	3.44552	0.979699	3.51692	0.000436586	0.0103478
HORVU.MOREX.r2.2HG0173220	basic helix-loop-helix (bHLH) DNA-binding superfamily protein	25.1188	3.43351	0.911656	3.76623	0.000165728	0.00505793
HORVU.MOREX.r2.5HG0365880	Thaumatin-like protein	10.1345	3.42659	1.11271	3.07951	0.00207345	0.0317118
HORVU.MOREX.r2.5HG0446700	Ripening related protein family	54.583	3.41981	0.587556	5.8204	5.87085e-09	1.22985e-06
HORVU.MOREX.r2.5HG0406300	FAD-binding Berberine family protein	48.5072	3.41553	1.12211	3.04385	0.00233569	0.0346493
HORVU.MOREX.r2.7HG0595460	Oxidative stress 3, putative isoform 1	43.3571	3.41487	0.736654	4.63564	3.55831e-06	0.000249596
HORVU.MOREX.r2.3HG0206740	Transducin/WD40 repeat-like superfamily protein	17.9697	3.41393	1.00635	3.39239	0.000692868	0.0144271
HORVU.MOREX.r2.4HG0282590	Lariat debranching enzyme	52.0448	3.39948	0.707306	4.80624	1.53792e-06	0.000124589
HORVU.MOREX.r2.7HG0581730	NAC domain-containing protein	17.9602	3.3945	1.0036	3.38232	0.000718758	0.0148136
HORVU.MOREX.r2.3HG0226950	Glycerol-3-phosphate acyltransferase	8.49464	3.38883	0.903387	3.75125	0.000175958	0.0052658
HORVU.MOREX.r2.2HG0172490	DNA-directed RNA polymerase subunit alpha	530.503	3.34637	0.696697	4.80319	1.56158e-06	0.000126014
HORVU.MOREX.r2.5HG0405630	cDNA clone:002-134-A11, full insert sequence	118.287	3.34217	0.938442	3.56141	0.00036887	0.00920576
HORVU.MOREX.r2.4HG0290160	Pentatricopeptide repeat-containing protein	5.30087	3.31552	0.921888	3.59644	0.000322597	0.00828829
HORVU.MOREX.r2.3HG0194260	microtubule-associated proteins 65-1	24.6153	3.29384	0.865985	3.80357	0.000142625	0.00454633
HORVU.MOREX.r2.1HG0055490	Glucan 1,3-beta-glucosidase	288.615	3.27696	0.603934	5.42602	5.76244e-08	8.53623e-06
HORVU.MOREX.r2.5HG0400570	RING/U-box superfamily protein	4.15265	3.27444	0.969974	3.37581	0.000735998	0.015068
HORVU.MOREX.r2.2HG0092780	Ethylene-responsive transcription factor	40.3234	3.24607	0.621728	5.22105	1.77908e-07	2.11752e-05
HORVU.MOREX.r2.7HG0600240	Cytochrome P450 family cinnamate 4-hydroxylase	375.371	3.24283	0.634325	5.11225	3.1835e-07	3.47488e-05
HORVU.MOREX.r2.6HG0464780	Disease resistance protein (NBS-LRR class) family	7.14623	3.23353	1.1197	2.88785	0.00387881	0.0484366
HORVU.MOREX.r2.5HG0444880	Receptor-kinase, putative	67.3247	3.21942	0.698587	4.60847	4.05636e-06	0.000279085
HORVU.MOREX.r2.2HG0097550	Glycosyltransferase	22.6305	3.21743	0.660868	4.86849	1.12455e-06	9.92428e-05
HORVU.MOREX.r2.7HG0539220	Early nodulin 93	359.89	3.2113	0.631755	5.08315	3.71231e-07	3.92804e-05
HORVU.MOREX.r2.5HG0394280	cotton fiber-like protein (DUF761)	5.88109	3.20843	1.00906	3.17962	0.00147466	0.0249047
HORVU.MOREX.r2.5HG0363830	Pyrophosphate--fructose 6-phosphate 1-phosphotransferase subunit alpha	347.663	3.20658	0.600057	5.34379	9.10246e-08	1.24835e-05
HORVU.MOREX.r2.3HG0263430	Receptor protein kinase-like	125.92	3.20504	0.583508	5.4927	3.95833e-08	6.36371e-06
HORVU.MOREX.r2.5HG0412080	NBS-LRR disease resistance protein	40.1342	3.19444	0.648613	4.92503	8.43466e-07	7.80921e-05
HORVU.MOREX.r2.7HG0559820	Peroxidase	7.95919	3.17382	0.830982	3.81936	0.000133798	0.00432893
HORVU.MOREX.r2.2HG0166150	Wound-responsive family protein	286.694	3.16812	0.630739	5.02287	5.09045e-07	5.22628e-05
HORVU.MOREX.r2.5HG0421190	E3 ubiquitin-protein ligase RGLG2	54.5102	3.16804	0.363295	8.72028	2.77508e-18	5.75525e-15
HORVU.MOREX.r2.5HG0430600	Acetyltransferase, GNAT family protein, expressed	15.2498	3.16303	0.764962	4.13488	3.55146e-05	0.0015441
HORVU.MOREX.r2.3HG0209290	Transcription factor GLABRA 3	25.9237	3.13627	0.663817	4.72461	2.30563e-06	0.000170773
HORVU.MOREX.r2.7HG0621850	Receptor protein kinase, putative	69.2686	3.13417	0.69041	4.53958	5.63673e-06	0.000358589
HORVU.MOREX.r2.3HG0264260	Disease resistance protein (TIR-NBS-LRR class), putative	37.872	3.12995	0.725766	4.31262	1.61334e-05	0.000824114
HORVU.MOREX.r2.3HG0186380	Terpene synthase, putative	23.808	3.11897	0.763121	4.08713	4.36745e-05	0.0018188
HORVU.MOREX.r2.7HG0599190	Pleiotropic drug resistance ABC transporter	15.5166	3.09826	0.927306	3.34114	0.000834353	0.0163551
HORVU.MOREX.r2.7HG0545310	Pheophorbide a oxygenase, chloroplastic	18.562	3.08923	0.723505	4.2698	1.95646e-05	0.000963183
HORVU.MOREX.r2.3HG0268840	Calcium-binding protein	32.556	3.08329	0.64961	4.74637	2.07102e-06	0.000157329
HORVU.MOREX.r2.7HG0555280	Proline--tRNA ligase	29.044	3.0687	0.896943	3.42129	0.000623247	0.0133943
HORVU.MOREX.r2.3HG0274640	Cytochrome P450	320.512	3.06061	0.384012	7.97008	1.58567e-15	2.52963e-12
HORVU.MOREX.r2.7HG0533330	Aspartic proteinase nepenthesin-2	25.0105	3.04294	1.02645	2.96452	0.00303156	0.0411296
HORVU.MOREX.r2.6HG0457920	Disease resistance protein (NBS-LRR class) family	7.52606	3.03848	1.02321	2.96956	0.00298225	0.0407437
HORVU.MOREX.r2.5HG0437410	Zinc finger protein	29.6216	3.03362	0.53855	5.63293	1.77174e-08	3.16759e-06
HORVU.MOREX.r2.2HG0147850	Peroxidase	60.4671	3.03152	0.397371	7.62895	2.36679e-14	2.33738e-11
HORVU.MOREX.r2.1HG0017380	1-aminocyclopropane-1-carboxylate oxidase	48.083	3.0057	0.953449	3.15245	0.00161905	0.0264807
HORVU.MOREX.r2.7HG0615890	Decaprenyl-diphosphate synthase subunit 1	9.79388	2.99415	0.661508	4.52625	6.00392e-06	0.0003728
HORVU.MOREX.r2.3HG0256920	Acyl-[acyl-carrier-protein] desaturase	314.369	2.98272	0.662276	4.50375	6.67648e-06	0.000404864
HORVU.MOREX.r2.5HG0394490	Chaperone protein DNAj, putative	34.285	2.97823	0.682414	4.36425	1.27557e-05	0.000690709
HORVU.MOREX.r2.4HG0336130	Cysteine proteinase inhibitor	183.976	2.97609	0.480227	6.19725	5.74588e-10	1.67836e-07
HORVU.MOREX.r2.7HG0593920	cysteine-rich/transmembrane domain A-like protein	75.044	2.9586	0.470816	6.28397	3.30036e-10	1.10085e-07
HORVU.MOREX.r2.1HG0014010	3-N-debenzoyl-2-deoxytaxol N-benzoyltransferase	18.7149	2.95071	0.850803	3.46814	0.00052407	0.0119044
HORVU.MOREX.r2.5HG0420200	Kinase, putative	95.3857	2.93853	0.705363	4.16599	3.10007e-05	0.0013886
HORVU.MOREX.r2.2HG0131160	Serine/threonine-protein kinase	102.985	2.9349	0.449244	6.53298	6.44743e-11	2.57141e-08
HORVU.MOREX.r2.7HG0606740	2-oxoglutarate (2OG) and Fe(II)-dependent oxygenase superfamily protein, putative	28.1291	2.92666	0.691977	4.22943	2.34289e-05	0.00110573
HORVU.MOREX.r2.5HG0394410	Chaperone protein DNAj, putative	32.8827	2.91939	0.475795	6.13581	8.47242e-10	2.34279e-07
HORVU.MOREX.r2.2HG0135180	Jasmonate ZIM domain protein	86.269	2.90273	0.626207	4.63541	3.56239e-06	0.000249596
HORVU.MOREX.r2.2HG0144100	Heavy metal transport/detoxification protein	183.543	2.90117	0.462136	6.27774	3.43538e-10	1.10085e-07
HORVU.MOREX.r2.2HG0144230	Heavy metal transport/detoxification superfamily protein, putative	16.5558	2.89833	0.796858	3.6372	0.000275617	0.00740416
HORVU.MOREX.r2.2HG0159860	Xyloglucan endotransglucosylase/hydrolase	65.8492	2.87513	0.857261	3.35386	0.000796932	0.0159533
HORVU.MOREX.r2.6HG0506020	Eukaryotic aspartyl protease family protein, putative	170.423	2.87272	0.431181	6.66245	2.69293e-11	1.18827e-08
HORVU.MOREX.r2.7HG0607420	Wound-responsive family protein	66.7066	2.87211	0.581606	4.93824	7.88289e-07	7.40268e-05
HORVU.MOREX.r2.4HG0331870	Endo-1,4-beta-xylanase	14.667	2.86784	0.785559	3.6507	0.000261522	0.00714586
HORVU.MOREX.r2.2HG0163340	Multidrug resistance protein ABC transporter family	111.547	2.8674	0.818347	3.50389	0.000458517	0.0107936
HORVU.MOREX.r2.1HG0042460	PLAC8 family protein	55.8317	2.86041	0.517992	5.5221	3.34963e-08	5.63289e-06
HORVU.MOREX.r2.5HG0355310	Peptide-N4-(N-acetyl-beta-glucosaminyl)asparagine amidase A	23.0104	2.85989	0.720903	3.9671	7.27535e-05	0.00266304
HORVU.MOREX.r2.5HG0391260	TPX2 (Targeting protein for Xklp2) family protein	28.2821	2.85589	0.973296	2.93425	0.00334356	0.043886
HORVU.MOREX.r2.5HG0437400	Zinc finger protein	43.2257	2.84282	0.471494	6.02938	1.64592e-09	3.96068e-07
HORVU.MOREX.r2.7HG0618460	Endoplasmic reticulum metallopeptidase 1	108.608	2.84108	0.617296	4.60246	4.17532e-06	0.000284578
HORVU.MOREX.r2.6HG0513330	Chaperone dnaJ-like protein	9.55996	2.83296	0.858363	3.30042	0.000965392	0.0182177
HORVU.MOREX.r2.6HG0449100	Senescence-associated protein DIN1	77.1386	2.82561	0.778286	3.63055	0.000282817	0.00751004
HORVU.MOREX.r2.2HG0174600	Late embryogenesis abundant (LEA) hydroxyproline-rich glycoprotein	34.5413	2.82414	0.627885	4.49786	6.86421e-06	0.000413828
HORVU.MOREX.r2.7HG0622460	Phytoene synthase	19.5248	2.81356	0.782373	3.59619	0.000322915	0.00828829
HORVU.MOREX.r2.2HG0085930	Thioredoxin superfamily protein	281.535	2.80969	0.847814	3.31404	0.000919576	0.0175286
HORVU.MOREX.r2.5HG0398750	RING/U-box superfamily protein	7.98896	2.80485	0.773103	3.62804	0.000285582	0.00754482
HORVU.MOREX.r2.5HG0437480	Zinc finger protein	11.7524	2.80155	0.705681	3.97	7.18732e-05	0.00264287
HORVU.MOREX.r2.3HG0247110	Glycerol-3-phosphate acyltransferase 3, putative	10.6703	2.79542	0.891653	3.13509	0.00171799	0.0276099
HORVU.MOREX.r2.5HG0419310	transmembrane protein, putative (DUF594)	47.0799	2.79051	0.458828	6.08182	1.18828e-09	3.00534e-07
HORVU.MOREX.r2.5HG0380130	Stem-specific protein TSJT1	630.723	2.78999	0.43019	6.48549	8.84433e-11	3.4608e-08
HORVU.MOREX.r2.2HG0111610	Wound-responsive family protein	150.949	2.78702	0.868952	3.20733	0.00133972	0.0231152
HORVU.MOREX.r2.4HG0338390	RING/U-box superfamily protein	25.4808	2.77647	0.725888	3.82493	0.000130807	0.00426543
HORVU.MOREX.r2.3HG0230460	CCCH-type zinc fingerfamily protein with RNA-binding domain-containing protein	57.1286	2.7695	0.658876	4.20337	2.62975e-05	0.0012201
HORVU.MOREX.r2.1HG0072750	Leucine-rich repeat receptor-like protein kinase	8.22149	2.76839	0.946284	2.92553	0.00343868	0.0447025
HORVU.MOREX.r2.5HG0362220	SIT4 phosphatase-associated family protein	210.309	2.76156	0.356671	7.74258	9.74173e-15	1.12241e-11
HORVU.MOREX.r2.2HG0172500	Wound-responsive family protein	253.134	2.75242	0.525677	5.23596	1.64129e-07	1.99057e-05
HORVU.MOREX.r2.7HG0542800	Subtilisin-like protease	289.243	2.74433	0.835417	3.28498	0.00101988	0.0189697
HORVU.MOREX.r2.1HG0077200	ATP-dependent zinc metalloprotease FtsH	24.582	2.74123	0.791654	3.46267	0.000534853	0.01207
HORVU.MOREX.r2.1HG0075940	Ankyrin repeat protein family-like protein	60.3029	2.73196	0.504541	5.41474	6.13765e-08	8.92122e-06
HORVU.MOREX.r2.2HG0173530	Heavy metal transport/detoxification superfamily protein	142.271	2.73082	0.415343	6.57485	4.87015e-11	1.98043e-08
HORVU.MOREX.r2.2HG0101600	Trehalose 6-phosphate phosphatase	334.791	2.72452	0.455285	5.9842	2.17452e-09	5.01083e-07
HORVU.MOREX.r2.3HG0274880	Soluble inorganic pyrophosphatase	165.326	2.72088	0.514146	5.29203	1.20966e-07	1.55591e-05
HORVU.MOREX.r2.3HG0265660	Leucine-rich repeat receptor-like kinase	97.9455	2.72057	0.618012	4.40213	1.07191e-05	0.000602449
HORVU.MOREX.r2.1HG0057170	WRKY family transcription factor	15.6183	2.69699	0.936422	2.8801	0.00397553	0.0492524
HORVU.MOREX.r2.4HG0285980	Ethylene-responsive transcription factor	18.9036	2.67905	0.757107	3.53854	0.000402343	0.00982749
HORVU.MOREX.r2.6HG0521170	Cytochrome P450	766.014	2.67847	0.225927	11.8555	2.0156e-32	4.18016e-28
HORVU.MOREX.r2.2HG0173540	P-loop containing nucleoside triphosphate hydrolases superfamily protein	27.3015	2.67828	0.613614	4.36476	1.27264e-05	0.000690709
HORVU.MOREX.r2.3HG0252480	Transcription factor, MADS-box	7.94475	2.674	0.88955	3.00601	0.00264698	0.0377031
HORVU.MOREX.r2.7HG0594010	cysteine-rich/transmembrane domain A-like protein	195.045	2.66387	0.37172	7.16633	7.70358e-13	4.69896e-10
HORVU.MOREX.r2.2HG0166520	Beta-fructofuranosidase, insoluble protein	188.695	2.6573	0.544931	4.8764	1.08039e-06	9.65787e-05
HORVU.MOREX.r2.7HG0585090	Transcription factor jumonji (jmj) family protein / zinc finger (C5HC2 type) family protein	157.672	2.6495	0.434429	6.09882	1.06854e-09	2.80512e-07
HORVU.MOREX.r2.7HG0539210	Early nodulin 93	284.936	2.64923	0.510091	5.19364	2.06217e-07	2.39824e-05
HORVU.MOREX.r2.7HG0591640	Peroxidase	2556.93	2.64443	0.61813	4.2781	1.88492e-05	0.000939696
HORVU.MOREX.r2.4HG0338240	RING/FYVE/PHD zinc finger-containing protein	37.388	2.63974	0.480171	5.4975	3.85224e-08	6.33958e-06
HORVU.MOREX.r2.7HG0554270	CDP-diacylglycerol--glycerol-3-phosphate 3-phosphatidyltransferase, putative	166.474	2.62606	0.430932	6.09391	1.10185e-09	2.82113e-07
HORVU.MOREX.r2.7HG0609160	Serine/threonine-protein kinase	25.4715	2.62073	0.619376	4.23125	2.324e-05	0.00110545
HORVU.MOREX.r2.3HG0229860	DUF1645 family protein	11.0129	2.59547	0.642743	4.03811	5.38826e-05	0.00212447
HORVU.MOREX.r2.7HG0555000	Pathogenesis-related protein 1	1479.76	2.58776	0.566856	4.56512	4.99218e-06	0.000326602
HORVU.MOREX.r2.6HG0495140	Carboxypeptidase	78.3609	2.58717	0.457628	5.65344	1.57264e-08	2.86096e-06
HORVU.MOREX.r2.3HG0245190	Iron-sulfur cluster repair protein YtfE	87.3577	2.57764	0.687132	3.7513	0.000175921	0.0052658
HORVU.MOREX.r2.2HG0158150	Protein kinase family protein	23.7311	2.56929	0.582978	4.40718	1.04724e-05	0.000590783
HORVU.MOREX.r2.7HG0534890	Cytochrome P450	40.1216	2.56792	0.881554	2.91294	0.00358041	0.0459778
HORVU.MOREX.r2.1HG0048220	Ethylene-responsive transcription factor	240.643	2.55976	0.487606	5.24965	1.52392e-07	1.89461e-05
HORVU.MOREX.r2.5HG0381350	Embryogenesis transmembrane protein-like	15.3524	2.55614	0.66966	3.81707	0.000135044	0.00436243
HORVU.MOREX.r2.5HG0401270	Vacuolar-processing enzyme	33.4986	2.54383	0.673859	3.77502	0.000159992	0.0049376
HORVU.MOREX.r2.5HG0361670	ATP-dependent Clp protease proteolytic subunit	23.694	2.54138	0.714804	3.55536	0.000377467	0.00935281
HORVU.MOREX.r2.3HG0231980	TSA: Wollemia nobilis Ref_Wollemi_Transcript_14908_3298 transcribed RNA sequence	308.223	2.52495	0.346601	7.28489	3.21931e-13	2.30225e-10
HORVU.MOREX.r2.4HG0339580	Na(+)/H(+) antiporter NhaB	19.1419	2.52148	0.837413	3.01103	0.00260364	0.0373776
HORVU.MOREX.r2.2HG0082620	Stress responsive A/B barrel domain protein	14.4146	2.52106	0.856681	2.94282	0.00325241	0.0430949
HORVU.MOREX.r2.7HG0591390	WRKY transcription factor	450.106	2.52019	0.351602	7.16775	7.62414e-13	4.69896e-10
HORVU.MOREX.r2.7HG0528920	Pectin lyase-like superfamily protein	131.159	2.52002	0.485277	5.19294	2.06994e-07	2.39824e-05
HORVU.MOREX.r2.4HG0333870	Blue copper protein	133.16	2.51985	0.56545	4.45637	8.33597e-06	0.000488361
HORVU.MOREX.r2.1HG0046990	Calcium binding family protein	50.1275	2.51802	0.470518	5.35158	8.71877e-08	1.21355e-05
HORVU.MOREX.r2.7HG0529590	Alpha-dioxygenase 2	85.5462	2.51388	0.607202	4.14011	3.47143e-05	0.00151968
HORVU.MOREX.r2.5HG0433490	Prolyl 4-hydroxylase alpha subunit, putative	229.148	2.50298	0.410599	6.09593	1.088e-09	2.8205e-07
HORVU.MOREX.r2.5HG0440770	Deaminase-related family protein	16.982	2.50096	0.696909	3.58865	0.000332394	0.00850003
HORVU.MOREX.r2.5HG0350950	F-box protein	162.245	2.49717	0.398003	6.27425	3.51323e-10	1.10395e-07
HORVU.MOREX.r2.5HG0414090	Inactive purple acid phosphatase-like protein	107.478	2.49512	0.65954	3.78312	0.000154875	0.00482274
HORVU.MOREX.r2.6HG0468400	Wound-responsive family protein	91.3553	2.4771	0.418835	5.91426	3.33366e-09	7.35497e-07
HORVU.MOREX.r2.3HG0184570	Metal tolerance protein	33.3357	2.46496	0.783645	3.1455	0.00165802	0.0269095
HORVU.MOREX.r2.6HG0450830	Acid beta-fructofuranosidase	72.5365	2.46489	0.643453	3.83072	0.00012777	0.00418578
HORVU.MOREX.r2.3HG0264270	Disease resistance protein (NBS-LRR class) family	188.931	2.46483	0.509684	4.836	1.3248e-06	0.000109901
HORVU.MOREX.r2.5HG0445920	Protein kinase	307.098	2.46091	0.481737	5.10842	3.24859e-07	3.50899e-05
HORVU.MOREX.r2.3HG0258210	Protease inhibitor/seed storage/lipid transfer protein family protein	247.718	2.45814	0.57285	4.29107	1.77813e-05	0.000894482
HORVU.MOREX.r2.7HG0536140	NADH dehydrogenase [ubiquinone] iron-sulfur protein 7, mitochondrial	53.036	2.45201	0.672263	3.6474	0.000264907	0.00720923
HORVU.MOREX.r2.1HG0055720	Cysteine proteinase inhibitor	662.542	2.45061	0.267363	9.16584	4.91628e-20	1.45655e-16
HORVU.MOREX.r2.2HG0147810	Cysteine desulfurase	48.7136	2.44861	0.665441	3.67968	0.000233527	0.00658031
HORVU.MOREX.r2.4HG0335550	DUF1997 family protein	57.1878	2.44235	0.676297	3.61136	0.000304598	0.00794599
HORVU.MOREX.r2.2HG0173480	Heavy metal transport/detoxification superfamily protein	12.6171	2.43987	0.652425	3.73969	0.000184248	0.00545875
HORVU.MOREX.r2.5HG0412140	Glycosyltransferase	63.358	2.43805	0.463761	5.25714	1.46317e-07	1.83907e-05
HORVU.MOREX.r2.2HG0172580	Wound-responsive family protein	90.1458	2.43114	0.489957	4.96193	6.97947e-07	6.86006e-05
HORVU.MOREX.r2.3HG0268460	Calcium-dependent lipid-binding domain-containing protein	29.7045	2.42175	0.60112	4.02874	5.60773e-05	0.00218473
HORVU.MOREX.r2.3HG0241980	Blue copper protein	9.33611	2.41738	0.748819	3.22826	0.00124546	0.021834
HORVU.MOREX.r2.2HG0157910	cysteine-rich/transmembrane domain A-like protein	67.4654	2.40799	0.493065	4.88372	1.04103e-06	9.34631e-05
HORVU.MOREX.r2.6HG0448960	F-box protein	20.2052	2.39497	0.815557	2.9366	0.0033183	0.0436254
HORVU.MOREX.r2.4HG0332840	Auxin-induced in root cultures 12-like protein	9.99682	2.39039	0.6359	3.75907	0.000170549	0.005156
HORVU.MOREX.r2.5HG0406420	Calcium-binding EF-hand family protein-like	16.8638	2.38506	0.725949	3.28544	0.00101825	0.0189697
HORVU.MOREX.r2.4HG0338300	Purine permease-like protein	13.9724	2.38428	0.670074	3.55824	0.000373347	0.00928399
HORVU.MOREX.r2.7HG0595720	Avr9/Cf-9 rapidly elicited protein	32.239	2.38062	0.688676	3.4568	0.000546626	0.0121506
HORVU.MOREX.r2.4HG0281260	Glutamine synthetase	261.763	2.38008	0.494961	4.80863	1.51972e-06	0.000123598
HORVU.MOREX.r2.1HG0058520	Protein-methionine-s-oxide reductase	12.9027	2.37868	0.776199	3.06453	0.00218014	0.0329611
HORVU.MOREX.r2.2HG0153960	p-loop containing nucleoside triphosphate hydrolases superfamily protein	10.8002	2.36906	0.713863	3.31865	0.00090453	0.0172974
HORVU.MOREX.r2.3HG0186170	mediator of RNA polymerase II transcription subunit	25.8399	2.36295	0.606869	3.89367	9.87397e-05	0.00339033
HORVU.MOREX.r2.6HG0468620	Non-specific serine/threonine protein kinase	42.1358	2.35574	0.59895	3.93312	8.38501e-05	0.00297768
HORVU.MOREX.r2.2HG0105160	Dihydroflavonol-4-reductase	116.476	2.3544	0.570353	4.12798	3.65966e-05	0.0015845
HORVU.MOREX.r2.1HG0066760	Calcineurin B-like protein	6.52143	2.35434	0.737946	3.1904	0.00142077	0.0242114
HORVU.MOREX.r2.2HG0111520	Sugar transporter, putative	76.7858	2.34947	0.482714	4.8672	1.13191e-06	9.94689e-05
HORVU.MOREX.r2.5HG0437360	Zinc finger protein	46.4078	2.34849	0.36979	6.35087	2.14096e-10	7.52566e-08
HORVU.MOREX.r2.5HG0438020	Leucine-rich repeat receptor-like protein kinase family protein	211.608	2.34273	0.715104	3.27607	0.00105264	0.0193889
HORVU.MOREX.r2.5HG0398730	Serine protease HtrA-like	23.5845	2.34187	0.626702	3.73682	0.000186361	0.00550562
HORVU.MOREX.r2.2HG0144110	Heavy metal transport/detoxification superfamily protein	56.4156	2.33955	0.439353	5.32499	1.00959e-07	1.35961e-05
HORVU.MOREX.r2.7HG0606860	S-adenosyl-L-methionine-dependent methyltransferases superfamily protein	19.3508	2.33855	0.579441	4.03588	5.43987e-05	0.0021367
HORVU.MOREX.r2.7HG0589860	Lipid phosphate phosphatase-like protein	76.4755	2.33566	0.46241	5.05107	4.39349e-07	4.57872e-05
HORVU.MOREX.r2.7HG0596250	Peroxidase	90.0812	2.33154	0.429082	5.43377	5.51756e-08	8.36278e-06
HORVU.MOREX.r2.6HG0503180	Trihelix transcription factor GT-3b	13.8338	2.32716	0.631776	3.68352	0.000230032	0.00652617
HORVU.MOREX.r2.7HG0617750	Calcium-binding protein	24.2312	2.32538	0.672283	3.45893	0.000542335	0.0121482
HORVU.MOREX.r2.5HG0367560	Calmodulin-binding protein	214.371	2.32162	0.299507	7.75147	9.08346e-15	1.10813e-11
HORVU.MOREX.r2.3HG0262710	Receptor protein kinase, putative	78.1995	2.32127	0.783011	2.96454	0.00303135	0.0411296
HORVU.MOREX.r2.1HG0057310	Expansin	49.5228	2.31849	0.408306	5.67833	1.36018e-08	2.51864e-06
HORVU.MOREX.r2.1HG0007120	Lectin receptor kinase	90.8935	2.31545	0.572767	4.04257	5.28682e-05	0.00209643
HORVU.MOREX.r2.3HG0232090	Heavy metal transport/detoxification superfamily protein	730.948	2.31514	0.349246	6.62896	3.38065e-11	1.43084e-08
HORVU.MOREX.r2.3HG0209410	Heavy metal transport/detoxification superfamily protein	16.7789	2.31059	0.660404	3.49875	0.000467452	0.0109302
HORVU.MOREX.r2.1HG0043500	RING/U-box superfamily protein	63.4049	2.30538	0.488227	4.72194	2.33602e-06	0.000172408
HORVU.MOREX.r2.4HG0318360	Multidrug resistance protein ABC transporter family protein, putative	37.7316	2.30188	0.513231	4.48508	7.28867e-06	0.000436878
HORVU.MOREX.r2.5HG0406540	Tonoplast dicarboxylate transporter	44.7817	2.30045	0.365549	6.29314	3.11103e-10	1.0577e-07
HORVU.MOREX.r2.5HG0435670	7-cyano-7-deazaguanine synthase	47.4774	2.29254	0.566353	4.0479	5.1679e-05	0.00205714
HORVU.MOREX.r2.2HG0176340	Serine/threonine-protein kinase	172.457	2.28996	0.421431	5.43377	5.51765e-08	8.36278e-06
HORVU.MOREX.r2.3HG0237280	ABC transporter B family protein	133.695	2.28263	0.645822	3.53446	0.000408611	0.00989975
HORVU.MOREX.r2.7HG0610870	SAUR-like auxin-responsive protein family	15.1796	2.27995	0.661518	3.44654	0.000567818	0.0124745
HORVU.MOREX.r2.2HG0079600	ABC transporter B family-like protein	44.3937	2.27814	0.771806	2.9517	0.00316028	0.0423031
HORVU.MOREX.r2.1HG0012070	Receptor protein kinase, putative	120.33	2.27629	0.620543	3.66822	0.000244249	0.00676299
HORVU.MOREX.r2.3HG0268890	Calcium-binding protein	16.5505	2.27387	0.594708	3.82351	0.000131568	0.00427678
HORVU.MOREX.r2.4HG0343410	Zinc finger (C3HC4-type RING finger) family protein	178.305	2.27372	0.398445	5.70648	1.15336e-08	2.19445e-06
HORVU.MOREX.r2.3HG0188980	Disease resistance protein (TIR-NBS-LRR class)	9.15614	2.2694	0.716237	3.1685	0.00153225	0.0255104
HORVU.MOREX.r2.2HG0089760	Wound-induced protein 1, putative, expressed	113.981	2.26867	0.468895	4.83834	1.30926e-06	0.000109047
HORVU.MOREX.r2.3HG0197210	Heat-shock protein, putative	18.1646	2.26583	0.69018	3.28295	0.00102727	0.0190559
HORVU.MOREX.r2.5HG0353290	2-aminoethanethiol dioxygenase	324.636	2.26273	0.436017	5.18954	2.10815e-07	2.41552e-05
HORVU.MOREX.r2.2HG0114200	Receptor-like protein kinase, putative,expressed	21.6013	2.2625	0.57691	3.92176	8.79062e-05	0.00308475
HORVU.MOREX.r2.3HG0246490	Protein kinase, putative	230.016	2.25389	0.606548	3.71593	0.000202455	0.00589793
HORVU.MOREX.r2.2HG0161150	Seed specific protein Bn15D1B	604.61	2.25232	0.288884	7.79663	6.35829e-15	8.24154e-12
HORVU.MOREX.r2.3HG0268820	GPI-anchored lorelei-like protein	54.041	2.25017	0.527992	4.26176	2.02828e-05	0.000987428
HORVU.MOREX.r2.5HG0353860	Leucine-rich repeat receptor-like protein kinase family protein, putative	74.3796	2.2492	0.350515	6.41684	1.39136e-10	5.15275e-08
HORVU.MOREX.r2.3HG0240290	Optic atrophy 3 protein (OPA3)	11.9657	2.24837	0.641805	3.5032	0.000459703	0.010797
HORVU.MOREX.r2.7HG0606170	Copper transport protein family	1415.98	2.24504	0.675187	3.32506	0.000884002	0.0170543
HORVU.MOREX.r2.2HG0152390	MYB transcription factor	40.0708	2.24374	0.504386	4.44845	8.64937e-06	0.00050508
HORVU.MOREX.r2.3HG0198750	3'-N-debenzoyl-2'-deoxytaxol N-benzoyltransferase	94.5418	2.24275	0.474486	4.72669	2.28212e-06	0.000169637
HORVU.MOREX.r2.5HG0368600	Respiratory burst oxidase, putative, expressed	418.169	2.2427	0.547209	4.09843	4.15956e-05	0.00175024
HORVU.MOREX.r2.1HG0031700	Hypersensitive-induced response protein 1	66.344	2.23891	0.76938	2.91001	0.00361412	0.0462389
HORVU.MOREX.r2.1HG0076210	Glutaredoxin, putative	22.9583	2.23414	0.5234	4.2685	1.96788e-05	0.000963183
HORVU.MOREX.r2.2HG0134730	Bifunctional uridylyltransferase/uridylyl-removing enzyme	31.4334	2.23128	0.503079	4.43524	9.19709e-06	0.000531305
HORVU.MOREX.r2.2HG0160430	Growth-regulating factor	6.80518	2.22853	0.728194	3.06034	0.00221084	0.0332732
HORVU.MOREX.r2.2HG0157880	cysteine-rich/transmembrane domain A-like protein	166.127	2.22623	0.469495	4.74176	2.11866e-06	0.000160361
HORVU.MOREX.r2.1HG0067870	Late embryogenesis abundant hydroxyproline-rich glycoprotein family, putative	39.6235	2.22511	0.631159	3.52543	0.000422788	0.0101484
HORVU.MOREX.r2.5HG0383650	NAC domain protein,	58.1945	2.20996	0.450339	4.90732	9.23298e-07	8.43536e-05
HORVU.MOREX.r2.2HG0089770	Wound-induced protein 1, putative, expressed	42.0786	2.20481	0.421263	5.2338	1.66056e-07	2.00223e-05
HORVU.MOREX.r2.1HG0065190	Pectin lyase-like superfamily protein	44.4169	2.20411	0.727608	3.02926	0.00245156	0.0359603
HORVU.MOREX.r2.2HG0081480	Receptor kinase-like protein	31.3659	2.2027	0.582738	3.77992	0.000156876	0.00487044
HORVU.MOREX.r2.3HG0183910	Glutathione S-transferase, putative, expressed	267.566	2.20266	0.415422	5.30222	1.14404e-07	1.5074e-05
HORVU.MOREX.r2.4HG0342270	Transcription factor	55.23	2.20118	0.378365	5.8176	5.96972e-09	1.23806e-06
HORVU.MOREX.r2.4HG0331200	Phosphatase 2C family protein	31.6331	2.19908	0.574072	3.83066	0.000127801	0.00418578
HORVU.MOREX.r2.1HG0077220	ATP-dependent zinc metalloprotease FtsH	75.8732	2.19422	0.305441	7.18378	6.78105e-13	4.39475e-10
HORVU.MOREX.r2.5HG0366130	Receptor-like protein kinase	57.6907	2.19371	0.52601	4.17048	3.03957e-05	0.00137038
HORVU.MOREX.r2.2HG0092440	Peroxidase	146.93	2.19027	0.749435	2.92256	0.00347171	0.0449437
HORVU.MOREX.r2.5HG0388560	Fasciclin-like arabinogalactan-protein-like	59.4017	2.18985	0.67488	3.24479	0.00117536	0.0208886
HORVU.MOREX.r2.5HG0416300	Receptor-like protein kinase, putative,expressed	33.1802	2.18781	0.595371	3.6747	0.000238133	0.00667383
HORVU.MOREX.r2.5HG0408180	Calcium-transporting ATPase	665.324	2.18512	0.358251	6.09942	1.06452e-09	2.80512e-07
HORVU.MOREX.r2.6HG0505810	Serine/threonine-protein kinase	28.486	2.1831	0.580724	3.75928	0.000170405	0.005156
HORVU.MOREX.r2.1HG0070190	CASP-like protein	44.7998	2.1818	0.479688	4.54837	5.40642e-06	0.000349295
HORVU.MOREX.r2.6HG0508260	Calmodulin-binding protein-like	31.3696	2.18069	0.497121	4.38663	1.15122e-05	0.000636671
HORVU.MOREX.r2.7HG0622190	Leucine-rich repeat transmembrane protein kinase	249.519	2.17555	0.524148	4.15064	3.31547e-05	0.00146691
HORVU.MOREX.r2.7HG0535020	Seed maturation protein	28.4575	2.16971	0.632644	3.4296	0.000604481	0.0130996
HORVU.MOREX.r2.6HG0508600	RNA-dependent RNA polymerase	19.3602	2.16492	0.705725	3.06765	0.00215747	0.0327553
HORVU.MOREX.r2.1HG0023790	PRA1 family protein	20.3907	2.1548	0.484451	4.44793	8.67006e-06	0.00050508
HORVU.MOREX.r2.5HG0364350	ATP-dependent zinc metalloprotease FtsH	364.465	2.15179	0.285851	7.52765	5.16612e-14	4.12078e-11
HORVU.MOREX.r2.4HG0288590	Alcohol dehydrogenase	783.213	2.15078	0.392072	5.48568	4.11871e-08	6.52046e-06
HORVU.MOREX.r2.7HG0618780	Cytochrome P450	78.2955	2.14989	0.739097	2.9088	0.00362814	0.0463574
HORVU.MOREX.r2.1HG0014200	Low temperature and salt responsive protein	575.145	2.14855	0.282662	7.60112	2.93581e-14	2.60621e-11
HORVU.MOREX.r2.1HG0004080	Glycosyltransferase	60.4505	2.14483	0.447531	4.79258	1.64653e-06	0.000130833
HORVU.MOREX.r2.6HG0516740	Pectinesterase	49.2057	2.14453	0.447282	4.79458	1.63012e-06	0.000130377
HORVU.MOREX.r2.4HG0339840	Receptor-like kinase	28.2535	2.14282	0.535465	4.0018	6.28623e-05	0.00238337
HORVU.MOREX.r2.4HG0287960	receptor kinase 1	781.285	2.13655	0.366258	5.83345	5.42937e-09	1.14898e-06
HORVU.MOREX.r2.6HG0453860	Cysteine-rich receptor kinase	33.6188	2.13592	0.476751	4.48016	7.45884e-06	0.000445789
HORVU.MOREX.r2.7HG0603070	tRNA (guanine-N(7)-)-methyltransferase	19.5188	2.1356	0.720865	2.96255	0.00305099	0.0412589
HORVU.MOREX.r2.2HG0135050	Glycerophosphodiester phosphodiesterase	625.773	2.1294	0.33758	6.30784	2.82955e-10	9.78033e-08
HORVU.MOREX.r2.6HG0450840	Acid beta-fructofuranosidase	42.2619	2.12844	0.682754	3.11743	0.00182438	0.0288382
HORVU.MOREX.r2.2HG0103530	DUF1677 family protein (DUF1677)	33.9583	2.11997	0.709558	2.98774	0.00281051	0.0391897
HORVU.MOREX.r2.1HG0032950	Long-chain-alcohol oxidase	13.1486	2.11994	0.712221	2.97652	0.00291543	0.0401482
HORVU.MOREX.r2.6HG0521720	3-ketoacyl-CoA synthase	71.577	2.11967	0.462547	4.5826	4.59222e-06	0.000308213
HORVU.MOREX.r2.2HG0115740	WAT1-related protein	67.6154	2.11751	0.345398	6.13063	8.75298e-10	2.38853e-07
HORVU.MOREX.r2.4HG0347580	Cold regulated protein 27	14.8639	2.11044	0.572657	3.68536	0.000228382	0.00649714
HORVU.MOREX.r2.1HG0071060	Short-chain dehydrogenase/reductase	66.61	2.10705	0.54445	3.87006	0.000108808	0.0036752
HORVU.MOREX.r2.3HG0248300	Jasmonate O-methyltransferase	95.0708	2.10573	0.383263	5.49423	3.9242e-08	6.35812e-06
HORVU.MOREX.r2.2HG0095620	Cysteine proteinase inhibitor	79.2747	2.10455	0.523432	4.02068	5.803e-05	0.00224113
HORVU.MOREX.r2.6HG0494210	MYB	14.8384	2.10346	0.672373	3.12841	0.00175757	0.0280602
HORVU.MOREX.r2.6HG0452760	Programmed cell death-4	911.51	2.10222	0.353027	5.95485	2.60304e-09	5.93237e-07
HORVU.MOREX.r2.5HG0429830	Alpha/beta-Hydrolases superfamily protein	40.5666	2.09751	0.390024	5.37789	7.5363e-08	1.05605e-05
HORVU.MOREX.r2.4HG0325280	Phosphoenolpyruvate carboxykinase (ATP)-like protein	289.662	2.09214	0.483576	4.32638	1.51579e-05	0.000785897
HORVU.MOREX.r2.7HG0545840	2-oxoglutarate (2OG) and Fe(II)-dependent oxygenase superfamily protein	109.172	2.08981	0.635469	3.2886	0.00100686	0.0188119
HORVU.MOREX.r2.4HG0315330	Acid phosphatase 1	51.0539	2.08487	0.360286	5.78669	7.17854e-09	1.4454e-06
HORVU.MOREX.r2.1HG0067180	senescence regulator (Protein of unknown function, DUF584)	74.1611	2.08254	0.588579	3.53825	0.000402785	0.00982749
HORVU.MOREX.r2.3HG0261850	Valine--tRNA ligase	16.6599	2.07632	0.628348	3.30441	0.000951761	0.0180096
HORVU.MOREX.r2.7HG0621060	Serine/threonine-protein kinase	65.3369	2.07343	0.573142	3.61765	0.000297285	0.00778302
HORVU.MOREX.r2.3HG0201000	Alpha/beta-Hydrolases superfamily protein	23.5969	2.06653	0.418073	4.943	7.69311e-07	7.31868e-05
HORVU.MOREX.r2.5HG0427620	Calmodulin-binding protein, putative, expressed	21.2418	2.06328	0.567984	3.63263	0.000280546	0.00748553
HORVU.MOREX.r2.3HG0240680	Gibberellin 2-oxidase	501.173	2.06318	0.381058	5.41434	6.15138e-08	8.92122e-06
HORVU.MOREX.r2.4HG0288760	Cysteine desulfurase	15.397	2.06249	0.648581	3.18001	0.00147271	0.0248921
HORVU.MOREX.r2.4HG0327680	Peroxidase	38.8272	2.06141	0.514275	4.00838	6.11367e-05	0.00233073
HORVU.MOREX.r2.7HG0548840	Sucrose synthase	13500.3	2.06107	0.311521	6.61617	3.68623e-11	1.52898e-08
HORVU.MOREX.r2.7HG0597930	Glucan endo-1,3-beta-glucosidase 3	82.7939	2.06041	0.487152	4.22949	2.34223e-05	0.00110573
HORVU.MOREX.r2.5HG0387900	Cinnamoyl-CoA reductase	123.034	2.05639	0.51678	3.97923	6.91382e-05	0.00256165
HORVU.MOREX.r2.7HG0618570	Ubiquitin system component Cue protein	45.1647	2.05448	0.478825	4.29068	1.78129e-05	0.000894482
HORVU.MOREX.r2.4HG0343130	Cytochrome P450, putative, expressed	34.9422	2.0532	0.565798	3.62886	0.000284675	0.00753268
HORVU.MOREX.r2.1HG0050960	CASP-like protein	209.769	2.05084	0.544248	3.7682	0.000164426	0.00504442
HORVU.MOREX.r2.5HG0384490	Non-specific serine/threonine protein kinase	1285.24	2.04093	0.301772	6.76316	1.35017e-11	6.22247e-09
HORVU.MOREX.r2.2HG0161670	Cysteine/Histidine-rich C1 domain family protein	4537.79	2.036	0.206963	9.83752	7.75991e-23	2.68221e-19
HORVU.MOREX.r2.1HG0017390	1-aminocyclopropane-1-carboxylate oxidase	131.68	2.03115	0.431037	4.71223	2.45018e-06	0.000178295
HORVU.MOREX.r2.2HG0084810	Glycosyltransferase	26.8721	2.02595	0.535383	3.78411	0.000154261	0.00481085
HORVU.MOREX.r2.2HG0089750	U-box domain-containing protein kinase family protein	61.5657	2.02494	0.470715	4.30185	1.69379e-05	0.000863082
HORVU.MOREX.r2.3HG0256100	Pectate lyase	151.875	2.02384	0.551449	3.67004	0.00024251	0.00675996
HORVU.MOREX.r2.7HG0623560	NAC domain-containing protein	20.5608	2.02377	0.688405	2.93979	0.00328434	0.0433294
HORVU.MOREX.r2.1HG0036040	Plant basic secretory family protein	597.313	2.01502	0.422993	4.76372	1.90059e-06	0.000145987
HORVU.MOREX.r2.3HG0248170	BAG family molecular chaperone regulator 2	142.598	2.01325	0.414483	4.85725	1.1903e-06	0.00010309
HORVU.MOREX.r2.2HG0171610	Shikimate kinase	153.602	2.01092	0.372014	5.4055	6.46262e-08	9.24332e-06
HORVU.MOREX.r2.6HG0501970	PLATZ transcription factor	25.0157	2.00642	0.691409	2.90193	0.0037087	0.0470426
HORVU.MOREX.r2.2HG0156670	Serine carboxypeptidase family protein, expressed	42.8202	2.00519	0.414308	4.83985	1.29938e-06	0.000108661
HORVU.MOREX.r2.6HG0511700	Protein EXORDIUM-like 1	376.9	2.00197	0.448662	4.46209	8.1165e-06	0.00047685
HORVU.MOREX.r2.3HG0224000	ATP-dependent zinc metalloprotease FtsH	378.867	2.00087	0.226882	8.81899	1.15498e-18	2.66145e-15
HORVU.MOREX.r2.6HG0449830	4,5-dioxygenase-like protein	24.9023	1.99833	0.613761	3.25588	0.00113043	0.0203537
HORVU.MOREX.r2.3HG0261140	NAD(P)H-quinone oxidoreductase subunit 1	30.2244	1.99811	0.506962	3.94135	8.10235e-05	0.00289983
HORVU.MOREX.r2.6HG0505980	Eukaryotic aspartyl protease family protein	33.2402	1.99707	0.566185	3.52724	0.000419913	0.0101027
HORVU.MOREX.r2.3HG0265830	Endo-1,3-beta-glucanase	864.929	1.9923	0.633029	3.14725	0.00164814	0.0268085
HORVU.MOREX.r2.3HG0259570	LPS-assembly protein LptD	26.8528	1.9875	0.504725	3.93778	8.22396e-05	0.0029255
HORVU.MOREX.r2.3HG0246620	Late embryogenesis abundant (LEA) hydroxyproline-rich glycoprotein family	17.5701	1.98416	0.659782	3.00729	0.00263584	0.0375961
HORVU.MOREX.r2.1HG0053690	Wound-induced protease inhibitor	1879.92	1.98276	0.581601	3.40914	0.000651683	0.0137339
HORVU.MOREX.r2.7HG0600630	Serine/threonine-protein kinase	29.8553	1.98191	0.614761	3.22387	0.00126472	0.0220783
HORVU.MOREX.r2.4HG0316810	VQ motif family protein, expressed	19.5189	1.9811	0.558856	3.54492	0.000392727	0.00962887
HORVU.MOREX.r2.5HG0365150	Lectin receptor kinase	43.4186	1.97929	0.504993	3.91944	8.87539e-05	0.00310923
HORVU.MOREX.r2.6HG0508410	Blue copper protein	433.203	1.97457	0.67792	2.91269	0.00358331	0.0459866
HORVU.MOREX.r2.6HG0461220	Zinc transporter, putative	96.5483	1.96942	0.412694	4.77211	1.8231e-06	0.00014108
HORVU.MOREX.r2.5HG0425850	K+ uptake permease 9	29.2289	1.96678	0.542895	3.62277	0.000291461	0.00765524
HORVU.MOREX.r2.5HG0398650	Auxin responsive SAUR protein	41.8821	1.96609	0.587625	3.34582	0.000820389	0.0162503
HORVU.MOREX.r2.5HG0414870	5'-3' exoribonuclease 3	312.403	1.96301	0.559256	3.51003	0.000448049	0.0105832
HORVU.MOREX.r2.6HG0476400	Glutamyl-tRNA(Gln) amidotransferase subunit A	146.74	1.95958	0.461419	4.24686	2.16788e-05	0.00104952
HORVU.MOREX.r2.3HG0273870	Ankyrin repeat-containing protein	34.885	1.95655	0.510802	3.83035	0.000127961	0.00418578
HORVU.MOREX.r2.1HG0025060	Calmodulin	157.852	1.95252	0.253787	7.69355	1.43106e-14	1.56204e-11
HORVU.MOREX.r2.1HG0054750	Nuclear pore complex protein	32.5343	1.95197	0.465261	4.19542	2.72363e-05	0.00125245
HORVU.MOREX.r2.2HG0163110	Receptor-like kinase	43.8114	1.94965	0.433066	4.50197	6.73271e-06	0.000407084
HORVU.MOREX.r2.7HG0607910	Leucine-rich repeat receptor-like protein kinase family protein	38.0829	1.94874	0.494551	3.94042	8.13384e-05	0.0029034
HORVU.MOREX.r2.2HG0141020	Maturase-related protein	60.3617	1.94016	0.44094	4.40006	1.08222e-05	0.000604962
HORVU.MOREX.r2.3HG0239940	Coiled-coil domain-containing protein 25	342.671	1.94009	0.421168	4.60644	4.0962e-06	0.000280366
HORVU.MOREX.r2.1HG0070150	transmembrane protein, putative (DUF247)	55.4244	1.93965	0.468707	4.1383	3.49892e-05	0.00152446
HORVU.MOREX.r2.1HG0066800	Non-canonical non-ribosomal peptide synthetase FUB8	106.697	1.93957	0.424125	4.57312	4.80516e-06	0.00031737
HORVU.MOREX.r2.5HG0422440	Eukaryotic aspartyl protease family protein	173.464	1.93401	0.38728	4.99382	5.91965e-07	5.98866e-05
HORVU.MOREX.r2.7HG0611680	Kinase-like protein	144.013	1.93337	0.465696	4.15158	3.30191e-05	0.00146635
HORVU.MOREX.r2.4HG0319260	DUF538 family protein (Protein of unknown function, DUF538)	235.947	1.93165	0.320378	6.02927	1.64697e-09	3.96068e-07
HORVU.MOREX.r2.5HG0441180	Harpin-induced protein	20.6713	1.92889	0.585376	3.29513	0.000983778	0.0184973
HORVU.MOREX.r2.5HG0425620	Kinase family protein	145.198	1.9201	0.478091	4.01618	5.91485e-05	0.00227163
HORVU.MOREX.r2.2HG0145740	BTB/POZ and TAZ domain protein	95.9939	1.9159	0.443314	4.32177	1.54783e-05	0.00079852
HORVU.MOREX.r2.6HG0464190	Harpin inducing protein	371.766	1.91385	0.295937	6.46707	9.99194e-11	3.83746e-08
HORVU.MOREX.r2.4HG0318930	Chaperone protein dnaJ	30.3898	1.91204	0.484077	3.94987	7.81941e-05	0.00281539
HORVU.MOREX.r2.5HG0427280	F-box protein	60.4409	1.90183	0.362585	5.2452	1.56113e-07	1.91576e-05
HORVU.MOREX.r2.2HG0177210	Blue copper protein	136.665	1.90168	0.437296	4.34872	1.36931e-05	0.000726297
HORVU.MOREX.r2.5HG0394730	Trehalose 6-phosphate phosphatase	23.2426	1.89676	0.515546	3.67913	0.00023403	0.00658135
HORVU.MOREX.r2.2HG0177900	CCR4-NOT transcription complex family protein	44.7874	1.89123	0.552631	3.42223	0.000621099	0.0133759
HORVU.MOREX.r2.4HG0323480	Avr9/Cf-9 rapidly elicited protein	145.732	1.89039	0.413315	4.57374	4.79099e-06	0.00031737
HORVU.MOREX.r2.5HG0350030	BEL1-like homeodomain protein 6	330.78	1.88654	0.612084	3.08215	0.00205508	0.0315239
HORVU.MOREX.r2.4HG0298660	Metallothionein	3473.53	1.88431	0.636491	2.96047	0.00307169	0.041393
HORVU.MOREX.r2.5HG0398010	Cytochrome P450	341.364	1.88122	0.413855	4.5456	5.47787e-06	0.000352812
HORVU.MOREX.r2.7HG0565500	plant/protein (Protein of unknown function, DUF599)	87.1711	1.87007	0.561489	3.33055	0.000866755	0.0168154
HORVU.MOREX.r2.7HG0617740	Calcium-binding protein	58.4281	1.86863	0.439138	4.25523	2.08833e-05	0.00101428
HORVU.MOREX.r2.7HG0546120	Acyl-coenzyme A oxidase	186.302	1.86801	0.326964	5.7132	1.10871e-08	2.12903e-06
HORVU.MOREX.r2.7HG0570810	MYB transcription factor	55.9342	1.8577	0.596857	3.11246	0.00185532	0.0291939
HORVU.MOREX.r2.5HG0395830	Endo-1,3(4)-beta-glucanase 1	509.233	1.85668	0.233592	7.9484	1.88936e-15	2.79882e-12
HORVU.MOREX.r2.5HG0425670	Phosphatase 2C family protein	59.0345	1.85561	0.541834	3.42468	0.000615532	0.0132698
HORVU.MOREX.r2.6HG0510160	Aquaporin-1	47.1856	1.85429	0.527981	3.51204	0.000444685	0.0105278
HORVU.MOREX.r2.5HG0406490	Pirin-like protein	21.9937	1.853	0.489608	3.78466	0.000153922	0.00481085
HORVU.MOREX.r2.2HG0158710	transmembrane protein, putative (DUF247)	36.3446	1.85031	0.527371	3.50856	0.000450544	0.0106301
HORVU.MOREX.r2.2HG0175520	Pathogenesis-related protein PR-4	756.963	1.84984	0.41861	4.419	9.91598e-06	0.000563418
HORVU.MOREX.r2.6HG0512670	UDP-N-acetylenolpyruvoylglucosamine reductase	137.047	1.84883	0.264583	6.98773	2.79373e-12	1.52472e-09
HORVU.MOREX.r2.4HG0280140	Haloacid dehalogenase-like hydrolase	171.846	1.84618	0.436775	4.22684	2.36997e-05	0.00111201
HORVU.MOREX.r2.7HG0619330	1-aminocyclopropane-1-carboxylate oxidase 1	359.539	1.84606	0.397828	4.64036	3.47796e-06	0.000245338
HORVU.MOREX.r2.3HG0237590	senescence regulator (Protein of unknown function, DUF584)	81.1494	1.84348	0.478945	3.84905	0.000118577	0.00394099
HORVU.MOREX.r2.1HG0038360	Leucine-rich receptor-like protein kinase family protein	40.0239	1.83678	0.394024	4.66161	3.13751e-06	0.000222838
HORVU.MOREX.r2.5HG0414080	Purple acid phosphatase	162.713	1.83402	0.451276	4.06408	4.82225e-05	0.00194949
HORVU.MOREX.r2.1HG0036030	Plant basic secretory family protein	303.135	1.83082	0.377256	4.85299	1.21614e-06	0.000103569
HORVU.MOREX.r2.6HG0471890	Plant/T31B5-30 protein	30.2156	1.83055	0.608434	3.00863	0.00262426	0.0375083
HORVU.MOREX.r2.3HG0233240	Receptor-like kinase	78.3853	1.828	0.488074	3.74533	0.000180155	0.00536046
HORVU.MOREX.r2.1HG0059580	Legume-specific protein	136.319	1.82493	0.527784	3.45773	0.000544754	0.0121506
HORVU.MOREX.r2.5HG0425840	Ribosomal RNA adenine dimethylase family protein	39.465	1.82277	0.510171	3.57286	0.000353102	0.00889791
HORVU.MOREX.r2.2HG0172670	Exocyst complex component, putative	97.269	1.82188	0.517472	3.52073	0.000430364	0.0102839
HORVU.MOREX.r2.2HG0110020	Remorin	42.5428	1.81789	0.523238	3.47431	0.000512172	0.0116853
HORVU.MOREX.r2.2HG0162990	senescence-associated family protein (DUF581)	27.6453	1.81775	0.440692	4.12477	3.71106e-05	0.00159676
HORVU.MOREX.r2.4HG0327010	U-box domain-containing protein	37.4542	1.81756	0.467883	3.88465	0.000102476	0.003507
HORVU.MOREX.r2.3HG0195770	Fasciclin-like arabinogalactan protein	22.2902	1.8153	0.600117	3.02491	0.00248711	0.0362841
HORVU.MOREX.r2.6HG0489660	Ubiquitin-associated protein	2766.45	1.81509	0.237174	7.653	1.96351e-14	2.03606e-11
HORVU.MOREX.r2.1HG0043100	Expansin-like protein	32.8906	1.8135	0.445035	4.07496	4.6023e-05	0.00189872
HORVU.MOREX.r2.2HG0099200	Peroxidase	165.733	1.81278	0.494905	3.66289	0.000249381	0.00687754
HORVU.MOREX.r2.3HG0256970	Pectinesterase	63.8466	1.80888	0.47303	3.82404	0.000131285	0.00427427
HORVU.MOREX.r2.2HG0154720	Cytochrome P450 family protein	26.1532	1.80464	0.622846	2.89741	0.00376252	0.0474352
HORVU.MOREX.r2.2HG0173550	Heavy metal transport/detoxification superfamily protein	105.238	1.79246	0.397415	4.51031	6.4733e-06	0.000396017
HORVU.MOREX.r2.4HG0338490	ankyrin repeat family protein / regulator of chromosome condensation (RCC1) family protein	118.698	1.79202	0.297289	6.02785	1.6615e-09	3.96068e-07
HORVU.MOREX.r2.5HG0427490	TOM1-like protein 2	338.867	1.79187	0.492584	3.6377	0.000275083	0.0073994
HORVU.MOREX.r2.3HG0199120	Alpha/beta-Hydrolases superfamily protein, putative	69.0388	1.77795	0.445423	3.9916	6.56294e-05	0.00246574
HORVU.MOREX.r2.5HG0399850	Tetraspanin family protein	364.221	1.77162	0.248768	7.12157	1.06705e-12	6.32273e-10
HORVU.MOREX.r2.3HG0244500	Calcium-binding family protein	54.3251	1.76571	0.467632	3.77584	0.000159466	0.00492872
HORVU.MOREX.r2.1HG0058220	cotton fiber protein	41.7888	1.76192	0.445313	3.95659	7.60263e-05	0.00275649
HORVU.MOREX.r2.3HG0271330	Peroxidase	317.621	1.75321	0.500719	3.5014	0.000462827	0.0108581
HORVU.MOREX.r2.5HG0352140	PI-PLC X domain-containing protein	39.2116	1.75125	0.489332	3.57885	0.00034511	0.00877112
HORVU.MOREX.r2.4HG0325190	Ankyrin repeat family protein	55.6906	1.75028	0.398162	4.3959	1.10314e-05	0.000614998
HORVU.MOREX.r2.6HG0480050	Receptor-kinase, putative	56.0044	1.74712	0.321544	5.43355	5.52438e-08	8.36278e-06
HORVU.MOREX.r2.6HG0476120	TMV response-related protein	39.7931	1.74516	0.49906	3.49689	0.000470711	0.0109699
HORVU.MOREX.r2.2HG0142180	RING/FYVE/PHD zinc finger superfamily protein	342.421	1.74233	0.364486	4.78025	1.75081e-06	0.000137019
HORVU.MOREX.r2.2HG0147250	Chitinase	411.692	1.73828	0.454872	3.82148	0.000132655	0.00429863
HORVU.MOREX.r2.3HG0221300	Regulator of chromosome condensation (RCC1) family protein	504.856	1.73582	0.319709	5.42938	5.65488e-08	8.47161e-06
HORVU.MOREX.r2.7HG0588330	RING/U-box superfamily protein	36.3946	1.7306	0.509636	3.39575	0.00068441	0.014294
HORVU.MOREX.r2.1HG0043210	Chitinase	169.516	1.72271	0.470479	3.6616	0.000250645	0.00690322
HORVU.MOREX.r2.2HG0100880	Myb factor	21.7199	1.72031	0.505016	3.40644	0.000658153	0.0138432
HORVU.MOREX.r2.4HG0337360	Jasmonate ZIM domain protein	569.24	1.71795	0.378581	4.53787	5.6826e-06	0.000360402
HORVU.MOREX.r2.4HG0279680	Lysine--tRNA ligase	132.456	1.71458	0.438512	3.91	9.22977e-05	0.00321168
HORVU.MOREX.r2.2HG0147240	Chitinase	2458.98	1.71431	0.455101	3.76687	0.000165305	0.00505644
HORVU.MOREX.r2.5HG0366090	CASP-like protein	17.4508	1.71282	0.563232	3.04106	0.00235746	0.0349225
HORVU.MOREX.r2.2HG0155850	tRNA sulfurtransferase	297.983	1.71256	0.524636	3.26428	0.00109745	0.0198857
HORVU.MOREX.r2.7HG0558540	Embryogenesis transmembrane protein	40.4603	1.71128	0.542325	3.15546	0.00160244	0.0263577
HORVU.MOREX.r2.5HG0439680	Protein PLANT CADMIUM RESISTANCE 2	55.2615	1.70888	0.522878	3.26822	0.00108228	0.0197583
HORVU.MOREX.r2.5HG0414380	Kinase family protein	60.1137	1.7087	0.344937	4.95364	7.28365e-07	7.09181e-05
HORVU.MOREX.r2.3HG0248160	BAG family molecular chaperone regulator 2	10.9687	1.69983	0.583306	2.91413	0.00356677	0.0458595
HORVU.MOREX.r2.6HG0497740	Alpha/beta-hydrolase superfamily protein	175.885	1.6987	0.311629	5.45103	5.00802e-08	7.75085e-06
HORVU.MOREX.r2.4HG0335470	Amine oxidase	37.8326	1.69359	0.492333	3.43993	0.000581869	0.0126758
HORVU.MOREX.r2.3HG0194210	Xyloglucan endotransglucosylase/hydrolase	538.082	1.68925	0.341976	4.93967	7.82539e-07	7.40268e-05
HORVU.MOREX.r2.5HG0436020	Calmodulin, putative	65.7167	1.68472	0.422972	3.98305	6.80354e-05	0.00253233
HORVU.MOREX.r2.4HG0280100	staurosporin and temperature sensitive 3-like A	44.5317	1.68324	0.448571	3.75245	0.000175117	0.00525579
HORVU.MOREX.r2.4HG0285310	T-box transcription factor, putative (DUF863)	138.851	1.68195	0.403658	4.16676	3.08957e-05	0.0013869
HORVU.MOREX.r2.5HG0410610	Kinase family protein	27.8738	1.68089	0.558095	3.01184	0.00259665	0.0373713
HORVU.MOREX.r2.1HG0021820	Plant/MSJ11-3 protein, putative	331.863	1.67312	0.376949	4.43859	9.05497e-06	0.000524556
HORVU.MOREX.r2.6HG0525420	Plant/F9H3-4 protein	24.8927	1.67202	0.518	3.22784	0.00124729	0.0218477
HORVU.MOREX.r2.2HG0152350	MYB transcription factor	41.751	1.67027	0.497782	3.35543	0.000792427	0.0158938
HORVU.MOREX.r2.2HG0100560	Calmodulin-binding family protein, putative, expressed	167.663	1.66548	0.2199	7.57383	3.62369e-14	3.00607e-11
HORVU.MOREX.r2.2HG0114340	Receptor kinase 2	54.0387	1.6642	0.574699	2.89578	0.00378216	0.0475712
HORVU.MOREX.r2.4HG0320060	Asparagine synthetase	2011.08	1.66291	0.257733	6.45206	1.10341e-10	4.16065e-08
HORVU.MOREX.r2.3HG0246920	Glycerophosphodiester phosphodiesterase	686.164	1.66273	0.264815	6.27885	3.41082e-10	1.10085e-07
HORVU.MOREX.r2.7HG0538950	protein kinase family protein	93.7595	1.66104	0.55202	3.00902	0.00262089	0.037486
HORVU.MOREX.r2.1HG0019450	EGG APPARATUS-1 protein	463.844	1.65888	0.34179	4.85351	1.21297e-06	0.000103569
HORVU.MOREX.r2.3HG0267700	Non-specific serine/threonine protein kinase	18.58	1.65706	0.541191	3.06188	0.00219949	0.0331568
HORVU.MOREX.r2.3HG0221990	Protein CHUP1, chloroplastic	54.7547	1.65634	0.421609	3.92861	8.54369e-05	0.00301853
HORVU.MOREX.r2.4HG0293480	Peroxidase	111.826	1.65622	0.56252	2.94428	0.00323709	0.0429795
HORVU.MOREX.r2.2HG0154950	F-box protein PP2-A13	75.9654	1.65346	0.518039	3.19177	0.00141403	0.0241587
HORVU.MOREX.r2.7HG0550180	RNA ligase/cyclic nucleotide phosphodiesterase family protein	84.1939	1.6533	0.558369	2.96094	0.00306702	0.0413838
HORVU.MOREX.r2.2HG0132610	L-threonine 3-dehydrogenase	24.3849	1.64545	0.544138	3.02396	0.00249487	0.0362841
HORVU.MOREX.r2.5HG0438530	Trypsin inhibitor	898.282	1.64525	0.407186	4.04053	5.33294e-05	0.00211068
HORVU.MOREX.r2.2HG0163090	senescence-associated family protein (DUF581)	25.1002	1.64027	0.483211	3.39453	0.000687459	0.0143289
HORVU.MOREX.r2.5HG0445910	Protein kinase	282.329	1.63719	0.313623	5.22025	1.78681e-07	2.11752e-05
HORVU.MOREX.r2.1HG0015130	Proteinase inhibitor	89.4499	1.63462	0.500497	3.26599	0.00109083	0.019827
HORVU.MOREX.r2.5HG0431460	CASP-like protein	124.422	1.63374	0.51208	3.1904	0.00142074	0.0242114
HORVU.MOREX.r2.6HG0456130	Calcium-binding family protein	40.7266	1.6315	0.526165	3.10073	0.00193041	0.0301467
HORVU.MOREX.r2.1HG0020140	Receptor-like kinase, putative	136.911	1.63117	0.237892	6.85675	7.04458e-12	3.47851e-09
HORVU.MOREX.r2.4HG0280110	Haloacid dehalogenase-like hydrolase	185.913	1.63063	0.444817	3.66584	0.000246523	0.00680778
HORVU.MOREX.r2.6HG0516450	Glutamate receptor	67.759	1.62849	0.340527	4.78226	1.73336e-06	0.000136679
HORVU.MOREX.r2.2HG0162630	F-box protein PP2	95.4729	1.62417	0.335185	4.84559	1.26234e-06	0.000106421
HORVU.MOREX.r2.1HG0062530	DUF506 family protein	47.1739	1.62407	0.561806	2.8908	0.00384267	0.0481526
HORVU.MOREX.r2.2HG0082850	transmembrane protein, putative (DUF594)	27.0224	1.61526	0.428201	3.77221	0.00016181	0.00497153
HORVU.MOREX.r2.4HG0327910	Glucan endo-1,3-beta-glucosidase, putative	22.2494	1.61236	0.533429	3.02263	0.00250587	0.0363451
HORVU.MOREX.r2.5HG0439660	Protein PLANT CADMIUM RESISTANCE 2	357.478	1.60967	0.413691	3.891	9.98335e-05	0.00342223
HORVU.MOREX.r2.5HG0399180	Flavin-containing monooxygenase	202.119	1.60939	0.229407	7.01541	2.29277e-12	1.28513e-09
HORVU.MOREX.r2.4HG0318130	Transcription factor	50.283	1.60448	0.534839	2.99993	0.00270045	0.0383849
HORVU.MOREX.r2.5HG0416170	Syringolide-induced protein 14-1-1	44.7346	1.60265	0.466253	3.4373	0.000587548	0.0127727
HORVU.MOREX.r2.6HG0466080	Leucine-rich repeat receptor-like protein kinase family protein	82.0238	1.59958	0.339414	4.71277	2.4437e-06	0.000178295
HORVU.MOREX.r2.3HG0259860	Transmembrane protein, putative	55.1368	1.598	0.515329	3.10094	0.00192908	0.0301467
HORVU.MOREX.r2.4HG0318950	Pathogenesis-related protein 1	1763.56	1.59747	0.469282	3.40408	0.000663874	0.0139071
HORVU.MOREX.r2.7HG0595590	Amino acid permease	86.5909	1.59713	0.286931	5.56624	2.6029e-08	4.42471e-06
HORVU.MOREX.r2.7HG0535170	F-box protein PP2	48.4456	1.59489	0.508741	3.13497	0.00171871	0.0276099
HORVU.MOREX.r2.2HG0149700	Serine/threonine-protein kinase	33.322	1.5898	0.476506	3.33638	0.000848785	0.0165909
HORVU.MOREX.r2.6HG0494190	MYB	23.6111	1.58803	0.535294	2.96666	0.00301057	0.0409686
HORVU.MOREX.r2.6HG0508620	RNA-dependent RNA polymerase	136.448	1.58749	0.28353	5.599	2.15586e-08	3.75717e-06
HORVU.MOREX.r2.5HG0420850	Calcineurin-like metallo-phosphoesterase superfamily	485.922	1.58709	0.256977	6.17598	6.57536e-10	1.89398e-07
HORVU.MOREX.r2.7HG0558860	Embryogenesis transmembrane protein-like	121.167	1.58109	0.375474	4.21092	2.54331e-05	0.00118374
HORVU.MOREX.r2.2HG0104920	Glucosamine-6-phosphate deaminase	279.88	1.58093	0.469912	3.36431	0.000767343	0.0155561
HORVU.MOREX.r2.5HG0442930	Ras-related protein, expressed	38.186	1.57758	0.41985	3.75747	0.000171639	0.00518139
HORVU.MOREX.r2.2HG0167210	V-type proton ATPase subunit a	298.531	1.57745	0.320936	4.91515	8.87157e-07	8.17722e-05
HORVU.MOREX.r2.1HG0063180	Calcium-transporting ATPase	83.304	1.57597	0.443232	3.55564	0.000377058	0.00935281
HORVU.MOREX.r2.3HG0265280	2-oxoglutarate (2OG) and Fe(II)-dependent oxygenase superfamily protein	257.388	1.57505	0.41066	3.83541	0.000125355	0.00413313
HORVU.MOREX.r2.2HG0179320	Agmatine coumaroyltransferase-2	78.0008	1.57412	0.454794	3.46116	0.000537853	0.0121113
HORVU.MOREX.r2.5HG0384630	Hypoxia-responsive family protein	498.524	1.57288	0.342334	4.59457	4.33651e-06	0.000293905
HORVU.MOREX.r2.7HG0526890	NBS-LRR-like resistance protein	42.0399	1.56815	0.482261	3.25166	0.00114733	0.020548
HORVU.MOREX.r2.5HG0416230	Ornithine decarboxylase	73.9651	1.56804	0.329551	4.7581	1.95424e-06	0.000149004
HORVU.MOREX.r2.2HG0148700	Leucine-rich repeat protein kinase family protein	259.762	1.56528	0.458581	3.41332	0.000641771	0.0135689
HORVU.MOREX.r2.4HG0330300	Beta-glucosidase	141.122	1.56153	0.344591	4.53153	5.85566e-06	0.000368002
HORVU.MOREX.r2.5HG0397440	Receptor-like kinase	57.4912	1.55976	0.373122	4.1803	2.91129e-05	0.00131828
HORVU.MOREX.r2.6HG0449120	Rhodanese-related sulfurtransferase	338.696	1.55925	0.455994	3.41945	0.000627469	0.0134433
HORVU.MOREX.r2.2HG0098620	4-coumarate-CoA ligase	65.6136	1.55687	0.460325	3.38212	0.000719287	0.0148136
HORVU.MOREX.r2.2HG0100840	Ribonuclease	590.42	1.55655	0.390828	3.98271	6.81344e-05	0.00253233
HORVU.MOREX.r2.5HG0398130	Copper transporter	309.606	1.55334	0.427205	3.63606	0.000276844	0.00742168
HORVU.MOREX.r2.3HG0207090	Plasma membrane-associated cation-binding protein 1	468.06	1.54895	0.461115	3.35913	0.000781869	0.0157443
HORVU.MOREX.r2.1HG0012390	Mitochondrial pyruvate carrier	103.726	1.54769	0.535375	2.89086	0.00384192	0.0481526
HORVU.MOREX.r2.7HG0568930	transmembrane protein, putative (DUF247)	24.6403	1.54311	0.506102	3.04901	0.00229598	0.0342811
HORVU.MOREX.r2.4HG0326830	Senescence/dehydration-associated-like protein	107.918	1.53973	0.329895	4.66734	3.05131e-06	0.000217461
HORVU.MOREX.r2.3HG0250280	Late embryogenesis abundant (LEA) hydroxyproline-rich glycoprotein family, putative	246.466	1.53593	0.282929	5.42866	5.67797e-08	8.47161e-06
HORVU.MOREX.r2.1HG0021770	Plant/MSJ11-3 protein, putative	41.9871	1.53478	0.403527	3.80342	0.00014271	0.00454633
HORVU.MOREX.r2.6HG0449110	Movement and silencing protein TGBp1	179.949	1.53232	0.518474	2.95544	0.00312225	0.0419237
HORVU.MOREX.r2.4HG0292820	COPII coat assembly protein SEC16, putative	35.0326	1.52369	0.501574	3.03781	0.00238301	0.0352003
HORVU.MOREX.r2.5HG0423060	LEM3 (Ligand-effect modulator 3)-like	80.4926	1.52286	0.503515	3.02446	0.00249079	0.0362841
HORVU.MOREX.r2.3HG0241080	Dynein light chain	237.686	1.51095	0.422357	3.57743	0.000346995	0.00879529
HORVU.MOREX.r2.4HG0279610	Germin-like protein 1	200.993	1.51053	0.487448	3.09886	0.00194267	0.0302925
HORVU.MOREX.r2.5HG0354930	glutamate receptor 3.3	60.3877	1.50645	0.406916	3.70211	0.000213811	0.00616722
HORVU.MOREX.r2.2HG0160190	Trihelix transcription factor GT-like protein	32.2718	1.50639	0.371479	4.05512	5.01084e-05	0.00201786
HORVU.MOREX.r2.2HG0169370	Nuclease S1	38.2832	1.50622	0.502193	2.99929	0.00270607	0.0383849
HORVU.MOREX.r2.2HG0166450	Beta-fructofuranosidase, insoluble protein	665.805	1.50268	0.358948	4.18635	2.83482e-05	0.00128902
HORVU.MOREX.r2.4HG0347210	Palmitoyl protein thioesterase containing protein, expressed	54.1839	1.5025	0.503268	2.98549	0.00283124	0.0392493
HORVU.MOREX.r2.4HG0334620	Sulfate transporter	24.2099	1.50047	0.39381	3.81013	0.000138895	0.00445216
HORVU.MOREX.r2.2HG0134360	Nodulin-like / Major Facilitator Superfamily protein	36.2387	1.49737	0.391688	3.82287	0.000131909	0.00428115
HORVU.MOREX.r2.5HG0436320	DCD (Development and cell death) domain protein	2831.99	1.49718	0.272653	5.49115	3.99332e-08	6.37057e-06
HORVU.MOREX.r2.7HG0619320	Eukaryotic aspartyl protease family protein	55.8825	1.49666	0.447521	3.34433	0.000824814	0.0162603
HORVU.MOREX.r2.4HG0338480	arabinogalactan protein 3	84.6159	1.49553	0.366288	4.08293	4.44705e-05	0.00184455
HORVU.MOREX.r2.1HG0055950	Nbs-lrr resistance protein, putative	57.1682	1.49429	0.442558	3.37648	0.000734202	0.0150461
HORVU.MOREX.r2.2HG0082880	Toxin CcdB	340.321	1.49176	0.430888	3.46206	0.000536052	0.0120839
HORVU.MOREX.r2.1HG0060860	Fructose-1,6-bisphosphatase class 1	315.365	1.48302	0.42918	3.45548	0.000549308	0.0121827
HORVU.MOREX.r2.7HG0554710	ATP-dependent RNA helicase	65.8256	1.48251	0.371208	3.99375	6.50356e-05	0.00245232
HORVU.MOREX.r2.4HG0337680	Ethylene-responsive transcription factor	801.503	1.47993	0.212383	6.96821	3.20999e-12	1.70697e-09
HORVU.MOREX.r2.2HG0093070	UDP-4-amino-4-deoxy-L-arabinose--oxoglutarate aminotransferase	116.05	1.47922	0.467107	3.16678	0.00154139	0.0256146
HORVU.MOREX.r2.2HG0163000	senescence-associated family protein (DUF581)	51.5576	1.46949	0.32114	4.57586	4.74269e-06	0.000316266
HORVU.MOREX.r2.1HG0077590	Calmodulin, putative	169.898	1.46854	0.435955	3.36856	0.000755616	0.0153634
HORVU.MOREX.r2.6HG0507810	transmembrane protein	73.4709	1.46409	0.470558	3.11139	0.00186206	0.0292776
HORVU.MOREX.r2.6HG0511010	Endoglucanase	128.146	1.46357	0.443811	3.29773	0.000974713	0.0183769
HORVU.MOREX.r2.3HG0186590	Basic 7S globulin 2	1089.99	1.45939	0.410816	3.55241	0.000381718	0.00944683
HORVU.MOREX.r2.7HG0618190	Bifunctional inhibitor/lipid-transfer protein/seed storage 2S albumin superfamily protein	101.548	1.45696	0.429812	3.38977	0.000699518	0.014551
HORVU.MOREX.r2.3HG0222800	One-helix protein	15.3447	1.45581	0.469483	3.10088	0.00192946	0.0301467
HORVU.MOREX.r2.3HG0204950	Subtilisin-like protease	1327.31	1.44942	0.358015	4.04851	5.15453e-05	0.00205576
HORVU.MOREX.r2.4HG0323130	Haloacid dehalogenase-like hydrolase family protein, putative, expressed	944.985	1.44885	0.342517	4.23001	2.33682e-05	0.00110573
HORVU.MOREX.r2.2HG0091410	NAC domain protein,	166.452	1.44532	0.326527	4.42633	9.58477e-06	0.000549112
HORVU.MOREX.r2.5HG0411080	Kinase family protein	216.91	1.44334	0.294293	4.90444	9.36942e-07	8.52248e-05
HORVU.MOREX.r2.3HG0244180	Secretory carrier-associated membrane protein	441.433	1.4433	0.199532	7.23344	4.70926e-13	3.25551e-10
HORVU.MOREX.r2.7HG0555440	Cytochrome P450	268.9	1.44254	0.36575	3.94406	8.01133e-05	0.00287452
HORVU.MOREX.r2.2HG0115940	ATP-dependent zinc metalloprotease FtsH	431.619	1.44198	0.275659	5.23103	1.68572e-07	2.02081e-05
HORVU.MOREX.r2.1HG0032360	Leucine-rich repeat receptor-like protein kinase family protein	29.9318	1.44063	0.465898	3.09216	0.00198703	0.030845
HORVU.MOREX.r2.3HG0194280	MYB transcription factor	36.9766	1.43865	0.373469	3.85212	0.0001171	0.00391069
HORVU.MOREX.r2.7HG0588810	Arogenate dehydrogenase	124.896	1.43551	0.350846	4.09157	4.28457e-05	0.00179874
HORVU.MOREX.r2.3HG0252060	ABC subfamily C transporter	674.771	1.43505	0.397479	3.61038	0.000305748	0.00796596
HORVU.MOREX.r2.2HG0111280	Organic cation/carnitine transporter	745.502	1.42841	0.35065	4.07361	4.62894e-05	0.00190475
HORVU.MOREX.r2.7HG0612420	Haloacid dehalogenase-like hydrolase domain-containing protein 3	433.417	1.42487	0.295599	4.82029	1.4335e-06	0.000117974
HORVU.MOREX.r2.5HG0424970	UDP-glycosyltransferase	90.3593	1.42204	0.453847	3.13331	0.00172848	0.0277422
HORVU.MOREX.r2.2HG0092160	B12D protein	548.973	1.42132	0.346788	4.09853	4.15789e-05	0.00175024
HORVU.MOREX.r2.1HG0021810	Plant/MSJ11-3 protein, putative	193.357	1.41974	0.415084	3.42036	0.000625375	0.0134152
HORVU.MOREX.r2.5HG0416270	Receptor-like protein kinase, putative,expressed	132.958	1.41833	0.413409	3.43081	0.000601782	0.0130548
HORVU.MOREX.r2.4HG0333850	Blue copper protein	1278.97	1.41172	0.308433	4.57707	4.71532e-06	0.000315455
HORVU.MOREX.r2.1HG0053730	Wound-induced protease inhibitor	3302.19	1.41169	0.353542	3.99299	6.52444e-05	0.00245572
HORVU.MOREX.r2.7HG0567610	Uridine kinase	226.356	1.40908	0.40184	3.50657	0.000453914	0.0106974
HORVU.MOREX.r2.3HG0193940	LOB domain-containing protein	59.8232	1.40878	0.466038	3.02289	0.00250374	0.0363451
HORVU.MOREX.r2.4HG0342500	Galactose mutarotase-like superfamily protein	35.5502	1.4068	0.478506	2.93997	0.0032824	0.0433294
HORVU.MOREX.r2.5HG0401310	Calcium-binding family protein	130.269	1.40527	0.331565	4.23829	2.25232e-05	0.00108042
HORVU.MOREX.r2.2HG0132080	Exocyst complex component exo70a1	58.5602	1.40347	0.378892	3.70414	0.000212105	0.00612653
HORVU.MOREX.r2.3HG0226830	Cytochrome P450	52.8764	1.40187	0.454571	3.08395	0.0020427	0.0313805
HORVU.MOREX.r2.2HG0149690	Serine/threonine-protein kinase	367.978	1.39944	0.186919	7.48686	7.05422e-14	5.41843e-11
HORVU.MOREX.r2.3HG0262580	Homeobox-leucine zipper family protein / lipid-binding START domain-containing protein	696.687	1.39866	0.395437	3.537	0.000404696	0.00982785
HORVU.MOREX.r2.2HG0081560	Glutamyl-tRNA (Gln) amidotransferase subunit A	58.1991	1.394	0.477105	2.92179	0.00348028	0.0449952
HORVU.MOREX.r2.3HG0249560	Magnesium transporter MRS2-like protein	98.8523	1.39231	0.482181	2.88752	0.00388298	0.048439
HORVU.MOREX.r2.1HG0066530	Serine/threonine-protein kinase	163.878	1.39143	0.286491	4.8568	1.19299e-06	0.00010309
HORVU.MOREX.r2.2HG0169460	Nuclease S1	1590.6	1.39142	0.417167	3.33541	0.000851724	0.0166014
HORVU.MOREX.r2.5HG0429650	Expp1 protein	116.096	1.38908	0.308257	4.50623	6.599e-06	0.000401339
HORVU.MOREX.r2.2HG0173520	Heavy metal transport/detoxification superfamily protein	303.264	1.38721	0.271482	5.10976	3.22563e-07	3.50242e-05
HORVU.MOREX.r2.3HG0247070	NAC domain-containing protein	130.655	1.3834	0.371307	3.72576	0.000194725	0.00571207
HORVU.MOREX.r2.1HG0076510	FAD-binding Berberine family protein	359.829	1.38281	0.39575	3.49415	0.000475569	0.0110425
HORVU.MOREX.r2.6HG0465730	Late embryogenesis abundant (LEA) hydroxyproline-rich glycoprotein family, putative	122.137	1.38205	0.255473	5.40977	6.31069e-08	9.08871e-06
HORVU.MOREX.r2.2HG0085810	MYB-related transcription factor	94.8322	1.38033	0.250008	5.52115	3.36794e-08	5.63289e-06
HORVU.MOREX.r2.1HG0055410	Calcium-transporting ATPase	116.551	1.37697	0.378713	3.63593	0.000276984	0.00742168
HORVU.MOREX.r2.6HG0502690	ADP-ribosylation factor	73.0691	1.37467	0.37823	3.63447	0.000278547	0.00745393
HORVU.MOREX.r2.5HG0392160	Sugar transporter, putative	214.153	1.37172	0.30632	4.47804	7.53302e-06	0.000448929
HORVU.MOREX.r2.1HG0072340	ATP synthase subunit a	205.748	1.3699	0.374392	3.65899	0.00025321	0.00695539
HORVU.MOREX.r2.3HG0237940	WRKY transcription factor	171.762	1.36901	0.359277	3.81045	0.000138714	0.00445216
HORVU.MOREX.r2.4HG0326500	Armadillo repeat only	39.2538	1.36867	0.315673	4.33574	1.45271e-05	0.000758884
HORVU.MOREX.r2.3HG0246970	RING/U-box superfamily protein	96.7068	1.36492	0.404874	3.37122	0.000748364	0.0152459
HORVU.MOREX.r2.6HG0508280	DUF1005 family protein (DUF1005)	180.016	1.3626	0.374954	3.63403	0.000279024	0.00745706
HORVU.MOREX.r2.1HG0062130	Receptor-like protein kinase	188.003	1.35857	0.335531	4.04902	5.14324e-05	0.00205522
HORVU.MOREX.r2.4HG0298980	Scarecrow transcription factor family protein	216.477	1.35845	0.258007	5.26517	1.40058e-07	1.77114e-05
HORVU.MOREX.r2.3HG0191350	Thioesterase family protein	160.54	1.35817	0.43584	3.11621	0.0018319	0.0289268
HORVU.MOREX.r2.2HG0131020	LOB domain-containing protein	454.99	1.35621	0.295854	4.58406	4.56031e-06	0.000307789
HORVU.MOREX.r2.7HG0590460	O-methyltransferase	853.698	1.35571	0.405704	3.34164	0.000832858	0.0163412
HORVU.MOREX.r2.4HG0343550	Receptor-like protein kinase, putative	79.3144	1.35488	0.385826	3.51164	0.000445354	0.0105316
HORVU.MOREX.r2.6HG0511060	U-box domain-containing protein	83.0918	1.35009	0.432118	3.12435	0.00178201	0.0284067
HORVU.MOREX.r2.3HG0251200	Nematode resistance protein-like HSPRO2	71.7237	1.34836	0.391134	3.44732	0.000566179	0.012465
HORVU.MOREX.r2.5HG0406590	Zinc finger A20 and AN1 domain stress-associated protein	207.718	1.34826	0.3522	3.82811	0.000129129	0.00421733
HORVU.MOREX.r2.1HG0042080	ERD (Early-responsive to dehydration stress) family protein	366.457	1.34648	0.244929	5.49742	3.85398e-08	6.33958e-06
HORVU.MOREX.r2.4HG0316230	ELMO domain containing protein	282.714	1.33828	0.194941	6.86508	6.64552e-12	3.3615e-09
HORVU.MOREX.r2.1HG0074460	WRKY transcription factor	70.7234	1.33733	0.417735	3.20138	0.00136769	0.0235001
HORVU.MOREX.r2.4HG0338500	Classical arabinogalactan protein 5	397.064	1.33589	0.335126	3.98623	6.71304e-05	0.00250439
HORVU.MOREX.r2.5HG0398540	Disease resistance protein	73.33	1.33552	0.398668	3.34995	0.000808253	0.0161095
HORVU.MOREX.r2.3HG0242690	Peroxidase	262.855	1.33511	0.458207	2.91378	0.00357081	0.0458829
HORVU.MOREX.r2.3HG0262230	Methyl esterase 1	45.301	1.33003	0.412916	3.22108	0.0012771	0.0222196
HORVU.MOREX.r2.5HG0383940	LURP-one-like protein	120.166	1.32964	0.237785	5.59179	2.24743e-08	3.88412e-06
HORVU.MOREX.r2.6HG0510550	Glycosyltransferase	35.7814	1.329	0.453248	2.93217	0.00336604	0.0440695
HORVU.MOREX.r2.1HG0022060	3'-N-debenzoyl-2'-deoxytaxol N-benzoyltransferase	93.3876	1.32881	0.352888	3.76553	0.000166199	0.00505793
HORVU.MOREX.r2.5HG0425490	Protein ENHANCED DISEASE RESISTANCE 2-like	132.626	1.32808	0.336025	3.95232	7.73961e-05	0.00279637
HORVU.MOREX.r2.3HG0238970	Receptor-like protein kinase	122.603	1.32788	0.333712	3.97912	6.91702e-05	0.00256165
HORVU.MOREX.r2.3HG0270230	bZIP transcription factor, putative (DUF630 and DUF632)	95.7245	1.32654	0.40368	3.28613	0.00101575	0.018944
HORVU.MOREX.r2.2HG0161960	Multidrug resistance protein MdtC	373.206	1.32646	0.194457	6.82132	9.0206e-12	4.35066e-09
HORVU.MOREX.r2.1HG0021600	Boron transporter	75.8239	1.32587	0.32135	4.12595	3.69212e-05	0.00159415
HORVU.MOREX.r2.3HG0184770	Protein kinase	49.4353	1.32425	0.344327	3.84591	0.000120104	0.00397897
HORVU.MOREX.r2.3HG0223010	Leucine-rich repeat protein kinase family protein	677.062	1.32311	0.360691	3.66826	0.000244209	0.00676299
HORVU.MOREX.r2.4HG0318960	Pathogenesis-related protein 1	1917.43	1.32233	0.304174	4.34727	1.3784e-05	0.000729249
HORVU.MOREX.r2.3HG0247850	WRKY transcription factor	26.6146	1.32137	0.29103	4.54033	5.61663e-06	0.00035841
HORVU.MOREX.r2.3HG0263420	Retrovirus-related Pol polyprotein from transposon TNT 1-94	1193.76	1.3212	0.313771	4.21071	2.54567e-05	0.00118374
HORVU.MOREX.r2.1HG0061310	transmembrane protein, putative (DUF1218)	346.137	1.31863	0.19882	6.63231	3.30463e-11	1.42781e-08
HORVU.MOREX.r2.7HG0533600	RING/U-box superfamily protein	643.296	1.31771	0.295287	4.46246	8.10228e-06	0.00047685
HORVU.MOREX.r2.2HG0135370	Trihelix transcription factor	55.4672	1.31356	0.412266	3.18619	0.00144158	0.0245258
HORVU.MOREX.r2.5HG0363650	Zinc finger protein, putative	101.528	1.31231	0.422504	3.10602	0.00189622	0.0297515
HORVU.MOREX.r2.3HG0248190	U-box domain-containing protein 4	109.218	1.31031	0.289299	4.52927	5.91872e-06	0.000369724
HORVU.MOREX.r2.6HG0498460	Sulfotransferase	58.7025	1.30954	0.455022	2.87797	0.00400242	0.0494181
HORVU.MOREX.r2.2HG0151740	Endosomal targeting BRO1-like domain-containing protein	158.4	1.30827	0.225991	5.78905	7.07837e-09	1.4392e-06
HORVU.MOREX.r2.5HG0420300	Receptor-like protein kinase	32.8017	1.30771	0.388847	3.36305	0.000770875	0.0155972
HORVU.MOREX.r2.3HG0256830	GRAS family transcription factor	261.718	1.30694	0.347074	3.7656	0.00016615	0.00505793
HORVU.MOREX.r2.2HG0142700	Sugar transporter, putative	66.0186	1.30402	0.262969	4.95883	7.09205e-07	6.93783e-05
HORVU.MOREX.r2.5HG0425110	WRKY transcription factor	47.9865	1.30344	0.401234	3.24857	0.00115986	0.0207008
HORVU.MOREX.r2.2HG0151700	GRAM domain-containing protein / ABA-responsive	321.917	1.30329	0.316733	4.11478	3.87546e-05	0.00165718
HORVU.MOREX.r2.7HG0591120	Ribonuclease 3-like protein 3	55.997	1.30319	0.338225	3.85303	0.000116665	0.00390246
HORVU.MOREX.r2.5HG0411280	Respiratory burst oxidase homolog	114.509	1.30152	0.360681	3.60851	0.000307962	0.00801359
HORVU.MOREX.r2.2HG0133410	SNF1-related protein kinase regulatory subunit gamma 1	808.421	1.30066	0.208158	6.24842	4.14631e-10	1.28344e-07
HORVU.MOREX.r2.1HG0075340	Kinase family protein	103.949	1.2973	0.335295	3.86912	0.00010923	0.00368346
HORVU.MOREX.r2.6HG0499270	Kinase family protein	86.4304	1.29667	0.266091	4.87302	1.09903e-06	9.7405e-05
HORVU.MOREX.r2.6HG0511690	Protein EXORDIUM-like 1	240.313	1.29658	0.230774	5.61841	1.92719e-08	3.38711e-06
HORVU.MOREX.r2.4HG0338350	Purine permease-like protein	96.2576	1.29559	0.334073	3.87815	0.000105252	0.00358427
HORVU.MOREX.r2.7HG0622880	Protein DETOXIFICATION	160.247	1.29444	0.296078	4.37197	1.23132e-05	0.00067916
HORVU.MOREX.r2.5HG0433020	Actin cross-linking protein, putative	45.1593	1.29357	0.371493	3.48208	0.000497533	0.0114394
HORVU.MOREX.r2.1HG0062100	ATP-binding cassette transporter subfamily A member	547.228	1.29195	0.299574	4.31262	1.61332e-05	0.000824114
HORVU.MOREX.r2.7HG0544940	Raffinose synthase family protein	433.08	1.28518	0.272648	4.71371	2.43249e-06	0.00017826
HORVU.MOREX.r2.7HG0584050	myelin-associated oligodendrocyte basic protein	103.575	1.28409	0.290567	4.41924	9.90493e-06	0.000563418
HORVU.MOREX.r2.5HG0422390	Patatin	162.417	1.28274	0.313831	4.08736	4.36316e-05	0.0018188
HORVU.MOREX.r2.6HG0460080	Leucine-rich repeat protein kinase family protein	438.877	1.28043	0.25463	5.02859	4.94104e-07	5.12361e-05
HORVU.MOREX.r2.3HG0239960	Receptor-like kinase	145.105	1.27791	0.364767	3.50335	0.000459454	0.010797
HORVU.MOREX.r2.4HG0338820	Ras-related protein	305.6	1.27695	0.329436	3.87616	0.000106118	0.00360782
HORVU.MOREX.r2.3HG0262990	Lipase	204.708	1.27596	0.282651	4.51428	6.35335e-06	0.000389829
HORVU.MOREX.r2.5HG0415500	Receptor-like kinase	166.392	1.27493	0.355908	3.58218	0.00034074	0.00868132
HORVU.MOREX.r2.7HG0538750	Carbonic anhydrase	234.232	1.27373	0.272636	4.6719	2.98431e-06	0.000213419
HORVU.MOREX.r2.1HG0034160	Transmembrane protein, putative	82.1909	1.27349	0.439262	2.89916	0.00374158	0.0472525
HORVU.MOREX.r2.7HG0617120	NHL domain-containing protein, putative	12.9484	1.27233	0.435643	2.92058	0.00349376	0.0450604
HORVU.MOREX.r2.4HG0320350	Non-specific serine/threonine protein kinase	777.571	1.27014	0.244088	5.20361	1.95452e-07	2.30311e-05
HORVU.MOREX.r2.4HG0341190	Respiratory burst oxidase homolog	259.72	1.26896	0.26152	4.85226	1.22065e-06	0.000103569
HORVU.MOREX.r2.4HG0329520	Sec14p-like phosphatidylinositol transfer family protein	75.071	1.26891	0.364833	3.47807	0.000505041	0.0115735
HORVU.MOREX.r2.6HG0471210	WRKY transcription factor	344.554	1.26597	0.308483	4.10387	4.06304e-05	0.00172239
HORVU.MOREX.r2.1HG0030330	RING finger protein	79.6924	1.26291	0.434105	2.90922	0.00362334	0.0463283
HORVU.MOREX.r2.5HG0384500	Methyltransferase-related protein	93.7822	1.26036	0.297366	4.23841	2.25107e-05	0.00108042
HORVU.MOREX.r2.1HG0072330	Glutaredoxin, putative	75.0651	1.25884	0.33533	3.75404	0.000174009	0.00523012
HORVU.MOREX.r2.7HG0598500	Serine/threonine-protein kinase mTOR	489.025	1.25736	0.31822	3.95123	7.77519e-05	0.00280434
HORVU.MOREX.r2.1HG0061240	Subtilisin-like protease	1178.23	1.25522	0.216137	5.80751	6.34091e-09	1.30202e-06
HORVU.MOREX.r2.4HG0332820	Cytochrome b561 and DOMON domain-containing protein	236.293	1.25085	0.317047	3.94531	7.96957e-05	0.00286449
HORVU.MOREX.r2.7HG0566860	UDP-glucuronate 4-epimerase 4	97.9895	1.2508	0.295768	4.22901	2.34726e-05	0.00110573
HORVU.MOREX.r2.4HG0288670	Protein kinase	126.182	1.25018	0.251869	4.96362	6.91898e-07	6.86006e-05
HORVU.MOREX.r2.7HG0594310	Tetraspanin family protein	59.3198	1.24933	0.353254	3.53663	0.000405272	0.00983033
HORVU.MOREX.r2.1HG0030890	RING finger and CHY zinc finger protein	232.347	1.2459	0.35318	3.52766	0.000419256	0.0100987
HORVU.MOREX.r2.1HG0015630	Ankyrin repeat domain protein, putative	538.72	1.24418	0.202649	6.1396	8.2731e-10	2.34279e-07
HORVU.MOREX.r2.2HG0133120	RPM1 interacting protein 4, putative	538.728	1.24124	0.279585	4.43958	9.01353e-06	0.000523618
HORVU.MOREX.r2.1HG0036160	Late embryogenesis abundant (LEA) hydroxyproline-rich glycoprotein	84.4087	1.24119	0.356015	3.48633	0.000489699	0.0112969
HORVU.MOREX.r2.2HG0177800	Late embryogenesis abundant (LEA) hydroxyproline-rich glycoprotein family	156.135	1.24093	0.39115	3.17251	0.00151125	0.0253165
HORVU.MOREX.r2.1HG0074290	G-box binding factor	122.235	1.23867	0.371521	3.33405	0.000855913	0.0166662
HORVU.MOREX.r2.3HG0236300	WEB family protein, chloroplastic	106.801	1.23801	0.408717	3.02901	0.00245353	0.0359603
HORVU.MOREX.r2.7HG0558270	Receptor-like protein kinase	131.428	1.23747	0.413033	2.99605	0.00273501	0.0385597
HORVU.MOREX.r2.2HG0144530	Receptor-like protein kinase	280.103	1.2341	0.267047	4.62126	3.81413e-06	0.000265441
HORVU.MOREX.r2.2HG0106200	Kinase superfamily protein	483.817	1.23168	0.230298	5.34821	8.88263e-08	1.22811e-05
HORVU.MOREX.r2.2HG0142130	transmembrane protein	64.3533	1.23045	0.381359	3.22649	0.00125321	0.0219142
HORVU.MOREX.r2.3HG0248090	U-box domain-containing protein	145.86	1.22861	0.314298	3.90907	9.26538e-05	0.00321867
HORVU.MOREX.r2.1HG0044100	Proline dehydrogenase	1806.14	1.22321	0.23118	5.29117	1.21538e-07	1.55591e-05
HORVU.MOREX.r2.6HG0518870	Protein phosphatase 2c, putative	108.008	1.22291	0.277844	4.40143	1.07541e-05	0.000602781
HORVU.MOREX.r2.5HG0407970	F-box protein	69.7501	1.22088	0.368803	3.31038	0.000931686	0.0176782
HORVU.MOREX.r2.2HG0151710	GRAM domain-containing protein / ABA-responsive	360.842	1.22026	0.268656	4.54209	5.56987e-06	0.000356523
HORVU.MOREX.r2.3HG0191270	NBS-LRR disease resistance protein	50.4082	1.21756	0.388742	3.13205	0.00173592	0.0278032
HORVU.MOREX.r2.2HG0176050	Amine oxidase family protein	571.267	1.21714	0.307602	3.95687	7.59371e-05	0.00275649
HORVU.MOREX.r2.3HG0203910	Ring finger protein, putative	48.6136	1.21591	0.417654	2.91128	0.00359949	0.0460801
HORVU.MOREX.r2.3HG0236080	Glucan endo-1,3-beta-glucosidase, putative	238.553	1.21502	0.284269	4.2742	1.91822e-05	0.000949301
HORVU.MOREX.r2.5HG0367600	Calmodulin-binding protein	301.923	1.2142	0.276525	4.39093	1.12869e-05	0.000625879
HORVU.MOREX.r2.5HG0406350	NBS-LRR disease resistance protein	88.1185	1.21195	0.355021	3.41372	0.000640813	0.0135689
HORVU.MOREX.r2.5HG0392730	WRKY transcription factor	82.9325	1.21091	0.386184	3.13557	0.00171518	0.027596
HORVU.MOREX.r2.3HG0211410	NAC domain-containing protein	807.161	1.21018	0.174814	6.92264	4.43292e-12	2.29836e-09
HORVU.MOREX.r2.6HG0523100	Protein kinase	58.4755	1.20714	0.330115	3.65671	0.00025547	0.00699893
HORVU.MOREX.r2.5HG0390470	Cytochrome P450 family protein	67.4483	1.20686	0.299482	4.02982	5.58193e-05	0.00218011
HORVU.MOREX.r2.5HG0411020	ENTH/ANTH/VHS superfamily protein	75.9116	1.20665	0.288266	4.18589	2.84045e-05	0.00128902
HORVU.MOREX.r2.3HG0273500	Two-component response regulator	83.6722	1.20424	0.345618	3.48431	0.000493406	0.0113622
HORVU.MOREX.r2.3HG0244920	Peroxidase	117.276	1.20189	0.328602	3.65758	0.000254606	0.0069845
HORVU.MOREX.r2.1HG0076100	WRKY transcription factor	72.336	1.20168	0.346297	3.47007	0.000520313	0.011832
HORVU.MOREX.r2.2HG0157800	Argonaute family protein	383.741	1.20163	0.215077	5.58696	2.31074e-08	3.96053e-06
HORVU.MOREX.r2.3HG0236730	RING finger and CHY zinc finger protein	351.362	1.20062	0.346702	3.46299	0.000534218	0.0120688
HORVU.MOREX.r2.7HG0527920	Acid invertase 1	589.616	1.19861	0.282256	4.24654	2.17101e-05	0.00104952
HORVU.MOREX.r2.2HG0168470	Universal stress family protein	616.272	1.19615	0.296152	4.03898	5.36841e-05	0.00212067
HORVU.MOREX.r2.5HG0357450	Receptor-like kinase	164.446	1.19342	0.303742	3.92907	8.52762e-05	0.00301799
HORVU.MOREX.r2.1HG0077210	ATP-dependent zinc metalloprotease FtsH	105.928	1.19313	0.241617	4.93811	7.88848e-07	7.40268e-05
HORVU.MOREX.r2.4HG0339670	C2 calcium/lipid-binding and GRAM domain protein	233.444	1.19298	0.358924	3.32376	0.000888126	0.0170861
HORVU.MOREX.r2.2HG0163050	senescence-associated family protein (DUF581)	77.9762	1.19182	0.355495	3.35257	0.000800636	0.0159965
HORVU.MOREX.r2.5HG0447330	Ubiquitin-conjugating enzyme E2	298.71	1.19176	0.377686	3.15543	0.00160264	0.0263577
HORVU.MOREX.r2.3HG0188940	AP2/B3 transcription factor family protein	129.564	1.18996	0.26351	4.51581	6.30761e-06	0.000388171
HORVU.MOREX.r2.2HG0168960	Serine/threonine-protein kinase	457.271	1.18906	0.229052	5.19121	2.08933e-07	2.40725e-05
HORVU.MOREX.r2.2HG0109440	Phenylalanine ammonia-lyase	274.202	1.18296	0.342022	3.45873	0.000542727	0.0121482
HORVU.MOREX.r2.7HG0612100	VQ motif family protein	117.482	1.18289	0.402202	2.94103	0.00327119	0.0432109
HORVU.MOREX.r2.1HG0009580	Disease resistance protein (TIR-NBS-LRR class) family	153.571	1.18014	0.302089	3.9066	9.36034e-05	0.0032354
HORVU.MOREX.r2.4HG0297260	Serine/threonine-protein kinase	70.0074	1.17916	0.371325	3.17556	0.00149548	0.025154
HORVU.MOREX.r2.2HG0093260	Universal stress protein	596.714	1.17638	0.205485	5.72489	1.03504e-08	2.00613e-06
HORVU.MOREX.r2.6HG0460230	cyclin-dependent kinase inhibitor	114.408	1.17526	0.345215	3.40443	0.000663033	0.0139036
HORVU.MOREX.r2.3HG0242710	Peroxidase	2665.9	1.17358	0.208191	5.63703	1.73012e-08	3.12008e-06
HORVU.MOREX.r2.4HG0319060	Short-chain dehydrogenase/reductase family protein	78.0622	1.17246	0.396528	2.95682	0.00310828	0.0417774
HORVU.MOREX.r2.6HG0522630	DNA-directed RNA polymerase subunit	304.211	1.16934	0.317521	3.68273	0.000230752	0.00653767
HORVU.MOREX.r2.2HG0091330	Thioredoxin, putative	503.427	1.1693	0.268515	4.35469	1.33258e-05	0.000711312
HORVU.MOREX.r2.3HG0262310	Methyl esterase 1, putative	642.326	1.16446	0.311253	3.74121	0.000183134	0.00544129
HORVU.MOREX.r2.5HG0408240	MTD1	254.498	1.16387	0.371053	3.13666	0.00170885	0.0275369
HORVU.MOREX.r2.1HG0059600	Aldo-keto reductase	82.9768	1.16169	0.32627	3.56054	0.000370096	0.00922526
HORVU.MOREX.r2.1HG0053700	Wound-induced protease inhibitor	1933.16	1.16084	0.290249	3.99948	6.34816e-05	0.00240245
HORVU.MOREX.r2.4HG0343650	Sugar transporter, putative	55.249	1.15852	0.349159	3.31802	0.00090659	0.0173129
HORVU.MOREX.r2.7HG0544160	Early nodulin 93	309.337	1.15802	0.267579	4.32778	1.50622e-05	0.000783967
HORVU.MOREX.r2.3HG0221920	nuclease	181.167	1.15415	0.323733	3.56513	0.000363681	0.00910915
HORVU.MOREX.r2.6HG0473090	BZIP transcription factor	302.578	1.15342	0.241224	4.7815	1.73988e-06	0.000136679
HORVU.MOREX.r2.2HG0137550	HVA22-like protein	75.1353	1.15135	0.336119	3.42544	0.000613808	0.0132628
HORVU.MOREX.r2.1HG0064080	Subtilisin-like protease	112.019	1.15082	0.363856	3.16284	0.00156238	0.0258803
HORVU.MOREX.r2.5HG0408110	N-methyl-L-tryptophan oxidase	182.155	1.15047	0.21215	5.42288	5.86451e-08	8.62581e-06
HORVU.MOREX.r2.6HG0494420	Phenylalanine ammonia-lyase	180.878	1.15037	0.397262	2.89575	0.00378248	0.0475712
HORVU.MOREX.r2.7HG0548990	Chaperone protein dnaJ	334.464	1.14799	0.236598	4.85206	1.22183e-06	0.000103569
HORVU.MOREX.r2.5HG0396540	Inositol-1,4,5-trisphosphate 5-phosphatase 4 isoform 1	120.017	1.1473	0.312887	3.6668	0.000245605	0.00679148
HORVU.MOREX.r2.1HG0032060	ATP-dependent Clp protease ATP-binding subunit ClpL	113.742	1.14417	0.370692	3.08659	0.00202469	0.0312194
HORVU.MOREX.r2.6HG0496150	MYB transcription factor	80.6912	1.14349	0.310604	3.68149	0.000231876	0.00656053
HORVU.MOREX.r2.3HG0203750	Cellulose synthase	109.531	1.14327	0.390647	2.92661	0.00342674	0.0446122
HORVU.MOREX.r2.4HG0345310	cyclin-dependent kinase inhibitor SMR3-like protein	162.609	1.14265	0.292545	3.90589	9.38788e-05	0.00323952
HORVU.MOREX.r2.4HG0327270	Type I inositol-1,4,5-trisphosphate 5-phosphatase	96.2422	1.14258	0.360202	3.17206	0.00151364	0.0253361
HORVU.MOREX.r2.3HG0202690	Alpha/beta-Hydrolases superfamily protein	313.872	1.14252	0.306714	3.72503	0.000195288	0.00572046
HORVU.MOREX.r2.1HG0029940	Heavy metal-associated protein	739.368	1.13704	0.274648	4.13998	3.4733e-05	0.00151968
HORVU.MOREX.r2.1HG0055750	Aldehyde dehydrogenase	584.367	1.13684	0.279468	4.06787	4.74439e-05	0.00193689
HORVU.MOREX.r2.3HG0206280	Receptor-like kinase	164.968	1.13324	0.32897	3.4448	0.00057148	0.012502
HORVU.MOREX.r2.7HG0597180	Phosphatidylinositol transfer protein Sec14p	278.645	1.13263	0.233811	4.84422	1.27112e-06	0.000106728
HORVU.MOREX.r2.1HG0019050	GATA transcription factor, putative	205.918	1.13189	0.330478	3.425	0.000614788	0.0132675
HORVU.MOREX.r2.2HG0178030	CoA ligase	143.833	1.13168	0.366856	3.0848	0.0020369	0.0313145
HORVU.MOREX.r2.3HG0201510	Cell number regulator 8	541.087	1.13068	0.215461	5.24774	1.53975e-07	1.90077e-05
HORVU.MOREX.r2.5HG0383330	Late embryogenesis abundant (LEA) hydroxyproline-rich glycoprotein family	31.8273	1.12784	0.37994	2.96848	0.00299275	0.0408334
HORVU.MOREX.r2.4HG0336730	N-acetyltransferase, putative	142.484	1.12647	0.368211	3.0593	0.00221858	0.0333485
HORVU.MOREX.r2.2HG0152440	Remorin	280.778	1.12492	0.334701	3.36097	0.000776693	0.0156996
HORVU.MOREX.r2.1HG0076590	Indole-3-acetic acid-amido synthetase GH3.3	104.791	1.12425	0.329374	3.41329	0.000641838	0.0135689
HORVU.MOREX.r2.1HG0048510	RING/U-box superfamily protein, putative	45.046	1.12039	0.30923	3.62315	0.000291037	0.00765524
HORVU.MOREX.r2.3HG0270270	E3 Ubiquitin ligase family protein	133.096	1.11969	0.307034	3.6468	0.000265522	0.00720923
HORVU.MOREX.r2.2HG0166390	Beta-fructofuranosidase, insoluble protein	944.089	1.11885	0.245922	4.5496	5.37475e-06	0.000348649
HORVU.MOREX.r2.1HG0051940	Pectinesterase	56.9527	1.11779	0.374322	2.98616	0.00282505	0.0391897
HORVU.MOREX.r2.7HG0544140	Serine/threonine-protein kinase	99.6623	1.1174	0.355411	3.14397	0.00166673	0.0269838
HORVU.MOREX.r2.4HG0284730	RING/U-box superfamily protein	168.72	1.11652	0.309529	3.60714	0.000309588	0.0080458
HORVU.MOREX.r2.1HG0054370	Peroxidase	66.4045	1.11618	0.266226	4.19261	2.75762e-05	0.00126504
HORVU.MOREX.r2.3HG0259420	Sulfotransferase	573.192	1.11578	0.285591	3.90692	9.34817e-05	0.0032354
HORVU.MOREX.r2.7HG0593080	Aldehyde dehydrogenase, putative	93.6137	1.11516	0.249494	4.46966	7.83435e-06	0.000464219
HORVU.MOREX.r2.1HG0074170	Short chain dehydrogenase/reductase	642.469	1.11148	0.35352	3.14404	0.00166632	0.0269838
HORVU.MOREX.r2.1HG0046930	Arf GTPase activating protein	158.691	1.1094	0.237157	4.67793	2.89791e-06	0.000207957
HORVU.MOREX.r2.2HG0136060	Acetyl-coenzyme A synthetase	248.366	1.10916	0.321585	3.44904	0.000562586	0.012408
HORVU.MOREX.r2.2HG0173820	Stem-specific protein TSJT1	1234.85	1.10789	0.331272	3.34436	0.000824718	0.0162603
HORVU.MOREX.r2.3HG0263410	Retrovirus-related Pol polyprotein from transposon TNT 1-94	130.121	1.10703	0.382158	2.89678	0.00377013	0.0475022
HORVU.MOREX.r2.7HG0550810	Scarecrow transcription factor family protein	82.4446	1.10681	0.370286	2.98907	0.00279826	0.0391322
HORVU.MOREX.r2.2HG0178070	Receptor-like protein kinase	127.951	1.10016	0.362469	3.03518	0.00240389	0.0354339
HORVU.MOREX.r2.3HG0198730	3'-N-debenzoyl-2'-deoxytaxol N-benzoyltransferase	178.617	1.09314	0.254413	4.29673	1.73334e-05	0.00087892
HORVU.MOREX.r2.2HG0095680	Early response to dehydration 15-like protein	684.469	1.09303	0.255726	4.27423	1.91798e-05	0.000949301
HORVU.MOREX.r2.2HG0150540	Phenylalanine ammonia-lyase	1259.52	1.09296	0.265138	4.12222	3.75242e-05	0.00160788
HORVU.MOREX.r2.2HG0165410	NBS-LRR disease resistance protein, putative, expressed	102.706	1.09231	0.347691	3.14162	0.00168015	0.0271799
HORVU.MOREX.r2.3HG0260740	glycosyltransferase family exostosin protein	394.175	1.09191	0.21448	5.09096	3.56255e-07	3.7917e-05
HORVU.MOREX.r2.3HG0230420	WRKY transcription factor	100.415	1.09116	0.326455	3.34245	0.000830429	0.0163244
HORVU.MOREX.r2.5HG0427630	Calmodulin-binding protein	220.07	1.09021	0.254047	4.29136	1.77583e-05	0.000894482
HORVU.MOREX.r2.4HG0288610	Alcohol dehydrogenase	1333.17	1.08932	0.25201	4.32254	1.5424e-05	0.000797703
HORVU.MOREX.r2.7HG0608430	Polyubiquitin	845.384	1.0836	0.269664	4.01832	5.86134e-05	0.00225526
HORVU.MOREX.r2.5HG0413480	Homeobox protein, putative	132.212	1.08295	0.36644	2.95534	0.0031232	0.0419237
HORVU.MOREX.r2.2HG0170680	Glycerol kinase	1784.98	1.08266	0.174257	6.21299	5.19847e-10	1.58546e-07
HORVU.MOREX.r2.2HG0142780	C2 calcium/lipid-binding domain, CaLB	70.0336	1.0813	0.372881	2.89986	0.00373332	0.0472105
HORVU.MOREX.r2.6HG0494300	Kinase family protein	107.898	1.07917	0.284263	3.79639	0.00014682	0.00466294
HORVU.MOREX.r2.2HG0152220	Lectin receptor kinase	112.584	1.07846	0.293638	3.67276	0.000239945	0.00669747
HORVU.MOREX.r2.7HG0563650	Glycerophosphodiester phosphodiesterase	104.256	1.07824	0.30553	3.52908	0.00041701	0.0100583
HORVU.MOREX.r2.4HG0280940	Basic blue protein	61.6055	1.07741	0.312566	3.44698	0.000566889	0.0124673
HORVU.MOREX.r2.5HG0427610	Calmodulin-binding protein, putative, expressed	63.7388	1.07362	0.315246	3.40566	0.00066004	0.0138689
HORVU.MOREX.r2.5HG0436740	Amino acid transporter, putative	143.146	1.07185	0.31686	3.38272	0.000717724	0.0148108
HORVU.MOREX.r2.5HG0382360	Cytochrome P450 family protein	206.66	1.06848	0.235534	4.5364	5.72219e-06	0.000361806
HORVU.MOREX.r2.5HG0436530	Glucose-6-phosphate isomerase 1	37.9739	1.068	0.290163	3.68068	0.000232614	0.00656352
HORVU.MOREX.r2.1HG0042870	MLO-like protein	105.804	1.06547	0.208004	5.12236	3.01742e-07	3.32863e-05
HORVU.MOREX.r2.2HG0177480	Calcium-dependent lipid-binding domain-containing protein	390.757	1.06231	0.317588	3.34492	0.000823073	0.0162603
HORVU.MOREX.r2.2HG0128260	Kinase	146.854	1.05831	0.315929	3.34983	0.000808622	0.0161095
HORVU.MOREX.r2.5HG0446280	Poly [ADP-ribose] polymerase	521.972	1.05828	0.243767	4.34136	1.416e-05	0.000741579
HORVU.MOREX.r2.5HG0369800	Syntaxin	365.241	1.05774	0.363741	2.90796	0.00363791	0.0463892
HORVU.MOREX.r2.7HG0619730	Senescence/dehydration-associated-like protein	211.948	1.05411	0.212876	4.95175	7.35509e-07	7.1279e-05
HORVU.MOREX.r2.7HG0583610	Amino acid transporter, putative	850.089	1.04981	0.169365	6.19849	5.70065e-10	1.67836e-07
HORVU.MOREX.r2.7HG0619350	DUF668 family protein	148.987	1.04108	0.323278	3.22039	0.00128015	0.022254
HORVU.MOREX.r2.5HG0438820	UDP-glycosyltransferase	1644.17	1.04035	0.24986	4.16375	3.1307e-05	0.0013993
HORVU.MOREX.r2.2HG0151690	GRAM domain-containing protein / ABA-responsive	186.242	1.0401	0.219515	4.73818	2.15646e-06	0.000162629
HORVU.MOREX.r2.2HG0150550	Phenylalanine ammonia-lyase	293.759	1.03978	0.319383	3.25559	0.00113158	0.0203537
HORVU.MOREX.r2.5HG0429640	Syntaxin, putative	208.323	1.03869	0.238407	4.35677	1.31996e-05	0.00070919
HORVU.MOREX.r2.4HG0341000	LysM domain GPI-anchored protein	593.016	1.03472	0.173994	5.94685	2.73345e-09	6.16186e-07
HORVU.MOREX.r2.3HG0233190	Protein kinase family protein	146.959	1.0339	0.287739	3.59319	0.000326657	0.00837292
HORVU.MOREX.r2.3HG0241140	Aspartate aminotransferase	6259.49	1.03331	0.206977	4.9924	5.96351e-07	6.00375e-05
HORVU.MOREX.r2.2HG0164670	basic helix-loop-helix (bHLH) DNA-binding superfamily protein	50.1831	1.03223	0.348325	2.96341	0.00304251	0.041214
HORVU.MOREX.r2.2HG0162680	Homeodomain-like superfamily protein	106.686	1.03177	0.269079	3.83445	0.000125845	0.00413612
HORVU.MOREX.r2.2HG0153350	Yellow stripe-like transporter 1	480.082	1.03003	0.215571	4.77813	1.76934e-06	0.000137949
HORVU.MOREX.r2.2HG0113880	Xylanase inhibitor protein 1	2034.34	1.02919	0.204734	5.02699	4.9825e-07	5.1409e-05
HORVU.MOREX.r2.6HG0465230	Apoptosis-inducing factor-like protein A	730.506	1.02853	0.188425	5.45853	4.80096e-08	7.48625e-06
HORVU.MOREX.r2.5HG0437240	Leucine Rich Repeat family protein, expressed	122.547	1.02649	0.312463	3.28514	0.00101931	0.0189697
HORVU.MOREX.r2.5HG0440740	Deaminase-related family protein	2520.1	1.02592	0.254392	4.03282	5.51104e-05	0.00215648
HORVU.MOREX.r2.4HG0332420	Zinc finger protein	57.9984	1.02316	0.295941	3.45731	0.000545596	0.0121506
HORVU.MOREX.r2.1HG0013930	Non-specific serine/threonine protein kinase	160.253	1.02313	0.268796	3.80635	0.00014103	0.00450667
HORVU.MOREX.r2.5HG0425520	basic helix-loop-helix (bHLH) DNA-binding superfamily protein	199.752	1.0231	0.313418	3.26434	0.00109719	0.0198857
HORVU.MOREX.r2.4HG0333340	Protein phosphatase 2c, putative	432.703	1.02065	0.301359	3.38683	0.000707043	0.0146663
HORVU.MOREX.r2.3HG0252110	Avr9/Cf-9 rapidly elicited protein 137	104.794	1.01981	0.269489	3.78426	0.000154169	0.00481085
HORVU.MOREX.r2.2HG0162970	senescence-associated family protein (DUF581)	123.458	1.01854	0.333255	3.05634	0.00224057	0.0336232
HORVU.MOREX.r2.1HG0042230	Peptide transporter	71.2176	1.01767	0.318012	3.2001	0.0013738	0.0235855
HORVU.MOREX.r2.5HG0409490	Purple acid phosphatase	983.454	1.01691	0.250139	4.06537	4.79561e-05	0.00194949
HORVU.MOREX.r2.2HG0173650	2-aminoethanethiol dioxygenase	360.152	1.01676	0.220647	4.60808	4.06402e-06	0.000279085
HORVU.MOREX.r2.2HG0109510	Phenylalanine ammonia-lyase	325.559	1.0167	0.311144	3.26762	0.00108456	0.0197627
HORVU.MOREX.r2.5HG0396640	Alpha/beta-Hydrolases superfamily protein	219.943	1.01524	0.213045	4.76538	1.88501e-06	0.000145328
HORVU.MOREX.r2.7HG0596160	FAD-binding Berberine family protein, putative	324.491	1.01272	0.350956	2.88559	0.00390676	0.0486329
HORVU.MOREX.r2.7HG0600140	BZIP transcription factor protein	1119.28	1.01112	0.190946	5.29529	1.18827e-07	1.54022e-05
HORVU.MOREX.r2.6HG0513050	G1/S-specific cyclin-E	179.396	1.00751	0.21834	4.61441	3.94209e-06	0.000273428
HORVU.MOREX.r2.6HG0516440	Histone H2A.Z-like	483.097	1.00567	0.34951	2.87738	0.00400997	0.0494721
HORVU.MOREX.r2.2HG0104380	EGG APPARATUS-1 protein	2693.49	1.00408	0.252445	3.97744	6.9662e-05	0.00257526
HORVU.MOREX.r2.4HG0318680	RING/U-box superfamily protein	678.588	1.00292	0.182477	5.49613	3.88219e-08	6.33958e-06
HORVU.MOREX.r2.1HG0060880	Receptor kinase 2	148.085	1.00221	0.264097	3.79488	0.000147717	0.00468424
