# Supplementary material for: Aluminum or Low pH – Which Is the Bigger Enemy of Barley? Transcriptome Analysis of Barley Root Meristem Under Al and Low pH Stress
Source: Front Genet. 2021 May 19;12:675260. doi: 10.3389/fgene.2021.675260 (PMC8244595; doi:10.3389/fgene.2021.675260)
Supplement: Supplementary file 1 [file Data_Sheet_1.zip › Table 8.XLSX]

## Sheet: Al_vs_pH4_down_short
The list of genes downregulated by Al in the short-term experiment
Gene ID	annotation	baseMean	log2FoldChange	lfcSE	stat	pvalue	padj
HORVU.MOREX.r2.6HG0526520	Calcium-dependent protein kinase	9.71796	-5.01239	1.65874	-3.0218	0.0025128	0.0363663
HORVU.MOREX.r2.4HG0346860	auxin canalization protein (DUF828)	5.85082	-4.33458	1.28026	-3.38571	0.000709953	0.0146663
HORVU.MOREX.r2.7HG0549800	Growth-regulating factor	6.31664	-3.92975	1.23392	-3.18478	0.00144864	0.0246056
HORVU.MOREX.r2.4HG0334790	Flavin-containing monooxygenase	14.6644	-3.6868	1.01269	-3.6406	0.000272001	0.00733554
HORVU.MOREX.r2.2HG0098460	Peroxidase	13.7677	-3.58141	1.10624	-3.23745	0.00120602	0.0212772
HORVU.MOREX.r2.7HG0529240	Expansin-like protein	31.5217	-3.43054	1.14787	-2.98861	0.00280253	0.0391392
HORVU.MOREX.r2.1HG0075720	RADIALIS-like transcription factor	23.3283	-3.31692	0.653415	-5.07628	3.84891e-07	4.0519e-05
HORVU.MOREX.r2.2HG0136790	Late embryogenesis abundant protein	12.8752	-3.30899	0.842576	-3.92723	8.59296e-05	0.003024
HORVU.MOREX.r2.3HG0183710	Cellulose synthase-like protein	7.76897	-3.20119	1.00485	-3.18573	0.00144392	0.0245454
HORVU.MOREX.r2.2HG0099290	Peroxidase	29.0134	-3.10257	1.04769	-2.96134	0.00306302	0.0413567
HORVU.MOREX.r2.2HG0099410	Peroxidase	157.093	-3.07144	0.508285	-6.04274	1.51517e-09	3.74084e-07
HORVU.MOREX.r2.5HG0353420	Disease resistance protein RPH8A	10.7599	-3.03024	1.0483	-2.89061	0.00384496	0.0481526
HORVU.MOREX.r2.2HG0167970	Xyloglucan endotransglucosylase/hydrolase	28.6257	-2.96763	0.929999	-3.191	0.00141782	0.024201
HORVU.MOREX.r2.2HG0092530	Peroxidase	49.7583	-2.90527	0.724892	-4.00787	6.12692e-05	0.00233149
HORVU.MOREX.r2.3HG0237130	Protein kinase, putative	19.6922	-2.81923	0.841808	-3.34902	0.000810966	0.0161407
HORVU.MOREX.r2.3HG0237460	Pollen Ole e 1 allergen/extensin	104.536	-2.80682	0.973566	-2.88303	0.00393868	0.0489714
HORVU.MOREX.r2.6HG0523580	Protein DETOXIFICATION	19.9053	-2.75727	0.76037	-3.62623	0.000287591	0.00757859
HORVU.MOREX.r2.6HG0457560	Glycine-rich cell wall structural protein 2	54.5497	-2.72595	0.820054	-3.32411	0.000887011	0.0170805
HORVU.MOREX.r2.7HG0589920	Xyloglucan endotransglucosylase/hydrolase	92.7789	-2.68383	0.65898	-4.07269	4.64726e-05	0.00190851
HORVU.MOREX.r2.3HG0272540	Late embryogenesis abundant protein	45.8412	-2.63846	0.81398	-3.24143	0.00118933	0.0210993
HORVU.MOREX.r2.2HG0134960	Glutaredoxin	48.6882	-2.58247	0.367599	-7.02523	2.13708e-12	1.23114e-09
HORVU.MOREX.r2.6HG0459620	Cytochrome P450	60.6349	-2.54444	0.602729	-4.22153	2.42647e-05	0.00113595
HORVU.MOREX.r2.1HG0009370	O-methyltransferase	16.5774	-2.53343	0.844789	-2.99889	0.00270965	0.0383849
HORVU.MOREX.r2.2HG0098380	Cold shock protein	97.366	-2.47097	0.820014	-3.01332	0.00258403	0.0372153
HORVU.MOREX.r2.5HG0408440	Auxin-induced in root cultures protein 12	33.3711	-2.37501	0.585909	-4.05355	5.04454e-05	0.00202357
HORVU.MOREX.r2.6HG0507290	Protein trichome birefringence	12.1822	-2.37122	0.722954	-3.27991	0.00103842	0.0192112
HORVU.MOREX.r2.5HG0426500	Calcium-binding protein	19.8343	-2.367	0.69912	-3.38568	0.000710012	0.0146663
HORVU.MOREX.r2.1HG0001560	Phosphoinositide phosphatase family protein	26.1113	-2.33629	0.640915	-3.64524	0.00026714	0.00724213
HORVU.MOREX.r2.2HG0129730	Peroxidase	64.1198	-2.30315	0.624805	-3.68619	0.000227636	0.00649374
HORVU.MOREX.r2.2HG0092550	Peroxidase	23.6089	-2.25328	0.613498	-3.67283	0.000239875	0.00669747
HORVU.MOREX.r2.2HG0158010	choice-of-anchor C domain protein, putative (Protein of unknown function, DUF642)	160.043	-2.23326	0.394563	-5.66009	1.51297e-08	2.77678e-06
HORVU.MOREX.r2.2HG0094500	CONSTANS-like zinc finger protein	20.3909	-2.17659	0.579542	-3.75571	0.000172852	0.00520288
HORVU.MOREX.r2.3HG0183100	Teneurin-2	250.272	-2.12133	0.660945	-3.20954	0.00132949	0.0229961
HORVU.MOREX.r2.7HG0617620	Sterile alpha motif (SAM) domain-containing protein	18.7572	-2.06618	0.52722	-3.91901	8.89132e-05	0.00310956
HORVU.MOREX.r2.5HG0440590	Lipoxygenase	122.292	-2.0531	0.459566	-4.46748	7.91453e-06	0.000467634
HORVU.MOREX.r2.5HG0412240	Protein IQ-DOMAIN 1	29.6736	-1.98113	0.491197	-4.03327	5.50057e-05	0.00215645
HORVU.MOREX.r2.3HG0205530	Glutathione transport system permease protein gsiD	92.172	-1.96267	0.395051	-4.96815	6.75938e-07	6.77211e-05
HORVU.MOREX.r2.7HG0607280	Translation initiation factor IF-2	22.281	-1.90666	0.583539	-3.26741	0.00108538	0.0197627
HORVU.MOREX.r2.2HG0129770	Peroxidase	83.5177	-1.82817	0.591877	-3.08877	0.00200985	0.031083
HORVU.MOREX.r2.2HG0113990	Blue copper protein	183.076	-1.77418	0.544486	-3.25845	0.00112025	0.0202024
HORVU.MOREX.r2.4HG0281940	Alpha/beta-Hydrolases superfamily protein	29.0386	-1.7635	0.467284	-3.77394	0.000160689	0.00495175
HORVU.MOREX.r2.1HG0058990	Kinase family protein	32.6308	-1.75975	0.58758	-2.99492	0.00274518	0.0386244
HORVU.MOREX.r2.3HG0183130	target of early activation tagged (EAT) 2	408.464	-1.74634	0.537744	-3.24754	0.00116408	0.0207546
HORVU.MOREX.r2.6HG0514820	Subtilisin-like protease	51.9486	-1.74505	0.606695	-2.87633	0.00402332	0.0495779
HORVU.MOREX.r2.1HG0042010	Cellulose synthase-like protein	86.2524	-1.71149	0.565	-3.02919	0.00245211	0.0359603
HORVU.MOREX.r2.3HG0182140	Beta-glucosidase	68.4324	-1.68517	0.566101	-2.97679	0.00291282	0.0401389
HORVU.MOREX.r2.7HG0588120	Trichome birefringence-like protein	45.8008	-1.6757	0.484695	-3.45722	0.000545781	0.0121506
HORVU.MOREX.r2.2HG0086830	Cytochrome P450-like protein	213.945	-1.67179	0.408978	-4.08773	4.35622e-05	0.0018188
HORVU.MOREX.r2.2HG0174820	Regulator of chromosome condensation (RCC1) family with FYVE zinc finger domain-containing protein	16.5751	-1.62343	0.517308	-3.13822	0.00169975	0.0274114
HORVU.MOREX.r2.2HG0143370	Formin-like protein	64.221	-1.5953	0.373699	-4.26894	1.96408e-05	0.000963183
HORVU.MOREX.r2.7HG0601040	Cytochrome P450	16.3881	-1.57619	0.426956	-3.6917	0.000222764	0.00636349
HORVU.MOREX.r2.5HG0417650	Flavin-containing monooxygenase	57.3089	-1.56214	0.391887	-3.9862	6.71411e-05	0.00250439
HORVU.MOREX.r2.7HG0531900	Seed specific protein Bn15D1B	34.2094	-1.55397	0.488	-3.18436	0.00145074	0.024621
HORVU.MOREX.r2.1HG0054910	Early light-induced protein	28.6371	-1.54198	0.472705	-3.26203	0.00110616	0.020018
HORVU.MOREX.r2.6HG0510280	Expansin	78.8546	-1.5208	0.296403	-5.13085	2.88442e-07	3.21612e-05
HORVU.MOREX.r2.3HG0253580	Ammonium transporter	72.8264	-1.493	0.377499	-3.95499	7.6537e-05	0.00277016
HORVU.MOREX.r2.6HG0500250	Cytochrome P450 family protein	25.0353	-1.47159	0.497039	-2.96072	0.00306922	0.0413866
HORVU.MOREX.r2.6HG0460660	BZIP transcription factor	65.2595	-1.46178	0.505906	-2.88944	0.00385934	0.0483034
HORVU.MOREX.r2.4HG0326230	Early light-induced protein	63.8614	-1.44391	0.426408	-3.3862	0.000708668	0.0146663
HORVU.MOREX.r2.7HG0604820	Pentatricopeptide repeat-containing protein	35.9225	-1.41867	0.454598	-3.12072	0.00180408	0.0286776
HORVU.MOREX.r2.1HG0066000	Endoglucanase	111.931	-1.40749	0.342625	-4.10795	3.99189e-05	0.00170345
HORVU.MOREX.r2.1HG0013040	Formin-like protein	41.694	-1.36184	0.442867	-3.07505	0.00210469	0.0320949
HORVU.MOREX.r2.4HG0338980	basic helix-loop-helix (bHLH) DNA-binding superfamily protein	14.4923	-1.35394	0.458444	-2.95334	0.0031436	0.0421429
HORVU.MOREX.r2.2HG0105270	Glucan endo-1,3-beta-glucosidase 3	107.299	-1.35172	0.376219	-3.5929	0.00032702	0.00837292
HORVU.MOREX.r2.2HG0164020	MYB protein	24.92	-1.31104	0.416706	-3.14621	0.00165404	0.0268833
HORVU.MOREX.r2.3HG0237450	Protein SPA1-RELATED 3	191.164	-1.29391	0.276348	-4.68218	2.83834e-06	0.00020439
HORVU.MOREX.r2.1HG0039810	Actin-depolymerizing factor	197.891	-1.28996	0.288152	-4.47666	7.58211e-06	0.00045056
HORVU.MOREX.r2.4HG0333730	Expansin	371.25	-1.27221	0.297459	-4.27692	1.89497e-05	0.000942443
HORVU.MOREX.r2.3HG0252030	Regulator of chromosome condensation (RCC1) family protein	70.9743	-1.25628	0.275649	-4.55754	5.17567e-06	0.000337542
HORVU.MOREX.r2.1HG0075620	GATA transcription factor, putative	63.4261	-1.22502	0.38674	-3.16754	0.00153733	0.0255675
HORVU.MOREX.r2.1HG0053800	BEST plant protein match is: (TAIR:plant.1) protein, putative	17.7986	-1.22049	0.420018	-2.90581	0.00366303	0.0465772
HORVU.MOREX.r2.7HG0547210	Hydroxycinnamoyl-CoA shikimate/quinate hydroxycinnamoyltransferase	156.566	-1.2165	0.316034	-3.84927	0.000118469	0.00394099
HORVU.MOREX.r2.3HG0237480	Pollen Ole e 1 allergen/extensin	594.711	-1.20192	0.361504	-3.32478	0.000884872	0.0170552
HORVU.MOREX.r2.7HG0555770	Endoglucanase	215.103	-1.18386	0.293876	-4.02844	5.61485e-05	0.00218473
HORVU.MOREX.r2.6HG0518320	Alpha/beta-Hydrolases superfamily protein	56.111	-1.17266	0.40599	-2.88839	0.00387223	0.0484185
HORVU.MOREX.r2.1HG0013380	Auxin influx transporter	501.219	-1.16155	0.316047	-3.67524	0.000237623	0.00666856
HORVU.MOREX.r2.7HG0590580	Protein DJ-1	37.5629	-1.15784	0.349927	-3.30882	0.000936908	0.017761
HORVU.MOREX.r2.2HG0085710	Dirigent protein	242.968	-1.15521	0.356777	-3.23791	0.00120411	0.0212709
HORVU.MOREX.r2.4HG0278530	Growth-regulating factor	97.1829	-1.13515	0.333893	-3.39975	0.000674478	0.014115
HORVU.MOREX.r2.6HG0469140	Early nodulin-like protein	91.3117	-1.12416	0.338753	-3.31852	0.000904946	0.0172974
HORVU.MOREX.r2.3HG0253800	Glutaredoxin-like	64.8207	-1.10997	0.362139	-3.06504	0.00217641	0.0329611
HORVU.MOREX.r2.7HG0622940	MYB-related protein	337.043	-1.09009	0.225749	-4.8288	1.37357e-06	0.000113492
HORVU.MOREX.r2.3HG0264010	Basic 7S globulin 2	500.167	-1.08551	0.370609	-2.92898	0.00340081	0.0443581
HORVU.MOREX.r2.3HG0182580	WAT1-related protein	280.559	-1.08503	0.305884	-3.54721	0.000389341	0.00957835
HORVU.MOREX.r2.6HG0504470	basic helix-loop-helix (bHLH) DNA-binding superfamily protein	21.7997	-1.08357	0.361694	-2.99581	0.00273718	0.0385641
HORVU.MOREX.r2.3HG0271630	Cupredoxin superfamily protein, putative	51.6548	-1.07637	0.355906	-3.02432	0.00249194	0.0362841
HORVU.MOREX.r2.7HG0591240	Leucine-rich repeat receptor-like protein kinase	21.9151	-1.07612	0.360252	-2.98712	0.0028162	0.0391897
HORVU.MOREX.r2.4HG0286150	LOB domain family protein	48.3448	-1.071	0.360338	-2.97221	0.00295663	0.0404782
HORVU.MOREX.r2.3HG0181620	Cellulose synthase-like protein	537.473	-1.06976	0.333834	-3.20447	0.00135313	0.0233077
HORVU.MOREX.r2.4HG0346410	HXXXD-type acyl-transferase family protein	246.473	-1.06572	0.281514	-3.78568	0.000153288	0.00480216
HORVU.MOREX.r2.5HG0408420	Auxin-induced in root cultures protein 12	2088.67	-1.04374	0.328467	-3.17762	0.0014849	0.0250368
HORVU.MOREX.r2.3HG0251700	Alpha-1,4 glucan phosphorylase	2736.39	-1.04356	0.300129	-3.47704	0.000506987	0.0116053
HORVU.MOREX.r2.4HG0345360	RING/U-box superfamily protein	24.6012	-1.04038	0.358758	-2.89995	0.00373221	0.0472105
HORVU.MOREX.r2.2HG0108140	Sorbitol transporter	27.9278	-1.0395	0.333736	-3.11473	0.00184115	0.0290148
HORVU.MOREX.r2.4HG0321180	Pentatricopeptide repeat-containing protein	60.2067	-1.03764	0.325482	-3.18802	0.00143251	0.0243914
HORVU.MOREX.r2.4HG0341710	Protein O-linked-mannose beta-1,4-N-acetylglucosaminyltransferase 2	171.407	-1.02786	0.32726	-3.1408	0.00168484	0.0272346
HORVU.MOREX.r2.3HG0211130	Kinesin, putative	351.208	-1.02764	0.25256	-4.0689	4.72363e-05	0.00193222
HORVU.MOREX.r2.4HG0288140	Auxin-responsive protein	58.6489	-1.02622	0.308587	-3.32554	0.000882462	0.0170404
HORVU.MOREX.r2.1HG0033440	Pentatricopeptide repeat-containing protein	52.3402	-1.02367	0.322061	-3.1785	0.00148041	0.0249815
HORVU.MOREX.r2.2HG0152040	Beta-expansin	64.0407	-1.02195	0.333452	-3.06475	0.00217852	0.0329611
HORVU.MOREX.r2.5HG0416030	bZIP transcription factor, putative (DUF630 and DUF632)	83.1093	-1.01719	0.339437	-2.99669	0.00272929	0.0385578
HORVU.MOREX.r2.2HG0098740	Heat shock transcription factor	150.459	-1.01241	0.289345	-3.49898	0.000467046	0.0109302
HORVU.MOREX.r2.3HG0200310	Protein kinase	58.5639	-1.00457	0.261427	-3.84263	0.000121722	0.00402615
