# Supplementary material for: Aluminum or Low pH – Which Is the Bigger Enemy of Barley? Transcriptome Analysis of Barley Root Meristem Under Al and Low pH Stress
Source: Front Genet. 2021 May 19;12:675260. doi: 10.3389/fgene.2021.675260 (PMC8244595; doi:10.3389/fgene.2021.675260)
Supplement: Supplementary file 1 [file Data_Sheet_1.zip › Table 9.XLSX]

## Sheet: pH4_vs_pH6_up_long
The list of genes upregulated by low pH in the long-term experiment
Gene ID	annotation	baseMean	log2FoldChange	lfcSE	stat	pvalue	padj
HORVU.MOREX.r2.4HG0299320	MYB transcription factor	77.2395	7.55797	2.28225	3.31163	0.000927539	0.0236123
HORVU.MOREX.r2.3HG0242900	DNA helicase ROCK-N-ROLLERS	18.9595	7.516	1.237	6.076	1.23215e-09	9.9696e-07
HORVU.MOREX.r2.3HG0242890	Copper transporter, putative	9.77692	7.414	1.50212	4.9357	7.98633e-07	0.000150332
HORVU.MOREX.r2.1HG0068690	Homeobox associated leucine zipper protein	14.3613	6.79232	2.19228	3.0983	0.00194637	0.0367954
HORVU.MOREX.r2.3HG0237460	Pollen Ole e 1 allergen/extensin	104.536	6.58776	1.53288	4.29763	1.72636e-05	0.00158945
HORVU.MOREX.r2.6HG0523870	transmembrane protein, putative (DUF594)	36.2583	6.47495	1.92	3.37238	0.000745227	0.0209025
HORVU.MOREX.r2.3HG0259290	Glycosyltransferase	11.2428	6.33603	1.68965	3.74991	0.000176895	0.00798713
HORVU.MOREX.r2.1HG0016600	Disease resistance protein (TIR-NBS-LRR class)	7.4891	6.29066	1.442	4.36246	1.28611e-05	0.00131292
HORVU.MOREX.r2.5HG0412430	Serine carboxypeptidase, putative	38.9473	6.18723	1.60283	3.8602	0.000113294	0.0059685
HORVU.MOREX.r2.5HG0425050	UDP-glycosyltransferase	11.2902	6.18269	1.39807	4.42229	9.76605e-06	0.00107316
HORVU.MOREX.r2.1HG0056480	ATP-dependent Clp protease ATP-binding subunit	9.33748	6.15548	1.29555	4.75125	2.02161e-06	0.000305172
HORVU.MOREX.r2.7HG0615760	Protein kinase	14.8225	6.08612	1.40303	4.33783	1.43895e-05	0.00141244
HORVU.MOREX.r2.5HG0443400	40S ribosomal protein S1	4.6399	5.99778	1.9481	3.07878	0.00207851	0.0383613
HORVU.MOREX.r2.4HG0321210	Glutathione-S-transferase	877.955	5.96654	0.928049	6.42912	1.28347e-10	1.7308e-07
HORVU.MOREX.r2.2HG0147730	CONSTANS-like protein	12.6494	5.96533	1.70833	3.49191	0.000479579	0.0158086
HORVU.MOREX.r2.2HG0178450	Glutathione S-transferase	148.446	5.93037	1.37146	4.32413	1.53136e-05	0.00145905
HORVU.MOREX.r2.1HG0064810	Protein kinase-like	4.14911	5.90105	1.44877	4.07315	4.63817e-05	0.00319119
HORVU.MOREX.r2.5HG0438910	Cycloeucalenol cycloisomerase	10.7339	5.83734	1.39995	4.16968	3.05028e-05	0.00240082
HORVU.MOREX.r2.7HG0607850	Protease inhibitor/seed storage/lipid transfer family protein	57.8439	5.8054	1.82919	3.17376	0.00150481	0.0313161
HORVU.MOREX.r2.2HG0096880	GDSL esterase/lipase	12.2766	5.74375	1.41961	4.046	5.20993e-05	0.00342575
HORVU.MOREX.r2.1HG0041990	Xyloglucan endotransglucosylase/hydrolase	30.5573	5.73626	1.45582	3.94023	8.14019e-05	0.00477275
HORVU.MOREX.r2.1HG0075320	transmembrane protein, putative (DUF247)	15.3323	5.7043	1.30092	4.38482	1.16083e-05	0.00122939
HORVU.MOREX.r2.6HG0471080	Zinc finger protein, putative	13.6778	5.67467	1.40042	4.05211	5.07584e-05	0.00335537
HORVU.MOREX.r2.7HG0605600	Phosphomethylpyrimidine synthase	3.54942	5.67115	1.5344	3.69602	0.000219009	0.00925711
HORVU.MOREX.r2.2HG0163510	Methyl esterase	6.83493	5.6385	1.36039	4.14476	3.40166e-05	0.00262629
HORVU.MOREX.r2.2HG0149820	Caleosin	18.809	5.60087	1.76918	3.16579	0.00154662	0.0319887
HORVU.MOREX.r2.UnG0631470	Early light-induced protein	9.51075	5.56227	1.33669	4.16121	3.16565e-05	0.00247994
HORVU.MOREX.r2.7HG0540310	Disease resistance protein (NBS-LRR class) family	23.8468	5.55772	1.52614	3.64169	0.000270858	0.0105147
HORVU.MOREX.r2.5HG0414210	Protein DETOXIFICATION	24.2992	5.49997	1.27231	4.32282	1.54046e-05	0.00145905
HORVU.MOREX.r2.3HG0254560	Peptide transporter	19.8017	5.47671	1.3441	4.07462	4.60887e-05	0.00318185
HORVU.MOREX.r2.1HG0003950	Protein kinase, putative	16.2306	5.45099	1.53998	3.53966	0.000400637	0.0138769
HORVU.MOREX.r2.3HG0185440	NB-ARC domain-containing disease resistance protein	11.7096	5.43157	1.84302	2.94711	0.00320758	0.0495684
HORVU.MOREX.r2.3HG0264040	NBS-LRR disease resistance protein-like	13.7089	5.43068	1.31171	4.14017	3.47054e-05	0.00265185
HORVU.MOREX.r2.4HG0336170	Cysteine proteinase inhibitor	23.5733	5.42636	1.35169	4.0145	5.95725e-05	0.00383768
HORVU.MOREX.r2.7HG0610530	LIGHT-DEPENDENT SHORT HYPOCOTYLS-like protein (DUF640)	54.8657	5.35029	1.31576	4.0663	4.77656e-05	0.0032642
HORVU.MOREX.r2.7HG0572650	Retrotransposon protein, putative, unclassified	4.13834	5.34607	1.65227	3.2356	0.00121389	0.027995
HORVU.MOREX.r2.2HG0178440	Glutathione S-transferase	71.2379	5.31009	1.3571	3.91282	9.12235e-05	0.00516882
HORVU.MOREX.r2.3HG0274020	Pectinesterase	3.05074	5.29231	1.54936	3.4158	0.000635949	0.0189293
HORVU.MOREX.r2.2HG0152730	Pathogenesis-related protein 1	25.25	5.29217	1.3335	3.96862	7.22894e-05	0.00437805
HORVU.MOREX.r2.7HG0546240	DEAD-box ATP-dependent RNA helicase 52A	3.26147	5.29025	1.54599	3.42191	0.000621822	0.0187735
HORVU.MOREX.r2.1HG0068700	Phospholipase D	8.72814	5.26834	1.55035	3.39816	0.000678398	0.0196599
HORVU.MOREX.r2.6HG0513330	Chaperone dnaJ-like protein	9.55996	5.2394	1.39532	3.75498	0.000173353	0.00786229
HORVU.MOREX.r2.2HG0102830	RING/U-box superfamily protein	7.07221	5.22691	1.53303	3.40954	0.000650735	0.0192443
HORVU.MOREX.r2.7HG0560520	Phosphate transporter	4.58448	5.21983	1.62298	3.21619	0.00129904	0.0288125
HORVU.MOREX.r2.5HG0421990	9-cis-epoxycarotenoid dioxygenase	8.84965	5.21238	1.4436	3.61068	0.000305394	0.0113929
HORVU.MOREX.r2.3HG0199670	Glycosyltransferase	6.13313	5.19844	1.44602	3.595	0.000324388	0.0118443
HORVU.MOREX.r2.1HG0005370	Zinc finger family protein	19.1514	5.16998	1.39889	3.69578	0.000219209	0.00925711
HORVU.MOREX.r2.1HG0050750	Protein kinase	10.4082	5.14882	1.41611	3.63588	0.000277033	0.0106536
HORVU.MOREX.r2.3HG0258720	Cytochrome P450	6.40143	5.13477	1.55542	3.3012	0.00096272	0.0240461
HORVU.MOREX.r2.3HG0190060	Cytochrome P450	6.64398	5.12492	1.68348	3.04424	0.00233265	0.0411377
HORVU.MOREX.r2.2HG0150960	Leguminosin group485 secreted peptide	29.1249	5.1022	1.56202	3.26641	0.00108921	0.026198
HORVU.MOREX.r2.3HG0186500	PAP fibrillin domain containing protein,expressed	5.21547	5.10153	1.46226	3.48879	0.000485204	0.0159071
HORVU.MOREX.r2.4HG0318400	cAMP-regulated phosphoprotein-like protein	25.0863	5.09382	1.48089	3.4397	0.000582363	0.0178756
HORVU.MOREX.r2.7HG0534460	Ankyrin repeat family protein	7.92034	5.08042	1.50577	3.37396	0.000740958	0.0208748
HORVU.MOREX.r2.3HG0183450	Receptor kinase	15.6428	5.03251	1.56205	3.22172	0.00127422	0.0285121
HORVU.MOREX.r2.7HG0605300	Receptor-like kinase	8.38045	5.01143	1.42855	3.50805	0.000451401	0.0151929
HORVU.MOREX.r2.4HG0326790	phytochrome interacting factor 3	21.9545	5.00443	1.40463	3.56281	0.00036691	0.0129471
HORVU.MOREX.r2.5HG0421480	E3 ubiquitin-protein ligase	17.3147	4.99328	1.32202	3.77701	0.000158721	0.0074492
HORVU.MOREX.r2.1HG0040760	Heavy metal transport/detoxification superfamily protein	32.9307	4.98027	1.35897	3.66474	0.000247593	0.00998855
HORVU.MOREX.r2.4HG0289200	Monooxygenase, FAD-binding protein	3.2971	4.9771	1.54288	3.22584	0.00125603	0.0283281
HORVU.MOREX.r2.3HG0272070	Nuclear transport factor 2 (NTF2) family protein	5.35064	4.96829	1.56018	3.18443	0.00145038	0.0306376
HORVU.MOREX.r2.2HG0135690	Ethylene-responsive transcription factor, putative	4.93148	4.96423	1.48652	3.33951	0.000839277	0.022118
HORVU.MOREX.r2.1HG0043290	Hippocampus abundant transcript 1 protein	7.30927	4.93782	1.39872	3.53025	0.000415173	0.0142825
HORVU.MOREX.r2.1HG0044460	Nitrate transporter 1.1	116.819	4.91582	0.848997	5.79015	7.03216e-09	4.18372e-06
HORVU.MOREX.r2.2HG0173480	Heavy metal transport/detoxification superfamily protein	12.6171	4.90324	1.29977	3.7724	0.000161683	0.00751241
HORVU.MOREX.r2.3HG0262590	Leucine-rich repeat receptor-like protein kinase family protein	7.40546	4.89758	1.45473	3.36666	0.000760835	0.0211017
HORVU.MOREX.r2.7HG0558300	Glycosyltransferase	4.59795	4.87887	1.6038	3.04207	0.00234954	0.0411842
HORVU.MOREX.r2.3HG0248160	BAG family molecular chaperone regulator 2	10.9687	4.86766	1.30566	3.72813	0.00019291	0.00853867
HORVU.MOREX.r2.7HG0571650	Zinc finger protein	3.90512	4.86466	1.50822	3.22543	0.00125784	0.0283281
HORVU.MOREX.r2.4HG0315810	NAC domain protein	9.61125	4.84571	1.34527	3.60204	0.000315727	0.011624
HORVU.MOREX.r2.5HG0441650	Zinc finger family protein	9.71085	4.82088	1.37372	3.50936	0.000449195	0.0151866
HORVU.MOREX.r2.2HG0167050	Peptide transporter PTR2	11.1019	4.81144	1.45109	3.31574	0.000914021	0.0233463
HORVU.MOREX.r2.4HG0334620	Sulfate transporter	24.2099	4.79907	1.22345	3.92257	8.76112e-05	0.00501423
HORVU.MOREX.r2.2HG0143320	NAC domain protein	28.8049	4.77342	1.28786	3.70647	0.000210171	0.00902619
HORVU.MOREX.r2.7HG0599080	Glycosyltransferase	3.37159	4.76946	1.54334	3.09035	0.00199917	0.0373746
HORVU.MOREX.r2.2HG0180250	Receptor-kinase, putative	12.7947	4.76518	1.5365	3.10132	0.00192658	0.0365924
HORVU.MOREX.r2.7HG0611550	Polyribonucleotide nucleotidyltransferase	6.91174	4.76339	1.45762	3.26792	0.00108341	0.0260923
HORVU.MOREX.r2.1HG0044250	Cortical cell-delineating protein	6.58675	4.75972	1.4877	3.19938	0.00137724	0.0297183
HORVU.MOREX.r2.1HG0072380	Glutaredoxin, putative	4.98995	4.74201	1.51651	3.12692	0.00176647	0.0347588
HORVU.MOREX.r2.2HG0128400	Autophagy-related protein 2	3.84937	4.73289	1.54137	3.07057	0.00213651	0.0390401
HORVU.MOREX.r2.3HG0186950	Protein kinase	10.8963	4.71696	1.48177	3.18332	0.00145594	0.0306376
HORVU.MOREX.r2.4HG0281980	Kinase family protein	34.2227	4.69338	1.24426	3.77203	0.000161924	0.00751241
HORVU.MOREX.r2.3HG0238030	Pathogen-related protein	41.9523	4.68705	1.0382	4.51461	6.34346e-06	0.000782412
HORVU.MOREX.r2.3HG0251780	Laccase	32.2647	4.68651	1.23974	3.78023	0.000156681	0.00742039
HORVU.MOREX.r2.2HG0165780	Organic cation transporter protein	6.42696	4.67271	1.49093	3.1341	0.00172382	0.0343175
HORVU.MOREX.r2.5HG0384040	Cytochrome P450 family protein	8.65546	4.65332	1.38074	3.37016	0.000751243	0.0209025
HORVU.MOREX.r2.7HG0587330	Molybdate transporter 1	5.57712	4.62234	1.37939	3.35099	0.000805221	0.0216596
HORVU.MOREX.r2.2HG0153280	senescence regulator (Protein of unknown function, DUF584)	10.9424	4.60236	1.44254	3.19047	0.00142043	0.0303406
HORVU.MOREX.r2.1HG0004330	Sensory neuron membrane protein 1	5.11222	4.59138	1.42051	3.2322	0.0012284	0.0282044
HORVU.MOREX.r2.6HG0453490	Catalase	200.269	4.55895	1.35689	3.35986	0.000779821	0.0213454
HORVU.MOREX.r2.7HG0611390	BTB/POZ domain containing protein, expressed	21.5593	4.55497	1.51482	3.00694	0.00263888	0.0445571
HORVU.MOREX.r2.4HG0291880	NBS-LRR-like resistance protein	6.559	4.54947	1.48803	3.05737	0.0022329	0.0400063
HORVU.MOREX.r2.3HG0194320	Cytochrome P450 family protein	54.7342	4.53929	1.47467	3.07818	0.00208272	0.0383768
HORVU.MOREX.r2.4HG0332780	Aminotransferase	32.3906	4.53677	1.43952	3.15158	0.00162389	0.0330899
HORVU.MOREX.r2.7HG0606860	S-adenosyl-L-methionine-dependent methyltransferases superfamily protein	19.3508	4.52931	1.32498	3.41839	0.000629938	0.018923
HORVU.MOREX.r2.4HG0325840	Calcium-binding EF-hand family protein	23.5282	4.51852	1.45094	3.1142	0.00184445	0.0358057
HORVU.MOREX.r2.2HG0121400	Myosin-1	3.91828	4.48887	1.51911	2.95494	0.00312732	0.0489246
HORVU.MOREX.r2.5HG0412150	Glycosyltransferase	21.9075	4.48672	1.2912	3.47486	0.000511122	0.0165955
HORVU.MOREX.r2.2HG0152320	Short chain dehydrogenase/reductase	68.7454	4.45156	0.819132	5.43448	5.49558e-08	1.98508e-05
HORVU.MOREX.r2.7HG0528060	Leucine-rich repeat receptor-like protein kinase family protein	9.27068	4.4394	1.39446	3.1836	0.00145458	0.0306376
HORVU.MOREX.r2.6HG0449500	Receptor-like protein kinase	8.90193	4.38645	1.48393	2.95597	0.00311688	0.0489164
HORVU.MOREX.r2.1HG0009500	Chymotrypsin inhibitor	8.36971	4.34642	1.44803	3.00161	0.00268554	0.0450813
HORVU.MOREX.r2.5HG0429310	Glutathione-S-transferase	12.0543	4.30896	1.4642	2.94288	0.00325172	0.0497681
HORVU.MOREX.r2.1HG0075070	Protein CHUP1, chloroplastic	7.61925	4.29429	1.4308	3.00131	0.00268819	0.0450885
HORVU.MOREX.r2.2HG0178460	Glutathione S-transferase	126.123	4.28846	1.0323	4.15429	3.26298e-05	0.00252887
HORVU.MOREX.r2.3HG0267700	Non-specific serine/threonine protein kinase	18.58	4.27725	1.30388	3.28039	0.00103662	0.0254459
HORVU.MOREX.r2.5HG0382610	Metacaspase	16.4273	4.24446	1.21023	3.50716	0.000452914	0.0152185
HORVU.MOREX.r2.7HG0606170	Copper transport protein family	1415.98	4.21997	0.676959	6.23372	4.55497e-10	4.54881e-07
HORVU.MOREX.r2.5HG0382600	Protein ZINC INDUCED FACILITATOR-LIKE 1	18.8824	4.20665	1.38368	3.0402	0.00236425	0.0412276
HORVU.MOREX.r2.3HG0184800	MYB transcription factor	18.4267	4.20439	1.42414	2.95224	0.00315476	0.0491258
HORVU.MOREX.r2.3HG0205160	Glycerol-3-phosphate acyltransferase 3, putative	22.9551	4.17348	1.35347	3.08354	0.00204552	0.0379255
HORVU.MOREX.r2.3HG0261450	Alcohol dehydrogenase, putative	126.874	4.15281	0.923342	4.49758	6.87297e-06	0.000817803
HORVU.MOREX.r2.2HG0087080	disease resistance protein (TIR-NBS-LRR class)	20.4358	4.15025	1.30361	3.18367	0.00145423	0.0306376
HORVU.MOREX.r2.7HG0584900	Peroxidase	24.9003	4.14428	1.3797	3.00375	0.00266672	0.0449146
HORVU.MOREX.r2.5HG0401690	Transmembrane protein 45B	19.3191	4.13844	1.28532	3.21978	0.00128291	0.0286116
HORVU.MOREX.r2.7HG0620710	Transcription factor	30.9838	4.12761	1.30787	3.15598	0.00159959	0.0327494
HORVU.MOREX.r2.7HG0615610	Calmodulin	58.0033	4.11647	1.13872	3.61501	0.000300335	0.0112902
HORVU.MOREX.r2.2HG0079050	Protein phosphatase 2c, putative	13.9941	4.07569	1.372	2.97063	0.00297191	0.0475224
HORVU.MOREX.r2.6HG0513540	WAT1-related protein	36.9646	4.03497	1.28016	3.15192	0.00162199	0.0330899
HORVU.MOREX.r2.6HG0449470	Protein phosphatase 2C family protein	12.4876	4.03221	0.975613	4.13301	3.58049e-05	0.00268245
HORVU.MOREX.r2.2HG0142330	Histidine protein kinase SaeS	11.9262	4.02825	0.984383	4.09216	4.2738e-05	0.00303335
HORVU.MOREX.r2.1HG0056470	Protein DETOXIFICATION	73.1384	4.02628	0.573198	7.02425	2.15221e-12	5.70925e-09
HORVU.MOREX.r2.3HG0268450	basic helix-loop-helix (bHLH) DNA-binding superfamily protein	14.2106	3.9884	1.04888	3.80254	0.000143217	0.00702688
HORVU.MOREX.r2.5HG0442690	Patatin	262.095	3.95117	0.969153	4.07693	4.56343e-05	0.00317213
HORVU.MOREX.r2.6HG0481420	Transposon protein, putative, Mariner sub-class	9.97406	3.93523	1.28494	3.06257	0.00219445	0.0396477
HORVU.MOREX.r2.7HG0592090	Cytochrome P450	11.9889	3.9291	1.30254	3.01649	0.00255719	0.0439854
HORVU.MOREX.r2.4HG0347760	2-oxoglutarate and Fe(II)-dependent oxygenase superfamily protein	11.752	3.87565	1.2547	3.0889	0.00200897	0.037454
HORVU.MOREX.r2.2HG0159860	Xyloglucan endotransglucosylase/hydrolase	65.8492	3.86791	0.937295	4.12668	3.68043e-05	0.00272702
HORVU.MOREX.r2.2HG0148740	Trichome birefringence	28.7198	3.8595	0.964585	4.0012	6.30213e-05	0.00400879
HORVU.MOREX.r2.3HG0212040	Disease resistance protein (CC-NBS-LRR class) family	67.42	3.85514	1.15146	3.34803	0.000813883	0.0217768
HORVU.MOREX.r2.6HG0449850	Flavonoid 3'-hydroxylase	10.4568	3.84744	1.2197	3.15443	0.00160815	0.0328914
HORVU.MOREX.r2.5HG0399930	S-adenosylmethionine decarboxylase proenzyme	108.124	3.83373	1.04649	3.6634	0.000248889	0.00998916
HORVU.MOREX.r2.2HG0084800	Sulfotransferase	19.9072	3.82428	1.13967	3.35562	0.000791885	0.021501
HORVU.MOREX.r2.7HG0596110	FAD-binding Berberine family protein	37.9792	3.82323	0.961834	3.97494	7.03973e-05	0.00431514
HORVU.MOREX.r2.7HG0618460	Endoplasmic reticulum metallopeptidase 1	108.608	3.81564	0.592955	6.43496	1.23505e-10	1.7308e-07
HORVU.MOREX.r2.6HG0517610	Carboxypeptidase	14.4344	3.77974	1.03021	3.66891	0.000243584	0.00991986
HORVU.MOREX.r2.2HG0093300	E3 ubiquitin-protein ligase	11.9475	3.76879	1.16143	3.24497	0.00117465	0.027467
HORVU.MOREX.r2.5HG0412240	Protein IQ-DOMAIN 1	29.6736	3.76601	0.876296	4.29764	1.72625e-05	0.00158945
HORVU.MOREX.r2.3HG0248580	F-box protein	11.3899	3.75551	1.17834	3.18712	0.00143695	0.0305644
HORVU.MOREX.r2.3HG0242100	GH3.3	73.7219	3.75539	0.842758	4.45607	8.34754e-06	0.000959398
HORVU.MOREX.r2.UnG0631160	Cytochrome c biogenesis FC	7.628	3.74558	1.26126	2.96972	0.00298067	0.0475482
HORVU.MOREX.r2.1HG0041830	WEB family protein, chloroplastic	45.3869	3.73901	0.936662	3.99184	6.55618e-05	0.00409685
HORVU.MOREX.r2.2HG0090180	cAMP-regulated phosphoprotein-like protein	38.3583	3.73009	0.887651	4.20221	2.64322e-05	0.00216804
HORVU.MOREX.r2.3HG0274990	MYB transcription factor	230.021	3.71986	1.12087	3.31873	0.000904279	0.0232715
HORVU.MOREX.r2.1HG0065280	Late embryogenesis abundant protein	142.151	3.68889	0.642994	5.73706	9.63355e-09	5.56764e-06
HORVU.MOREX.r2.4HG0321550	Receptor-like kinase, putative	52.517	3.68203	1.00278	3.67184	0.000240812	0.00989173
HORVU.MOREX.r2.5HG0410120	NAC domain-containing protein	75.4708	3.67004	0.671469	5.4657	4.61091e-08	1.79364e-05
HORVU.MOREX.r2.3HG0268460	Calcium-dependent lipid-binding domain-containing protein	29.7045	3.62743	0.70432	5.15026	2.60127e-07	6.49612e-05
HORVU.MOREX.r2.7HG0544230	F-box family protein-like	57.8298	3.6247	0.728734	4.97397	6.55959e-07	0.000128823
HORVU.MOREX.r2.2HG0155370	Glutathione S-transferase	216.486	3.60869	1.11103	3.24807	0.00116191	0.0273629
HORVU.MOREX.r2.5HG0441970	Receptor-like protein kinase	16.3699	3.59892	1.07369	3.35193	0.000802499	0.0216288
HORVU.MOREX.r2.4HG0329910	Expansin	17.3165	3.57853	1.08308	3.30403	0.000953044	0.0239183
HORVU.MOREX.r2.4HG0339730	Glycosyltransferase	47.3372	3.57772	0.651117	5.49475	3.91275e-08	1.61525e-05
HORVU.MOREX.r2.6HG0450240	Glycosyltransferase	70.019	3.56745	0.963989	3.70071	0.000214995	0.00915561
HORVU.MOREX.r2.7HG0603100	partner of Y14-MAGO	25.639	3.56313	1.00316	3.55192	0.00038243	0.0133606
HORVU.MOREX.r2.3HG0184070	Glycine-rich domain-containing protein 2	495.555	3.55386	0.795962	4.46485	8.0123e-06	0.000942284
HORVU.MOREX.r2.4HG0333660	3-hydroxybenzoate 6-hydroxylase 1	172.682	3.5531	0.884867	4.01541	5.93437e-05	0.00383516
HORVU.MOREX.r2.4HG0275980	Ethylene-responsive transcription factor	5.86555	3.54066	1.05715	3.34924	0.000810335	0.0217356
HORVU.MOREX.r2.4HG0290070	Methylsterol monooxygenase 1-2	20.6701	3.53702	1.03481	3.41804	0.000630743	0.018923
HORVU.MOREX.r2.1HG0032820	NBS-LRR disease resistance protein	12.4688	3.52596	0.839367	4.20074	2.66045e-05	0.00216998
HORVU.MOREX.r2.1HG0053260	Wound-induced protease inhibitor	1913.21	3.52387	0.851189	4.13993	3.4741e-05	0.00265185
HORVU.MOREX.r2.6HG0517570	Cytochrome c oxidase copper chaperone	43.1494	3.51965	0.696945	5.05012	4.41543e-07	9.40161e-05
HORVU.MOREX.r2.6HG0503270	Glycosyltransferase	121.648	3.49283	1.01373	3.44551	0.000569978	0.0175755
HORVU.MOREX.r2.7HG0595460	Oxidative stress 3, putative isoform 1	43.3571	3.48624	1.12151	3.10851	0.00188032	0.0362238
HORVU.MOREX.r2.4HG0298660	Metallothionein	3473.53	3.4826	0.63706	5.46668	4.58546e-08	1.79364e-05
HORVU.MOREX.r2.2HG0143780	Gibberellin-regulated protein 2	12.5622	3.47181	1.00923	3.44006	0.000581582	0.0178756
HORVU.MOREX.r2.7HG0607740	Phosphosulfolactate synthase-related protein	47.9587	3.4672	0.952232	3.64114	0.000271438	0.0105147
HORVU.MOREX.r2.1HG0004210	Metallothionein	2566.78	3.45624	0.878412	3.93464	8.33208e-05	0.00481546
HORVU.MOREX.r2.6HG0511810	Glycosyltransferase	201.039	3.45369	0.478857	7.21237	5.49866e-13	2.22454e-09
HORVU.MOREX.r2.2HG0152980	Cytochrome P450 family protein	44.5136	3.42555	0.755484	4.53425	5.78076e-06	0.00072181
HORVU.MOREX.r2.3HG0197460	Alkaline alpha-galactosidase seed imbibition protein	165.462	3.41407	0.65176	5.23823	1.62122e-07	4.82265e-05
HORVU.MOREX.r2.5HG0409910	SAUR-like auxin-responsive protein family	38.5863	3.39571	0.932699	3.64074	0.000271859	0.0105147
HORVU.MOREX.r2.5HG0399600	Early light-induced protein	6.06709	3.38674	1.09975	3.07956	0.0020731	0.0383314
HORVU.MOREX.r2.3HG0261500	Heparan-alpha-glucosaminide N-acetyltransferase	33.9287	3.38148	0.633123	5.34095	9.24617e-08	2.96875e-05
HORVU.MOREX.r2.2HG0100950	Glycosyltransferase	215.55	3.35595	0.520181	6.4515	1.10752e-10	1.7233e-07
HORVU.MOREX.r2.3HG0207630	Expansin	10.1714	3.35516	1.13592	2.95369	0.00314003	0.0490854
HORVU.MOREX.r2.3HG0184570	Metal tolerance protein	33.3357	3.34393	1.11184	3.00755	0.00263359	0.0445571
HORVU.MOREX.r2.7HG0563540	Alanine:glyoxylate aminotransferase	23.2898	3.34294	1.05669	3.16359	0.00155838	0.0321577
HORVU.MOREX.r2.5HG0409900	SAUR-like auxin-responsive protein family	81.8323	3.33767	0.720618	4.63168	3.62716e-06	0.000502536
HORVU.MOREX.r2.7HG0607560	Glycosyltransferase	74.9303	3.30715	0.604663	5.46941	4.5154e-08	1.79364e-05
HORVU.MOREX.r2.5HG0360560	Cinnamoyl-CoA reductase 4	13.9944	3.30547	1.06656	3.09919	0.00194051	0.036719
HORVU.MOREX.r2.3HG0249280	Protein NRT1/ PTR FAMILY 5.5	13.0977	3.25731	1.01465	3.21027	0.00132611	0.0290832
HORVU.MOREX.r2.1HG0054180	basic helix-loop-helix (bHLH) DNA-binding superfamily protein	43.4384	3.23113	0.625533	5.1654	2.39928e-07	6.22214e-05
HORVU.MOREX.r2.5HG0352930	Guanine nucleotide-binding protein-like 1	29.0037	3.22188	0.920117	3.5016	0.00046247	0.0154116
HORVU.MOREX.r2.2HG0089760	Wound-induced protein 1, putative, expressed	113.981	3.20596	0.523508	6.12399	9.12626e-10	7.69192e-07
HORVU.MOREX.r2.5HG0350030	BEL1-like homeodomain protein 6	330.78	3.19091	0.628291	5.0787	3.80017e-07	8.26558e-05
HORVU.MOREX.r2.1HG0047170	'putative beta-1,3-glucanase	117.457	3.17665	1.00101	3.17344	0.00150645	0.0313181
HORVU.MOREX.r2.4HG0289000	FAD-binding Berberine family protein	51.4524	3.1741	0.965836	3.28638	0.00101485	0.0250346
HORVU.MOREX.r2.2HG0146920	Basic helix-loop-helix (BHLH) DNA-binding superfamily	47.8139	3.17372	0.820925	3.86603	0.000110623	0.00592572
HORVU.MOREX.r2.6HG0521500	Cinnamoyl CoA reductase	223.093	3.16986	0.567558	5.58508	2.33595e-08	1.15248e-05
HORVU.MOREX.r2.5HG0361750	HVA22-like protein	37.3537	3.1666	0.851113	3.72053	0.000198802	0.00870424
HORVU.MOREX.r2.1HG0059580	Legume-specific protein	136.319	3.15865	0.580091	5.44509	5.17782e-08	1.90801e-05
HORVU.MOREX.r2.3HG0227960	SWI/SNF-related matrix-associated actin-dependent regulator of chromatin subfamily A-like protein 1	49.461	3.14863	0.9118	3.4532	0.000553973	0.0173934
HORVU.MOREX.r2.5HG0395790	Homeobox protein, putative	249.82	3.14001	0.49841	6.30005	2.97559e-10	3.5406e-07
HORVU.MOREX.r2.2HG0087290	Glycosyltransferase	22.547	3.11031	1.01272	3.07126	0.0021316	0.0390209
HORVU.MOREX.r2.2HG0089770	Wound-induced protein 1, putative, expressed	42.0786	3.10928	0.571061	5.44475	5.18789e-08	1.90801e-05
HORVU.MOREX.r2.1HG0002210	12-oxophytodienoate reductase-like protein	413.149	3.10652	0.690971	4.49589	6.92807e-06	0.000819538
HORVU.MOREX.r2.5HG0408440	Auxin-induced in root cultures protein 12	33.3711	3.10451	0.939411	3.30474	0.000950648	0.0239183
HORVU.MOREX.r2.2HG0089620	Short-chain dehydrogenase/reductase family protein	6.62324	3.10137	0.964736	3.21474	0.00130563	0.0288322
HORVU.MOREX.r2.6HG0475320	transcription factor-like protein	31.2414	3.10136	1.04846	2.95801	0.00309633	0.0487413
HORVU.MOREX.r2.5HG0399300	Glutamate receptor	29.4707	3.096	0.959389	3.22706	0.0012507	0.0283281
HORVU.MOREX.r2.4HG0325920	Oxidoreductase/ transition metal ion binding protein	47.2844	3.08759	0.654435	4.71796	2.38226e-06	0.000354326
HORVU.MOREX.r2.6HG0511610	Paired amphipathic helix protein Sin3	11.5799	3.08659	0.846977	3.64424	0.000268182	0.0104725
HORVU.MOREX.r2.1HG0002170	Chaperone protein dnaJ	9.20876	3.08508	1.01252	3.04692	0.002312	0.0408446
HORVU.MOREX.r2.7HG0588330	RING/U-box superfamily protein	36.3946	3.07989	0.888826	3.46512	0.000529993	0.017017
HORVU.MOREX.r2.1HG0054910	Early light-induced protein	28.6371	3.07871	0.606146	5.07916	3.79102e-07	8.26558e-05
HORVU.MOREX.r2.3HG0265950	Cytokinin oxidase/dehydrogenase	53.2615	3.07351	0.643384	4.7771	1.77842e-06	0.000281046
HORVU.MOREX.r2.7HG0593300	Cysteine/histidine-rich C1 domain protein	19.3889	3.07188	0.84638	3.62943	0.00028405	0.0108546
HORVU.MOREX.r2.3HG0220810	Vacuolar cation/proton exchanger, putative	24.5084	3.07182	1.01181	3.03595	0.00239777	0.0417042
HORVU.MOREX.r2.7HG0537750	Peroxidase	194.534	3.06747	0.971218	3.15837	0.00158654	0.0326144
HORVU.MOREX.r2.5HG0401200	O-methyltransferase	25.8645	3.05048	0.995379	3.06464	0.00217933	0.0396435
HORVU.MOREX.r2.4HG0335780	Dof zinc finger protein	69.1562	3.04495	0.582739	5.22525	1.73923e-07	4.95509e-05
HORVU.MOREX.r2.2HG0101050	Chymotrypsin inhibitor	2764.78	3.03381	0.971146	3.12395	0.00178441	0.034942
HORVU.MOREX.r2.2HG0167340	Protein kinase	34.8275	3.03062	0.894012	3.38991	0.000699147	0.0200886
HORVU.MOREX.r2.6HG0513160	Nitrate reductase	1033.76	3.01108	0.578889	5.20149	1.97695e-07	5.38709e-05
HORVU.MOREX.r2.7HG0539230	Early nodulin 93	89.2522	3.00985	0.999666	3.01085	0.00260514	0.0445074
HORVU.MOREX.r2.3HG0244360	External alternative NAD(P)H-ubiquinone oxidoreductase B2, mitochondrial	104.635	3.00655	0.561545	5.35406	8.60008e-08	2.85184e-05
HORVU.MOREX.r2.5HG0418670	11S globulin seed storage protein 2	72.6168	3.00242	0.811048	3.7019	0.000213988	0.00913986
HORVU.MOREX.r2.3HG0262520	2-oxoglutarate (2OG) and Fe(II)-dependent oxygenase superfamily protein	183.645	3.00121	0.804499	3.73054	0.000191072	0.00849453
HORVU.MOREX.r2.5HG0396880	Alcohol dehydrogenase, putative	580.885	2.99856	0.479098	6.25876	3.88053e-10	4.13133e-07
HORVU.MOREX.r2.2HG0165140	Beta-glucosidase	54.197	2.99685	1.01357	2.95674	0.00310914	0.0488669
HORVU.MOREX.r2.5HG0401270	Vacuolar-processing enzyme	33.4986	2.99504	0.760274	3.93942	8.16777e-05	0.00477508
HORVU.MOREX.r2.3HG0189330	GDSL esterase/lipase	114.424	2.98712	0.794206	3.76114	0.00016914	0.00773334
HORVU.MOREX.r2.3HG0256720	Short-chain dehydrogenase/reductase family protein	21.3428	2.98309	0.755774	3.94707	7.91133e-05	0.00465258
HORVU.MOREX.r2.5HG0442700	Patatin	302.926	2.98295	0.493141	6.04887	1.45862e-09	1.13481e-06
HORVU.MOREX.r2.4HG0344640	L-allo-threonine aldolase	29.4874	2.98081	0.713951	4.1751	2.9786e-05	0.00235356
HORVU.MOREX.r2.1HG0050960	CASP-like protein	209.769	2.96967	0.583922	5.08573	3.66221e-07	8.14057e-05
HORVU.MOREX.r2.3HG0273580	Zinc transporter, putative	527.86	2.96142	0.765601	3.86809	0.00010969	0.00590109
HORVU.MOREX.r2.2HG0083160	Embryogenesis transmembrane protein-like	24.3503	2.93796	0.871711	3.37033	0.000750775	0.0209025
HORVU.MOREX.r2.5HG0411180	Transmembrane protein, putative	43.1815	2.9331	0.993253	2.95303	0.00314676	0.0491148
HORVU.MOREX.r2.7HG0594440	Ribosomal protein S1	11.3435	2.92896	0.943517	3.1043	0.0019073	0.0364314
HORVU.MOREX.r2.5HG0410330	Pentatricopeptide (PPR) repeat-containing protein-like	46.7306	2.91009	0.526299	5.52934	3.21438e-08	1.45451e-05
HORVU.MOREX.r2.2HG0136830	Homeobox-leucine zipper protein HOX9, putative	7.34978	2.90919	0.904187	3.21747	0.00129327	0.0287504
HORVU.MOREX.r2.4HG0292600	FBD-associated F-box protein	9.68222	2.88462	0.887118	3.25167	0.00114728	0.0271582
HORVU.MOREX.r2.1HG0004080	Glycosyltransferase	60.4505	2.87039	0.563969	5.08963	3.58768e-07	8.0635e-05
HORVU.MOREX.r2.2HG0082770	RING/U-box superfamily protein	44.4458	2.85773	0.745784	3.83185	0.000127182	0.00649288
HORVU.MOREX.r2.UnG0631710	Dirigent protein	27.9755	2.84939	0.840225	3.39123	0.000695803	0.0200494
HORVU.MOREX.r2.5HG0418820	Auxin Efflux Carrier family protein	181.182	2.83313	0.544877	5.19958	1.99739e-07	5.38709e-05
HORVU.MOREX.r2.2HG0100760	Transmembrane protein, putative	33.7823	2.81967	0.957811	2.94387	0.0032414	0.049755
HORVU.MOREX.r2.5HG0369720	GDSL esterase/lipase	65.3839	2.80491	0.824482	3.40203	0.000668881	0.0194398
HORVU.MOREX.r2.7HG0612860	Heat shock family protein	16.3105	2.80428	0.92174	3.04237	0.0023472	0.0411842
HORVU.MOREX.r2.3HG0195590	FMN-dependent NADPH-azoreductase	339.611	2.78016	0.685423	4.05612	4.98941e-05	0.00332297
HORVU.MOREX.r2.2HG0107810	Cytochrome b561 and DOMON domain-containing protein	44.7324	2.77185	0.625235	4.43329	9.28045e-06	0.00102582
HORVU.MOREX.r2.3HG0234760	Subtilisin-like protease	105.144	2.76867	0.614947	4.50229	6.72245e-06	0.000809415
HORVU.MOREX.r2.2HG0098380	Cold shock protein	97.366	2.76826	0.863314	3.20655	0.00134337	0.029282
HORVU.MOREX.r2.3HG0249910	Late embryogenesis abundant (LEA) hydroxyproline-rich glycoprotein family	17.6523	2.76561	0.857276	3.22605	0.00125512	0.0283281
HORVU.MOREX.r2.7HG0597720	E3 ubiquitin-protein ligase RGLG2	37.775	2.75531	0.719198	3.83108	0.000127582	0.00649288
HORVU.MOREX.r2.6HG0499880	Kinase family protein	50.5308	2.73326	0.749724	3.6457	0.000266668	0.0104538
HORVU.MOREX.r2.4HG0343130	Cytochrome P450, putative, expressed	34.9422	2.73238	0.69226	3.94704	7.91225e-05	0.00465258
HORVU.MOREX.r2.6HG0520670	Glycosyl transferase, family 2	29.4357	2.72261	0.788501	3.45289	0.000554614	0.0173934
HORVU.MOREX.r2.3HG0203880	Ring finger protein, putative	29.7563	2.71784	0.760739	3.57262	0.000353421	0.0127207
HORVU.MOREX.r2.4HG0347880	LURP-one-like protein	114.671	2.70867	0.50496	5.36413	8.13412e-08	2.74228e-05
HORVU.MOREX.r2.3HG0271660	Histidine decarboxylase	126.247	2.70306	0.903808	2.99075	0.00278296	0.0457074
HORVU.MOREX.r2.7HG0611760	MADS-box transcription factor	20.3803	2.69923	0.878001	3.07429	0.00211002	0.0388013
HORVU.MOREX.r2.2HG0106140	Eukaryotic translation initiation factor 5A	437.213	2.69831	0.477162	5.65492	1.55922e-08	8.29997e-06
HORVU.MOREX.r2.4HG0326230	Early light-induced protein	63.8614	2.69574	0.465573	5.79017	7.03168e-09	4.18372e-06
HORVU.MOREX.r2.7HG0571880	Cytochrome P450, putative	21.6245	2.68999	0.615644	4.36938	1.24597e-05	0.00128589
HORVU.MOREX.r2.7HG0558160	ATP synthase subunit c, chloroplastic	16.1516	2.68809	0.6866	3.91507	9.0377e-05	0.00513524
HORVU.MOREX.r2.1HG0002150	12-oxophytodienoate reductase-like protein	3145.42	2.68655	0.449177	5.98105	2.21708e-09	1.54645e-06
HORVU.MOREX.r2.5HG0437360	Zinc finger protein	46.4078	2.67835	0.710734	3.76842	0.000164284	0.00756978
HORVU.MOREX.r2.2HG0181090	1-phosphatidylinositol-3-phosphate 5-kinase	63.5429	2.66514	0.767336	3.47324	0.000514212	0.0166691
HORVU.MOREX.r2.1HG0065260	Late embryogenesis abundant protein	40.8795	2.65419	0.826835	3.21006	0.00132706	0.0290832
HORVU.MOREX.r2.2HG0101040	Chymotrypsin inhibitor	3447.44	2.65331	0.69798	3.80142	0.000143871	0.00702952
HORVU.MOREX.r2.2HG0174440	Lipoxygenase homology domain-containing protein 1	337.673	2.65032	0.56951	4.65369	3.26052e-06	0.000458013
HORVU.MOREX.r2.1HG0060420	Zinc finger protein	55.5106	2.64469	0.774327	3.41547	0.000636716	0.0189293
HORVU.MOREX.r2.1HG0013420	Peroxidase	96.6175	2.63465	0.694882	3.79151	0.000149731	0.00721135
HORVU.MOREX.r2.2HG0163870	Pathogenesis-related (PR)-10-related norcoclaurine synthase-like protein	29.296	2.63402	0.710333	3.70815	0.000208782	0.00902534
HORVU.MOREX.r2.6HG0499920	Amino acid transporter, putative	45.3666	2.6297	0.71096	3.6988	0.000216619	0.00920542
HORVU.MOREX.r2.4HG0327490	Glutamate decarboxylase	1180.56	2.62851	0.494978	5.31035	1.09414e-07	3.40496e-05
HORVU.MOREX.r2.6HG0511800	Glycosyltransferase	121.534	2.61978	0.514655	5.09037	3.57373e-07	8.0635e-05
HORVU.MOREX.r2.4HG0345730	E3 ubiquitin-protein ligase	19.6169	2.61915	0.726981	3.60278	0.000314828	0.011624
HORVU.MOREX.r2.1HG0067180	senescence regulator (Protein of unknown function, DUF584)	74.1611	2.61709	0.680579	3.84539	0.00012036	0.00622671
HORVU.MOREX.r2.4HG0338570	UPF0503 protein, chloroplastic	39.627	2.61539	0.717847	3.64339	0.000269074	0.0104871
HORVU.MOREX.r2.3HG0254040	DUF399 family protein, putative (DUF399 and DUF3411)	83.4309	2.5997	0.50887	5.10878	3.24252e-07	7.45336e-05
HORVU.MOREX.r2.3HG0186980	Disease resistance protein RGA2	51.5066	2.59485	0.751777	3.45162	0.000557227	0.0174483
HORVU.MOREX.r2.2HG0101000	Chymotrypsin inhibitor	2811.38	2.59349	0.726813	3.5683	0.00035931	0.0128412
HORVU.MOREX.r2.3HG0272530	Late embryogenesis abundant protein	94.8393	2.58165	0.766207	3.36939	0.000753341	0.0209321
HORVU.MOREX.r2.4HG0321470	FKBP-type peptidyl-prolyl cis-trans isomerase	25.8121	2.57818	0.691308	3.72942	0.000191921	0.00851355
HORVU.MOREX.r2.2HG0170900	Heavy metal transport/detoxification superfamily protein	24.1821	2.57624	0.778302	3.31008	0.000932706	0.0236968
HORVU.MOREX.r2.2HG0174450	Lipoxygenase homology domain-containing protein 1	819.705	2.56763	0.523134	4.90816	9.19346e-07	0.00017061
HORVU.MOREX.r2.6HG0520730	Agmatine coumaroyltransferase-2	42.6932	2.5535	0.668028	3.82244	0.000132137	0.00665558
HORVU.MOREX.r2.3HG0251960	Gamma-glutamyl phosphate reductase	89.9034	2.54646	0.487183	5.22691	1.72365e-07	4.95509e-05
HORVU.MOREX.r2.3HG0251520	8-amino-7-oxononanoate synthase	13.0715	2.54275	0.766768	3.31619	0.00091254	0.0233463
HORVU.MOREX.r2.3HG0254160	Myosin IC heavy chain	47.7426	2.52778	0.678529	3.72538	0.000195023	0.00859459
HORVU.MOREX.r2.1HG0044650	Expansin protein	109.145	2.52455	0.687585	3.67163	0.000241012	0.00989173
HORVU.MOREX.r2.6HG0476120	TMV response-related protein	39.7931	2.52375	0.631393	3.99712	6.41171e-05	0.00402783
HORVU.MOREX.r2.UnG0631900	Dirigent protein	50.2899	2.52273	0.752541	3.35229	0.000801461	0.0216288
HORVU.MOREX.r2.1HG0012880	Annexin	96.2595	2.51181	0.753997	3.33133	0.000864329	0.0225217
HORVU.MOREX.r2.2HG0129770	Peroxidase	83.5177	2.50696	0.772739	3.24426	0.00117757	0.027467
HORVU.MOREX.r2.1HG0011350	Peptide methionine sulfoxide reductase MsrB	18.4739	2.50497	0.776804	3.22471	0.001261	0.0283281
HORVU.MOREX.r2.1HG0012000	Beta-glucosidase	10.6512	2.4967	0.802932	3.10948	0.00187415	0.0361739
HORVU.MOREX.r2.2HG0092780	Ethylene-responsive transcription factor	40.3234	2.49573	0.782699	3.18862	0.00142954	0.030459
HORVU.MOREX.r2.6HG0477140	Glycosyltransferase	124.356	2.49487	0.572019	4.36152	1.29163e-05	0.00131292
HORVU.MOREX.r2.3HG0201080	Alpha/beta-Hydrolases superfamily protein	21.0297	2.49383	0.73794	3.37945	0.000726316	0.0206928
HORVU.MOREX.r2.2HG0163110	Receptor-like kinase	43.8114	2.47839	0.566442	4.37537	1.21228e-05	0.00127719
HORVU.MOREX.r2.6HG0510670	ATP synthase subunit b	22.117	2.47483	0.672937	3.67766	0.000235386	0.00979711
HORVU.MOREX.r2.6HG0449100	Senescence-associated protein DIN1	77.1386	2.47421	0.687124	3.60083	0.000317205	0.011624
HORVU.MOREX.r2.2HG0099160	Peroxidase	10.7036	2.45564	0.831775	2.95229	0.0031543	0.0491258
HORVU.MOREX.r2.1HG0040490	Glutathione S-transferase	72.3585	2.44275	0.534382	4.57116	4.85034e-06	0.000628927
HORVU.MOREX.r2.4HG0281940	Alpha/beta-Hydrolases superfamily protein	29.0386	2.4422	0.757456	3.22421	0.0012632	0.0283281
HORVU.MOREX.r2.5HG0415570	SKP1-like protein	26.7724	2.441	0.646948	3.77311	0.000161225	0.00751241
HORVU.MOREX.r2.3HG0188020	GMP synthase [glutamine-hydrolyzing]	143.599	2.44044	0.483582	5.04659	4.49753e-07	9.47668e-05
HORVU.MOREX.r2.1HG0002230	12-oxophytodienoate reductase-like protein	218.034	2.43576	0.628276	3.87689	0.000105799	0.00571698
HORVU.MOREX.r2.6HG0513760	Flavonol synthase	99.8963	2.43267	0.707673	3.43757	0.000586966	0.0179896
HORVU.MOREX.r2.5HG0388190	Plastid-lipid-associated protein	46.0327	2.43066	0.713177	3.40821	0.000653894	0.0192802
HORVU.MOREX.r2.4HG0339210	Serpin	22.2041	2.42895	0.759492	3.19813	0.00138321	0.0297654
HORVU.MOREX.r2.7HG0595720	Avr9/Cf-9 rapidly elicited protein	32.239	2.42043	0.750431	3.22539	0.00125801	0.0283281
HORVU.MOREX.r2.7HG0536060	Avr9/Cf-9 rapidly elicited protein	38.6525	2.41453	0.65426	3.69048	0.000223829	0.00941292
HORVU.MOREX.r2.2HG0163840	S-norcoclaurine synthase 1	103.707	2.41225	0.483576	4.98836	6.08931e-07	0.000123175
HORVU.MOREX.r2.3HG0190150	Germin-like protein	182.266	2.40266	0.767793	3.12931	0.00175218	0.0346801
HORVU.MOREX.r2.4HG0346400	Bifunctional inhibitor/lipid-transfer protein/seed storage 2S albumin superfamily protein	89.4538	2.39961	0.599455	4.00299	6.25458e-05	0.00399571
HORVU.MOREX.r2.3HG0256200	Dof zinc finger protein	44.1942	2.39609	0.772779	3.10061	0.0019312	0.0366114
HORVU.MOREX.r2.5HG0394730	Trehalose 6-phosphate phosphatase	23.2426	2.3931	0.681949	3.5092	0.000449455	0.0151866
HORVU.MOREX.r2.7HG0610210	NAC domain protein	32.3974	2.38741	0.750025	3.1831	0.00145706	0.0306376
HORVU.MOREX.r2.5HG0439100	GRAM domain-containing protein / ABA-responsive	119.684	2.38645	0.690201	3.45762	0.000544969	0.0172676
HORVU.MOREX.r2.2HG0083460	Formin-like protein	769.994	2.38401	0.329874	7.22703	4.93682e-13	2.22454e-09
HORVU.MOREX.r2.3HG0203700	GDSL esterase/lipase	52.3485	2.38039	0.739841	3.21744	0.0012934	0.0287504
HORVU.MOREX.r2.7HG0590960	Protein kinase-like	25.1729	2.37847	0.687832	3.45793	0.000544349	0.0172676
HORVU.MOREX.r2.7HG0606280	2-oxoglutarate (2OG) and Fe(II)-dependent oxygenase superfamily protein	79.4223	2.37348	0.783007	3.03124	0.0024355	0.0423242
HORVU.MOREX.r2.1HG0015250	tRNA dimethylallyltransferase	24.4279	2.35753	0.787589	2.99335	0.0027593	0.0456005
HORVU.MOREX.r2.5HG0446140	Xyloglucan endotransglucosylase/hydrolase	39.9221	2.34591	0.67292	3.48617	0.00048999	0.0160121
HORVU.MOREX.r2.3HG0249410	Pectinesterase inhibitor, putative	11.0347	2.34403	0.775653	3.022	0.00251107	0.0433765
HORVU.MOREX.r2.4HG0294290	WRKY transcription factor	189.383	2.34169	0.328405	7.13052	9.99914e-13	3.37104e-09
HORVU.MOREX.r2.2HG0178470	Glutathione S-transferase	31.8395	2.33423	0.666192	3.50383	0.000458616	0.0153559
HORVU.MOREX.r2.7HG0620250	Hydroxycinnamoyl-CoA shikimate/quinate hydroxycinnamoyltransferase	54.0702	2.33357	0.605508	3.85391	0.000116246	0.00610759
HORVU.MOREX.r2.5HG0412140	Glycosyltransferase	63.358	2.33351	0.554817	4.20591	2.60032e-05	0.00214691
HORVU.MOREX.r2.UnG0625450	Basic 7S globulin	622.64	2.32847	0.374305	6.22077	4.94729e-10	4.54881e-07
HORVU.MOREX.r2.5HG0445480	Hydroxyproline-rich glycoprotein family protein	34.9562	2.32442	0.695899	3.34017	0.000837276	0.0221102
HORVU.MOREX.r2.3HG0214870	Dentin sialophosphoprotein-related, putative isoform 1	199.992	2.31106	0.345318	6.69254	2.19327e-11	4.43654e-08
HORVU.MOREX.r2.2HG0179320	Agmatine coumaroyltransferase-2	78.0008	2.31009	0.519968	4.44276	8.88112e-06	0.000998041
HORVU.MOREX.r2.5HG0354130	Tropinone reductase-like protein	56.0559	2.28375	0.512335	4.45753	8.29093e-06	0.000958336
HORVU.MOREX.r2.3HG0186590	Basic 7S globulin 2	1089.99	2.28299	0.418703	5.45253	4.96583e-08	1.89526e-05
HORVU.MOREX.r2.2HG0119810	Peroxidase	143.119	2.28119	0.724282	3.14959	0.001635	0.0331596
HORVU.MOREX.r2.1HG0003290	Elongation factor	14.2467	2.27126	0.603929	3.76081	0.000169363	0.00773334
HORVU.MOREX.r2.3HG0251920	Protein Ycf2	24.6669	2.27098	0.715535	3.17382	0.00150449	0.0313161
HORVU.MOREX.r2.6HG0509430	ethylene-responsive transcription factor	755.43	2.26523	0.435868	5.19706	2.02464e-07	5.38875e-05
HORVU.MOREX.r2.3HG0262620	Leucine-rich repeat receptor-like protein kinase family protein	61.7057	2.26486	0.686442	3.29941	0.000968869	0.0241647
HORVU.MOREX.r2.7HG0592280	3-ketoacyl-CoA synthase	42.6866	2.26271	0.509205	4.44361	8.84612e-06	0.000998041
HORVU.MOREX.r2.3HG0266620	Serine/threonine-protein kinase	18.9626	2.25901	0.602263	3.75088	0.000176218	0.00797437
HORVU.MOREX.r2.4HG0278060	DUF1677 family protein	33.2757	2.25257	0.515997	4.36546	1.26856e-05	0.00130256
HORVU.MOREX.r2.7HG0615670	Chitinase	163.732	2.25213	0.616337	3.65405	0.000258135	0.0102712
HORVU.MOREX.r2.4HG0333650	3-hydroxybenzoate 6-hydroxylase 1	117.698	2.24792	0.423284	5.31066	1.09229e-07	3.40496e-05
HORVU.MOREX.r2.2HG0089750	U-box domain-containing protein kinase family protein	61.5657	2.2438	0.526315	4.26323	2.01497e-05	0.00174931
HORVU.MOREX.r2.4HG0293480	Peroxidase	111.826	2.23841	0.655019	3.41733	0.000632388	0.018923
HORVU.MOREX.r2.7HG0539220	Early nodulin 93	359.89	2.23546	0.659313	3.39059	0.000697417	0.0200674
HORVU.MOREX.r2.4HG0329060	Glutamine synthetase	456.999	2.23021	0.43381	5.14098	2.73307e-07	6.58149e-05
HORVU.MOREX.r2.2HG0144330	Amino acid permease	69.3335	2.22768	0.586309	3.7995	0.00014499	0.00704789
HORVU.MOREX.r2.4HG0289210	Nucleoside diphosphate kinase	74.5813	2.21434	0.621776	3.56131	0.000369006	0.0129633
HORVU.MOREX.r2.5HG0416300	Receptor-like protein kinase, putative,expressed	33.1802	2.20865	0.700829	3.15149	0.0016244	0.0330899
HORVU.MOREX.r2.7HG0554270	CDP-diacylglycerol--glycerol-3-phosphate 3-phosphatidyltransferase, putative	166.474	2.18949	0.508047	4.30963	1.63528e-05	0.00152435
HORVU.MOREX.r2.2HG0086370	Heavy metal-associated domain containing protein, expressed	95.1787	2.17877	0.482831	4.51249	6.40701e-06	0.00078546
HORVU.MOREX.r2.1HG0031680	Plant/T7N9-9 protein	351.633	2.17773	0.477857	4.55729	5.18176e-06	0.000660678
HORVU.MOREX.r2.4HG0299540	MYB transcription factor	40.4205	2.17504	0.650443	3.34394	0.000825987	0.0219843
HORVU.MOREX.r2.4HG0280940	Basic blue protein	61.6055	2.17346	0.636475	3.41483	0.000638213	0.0189293
HORVU.MOREX.r2.4HG0328580	Non-symbiotic hemoglobin	554.436	2.16874	0.642109	3.37753	0.000731403	0.0207025
HORVU.MOREX.r2.2HG0136270	Target of rapamycin complex 2 subunit MAPKAP1	132.125	2.16304	0.41043	5.27019	1.3628e-07	4.17677e-05
HORVU.MOREX.r2.6HG0453900	Receptor kinase	24.4088	2.15753	0.688071	3.13562	0.00171494	0.0342446
HORVU.MOREX.r2.3HG0195710	Sugar transporter, putative	26.1039	2.15434	0.729809	2.95192	0.00315806	0.0491395
HORVU.MOREX.r2.2HG0083970	S-adenosylmethionine-dependent methyltransferase	1057.34	2.15323	0.386615	5.56945	2.55547e-08	1.20523e-05
HORVU.MOREX.r2.7HG0547940	Polyol transporter	44.4386	2.15151	0.704485	3.05402	0.002258	0.0402776
HORVU.MOREX.r2.1HG0051960	NAC domain-containing protein	58.4224	2.14195	0.58297	3.6742	0.000238595	0.00986971
HORVU.MOREX.r2.5HG0384380	Kinase, putative	136.419	2.13828	0.469014	4.55909	5.13753e-06	0.000660678
HORVU.MOREX.r2.5HG0423060	LEM3 (Ligand-effect modulator 3)-like	80.4926	2.13678	0.564365	3.78618	0.000152984	0.00733306
HORVU.MOREX.r2.4HG0329480	Tubulin alpha chain	68.5949	2.13364	0.691722	3.08453	0.00203875	0.0378346
HORVU.MOREX.r2.2HG0172580	Wound-responsive family protein	90.1458	2.12971	0.546661	3.89584	9.78588e-05	0.00541547
HORVU.MOREX.r2.1HG0011090	Dihydrolipoyl dehydrogenase	181.152	2.12235	0.456052	4.65374	3.25969e-06	0.000458013
HORVU.MOREX.r2.2HG0168890	NA	21.6958	2.1223	0.698578	3.03803	0.00238134	0.0414898
HORVU.MOREX.r2.7HG0550580	BZIP transcription factor family protein	72.3468	2.12133	0.439111	4.83098	1.35864e-06	0.000229021
HORVU.MOREX.r2.6HG0450230	Nitrate reductase	191.058	2.1174	0.407743	5.19299	2.06945e-07	5.43646e-05
HORVU.MOREX.r2.6HG0453470	Transmembrane protein 97	36.207	2.1145	0.609888	3.46702	0.000526255	0.0169529
HORVU.MOREX.r2.3HG0198380	Glycosyltransferase	343.677	2.11333	0.558294	3.78534	0.000153498	0.00734033
HORVU.MOREX.r2.7HG0570670	alpha/beta-Hydrolases superfamily protein	110.249	2.09754	0.473048	4.43409	9.24638e-06	0.00102582
HORVU.MOREX.r2.4HG0282450	Erythronate-4-phosphate dehydrogenase family protein	146.448	2.09574	0.550582	3.80641	0.000140997	0.0069394
HORVU.MOREX.r2.7HG0554980	Pathogenesis-related protein 1	198.767	2.0879	0.585475	3.56617	0.000362242	0.0128841
HORVU.MOREX.r2.2HG0100180	Haloacid dehalogenase-like hydrolase family protein	106.117	2.06975	0.671808	3.08086	0.00206403	0.0382337
HORVU.MOREX.r2.2HG0166150	Wound-responsive family protein	286.694	2.06905	0.676812	3.05705	0.00223525	0.0400129
HORVU.MOREX.r2.2HG0144960	Sec14p-like phosphatidylinositol transfer family protein	230.967	2.06734	0.699383	2.95595	0.00311712	0.0489164
HORVU.MOREX.r2.4HG0344400	Subtilisin-like protease	61.3116	2.06308	0.611018	3.37646	0.000734254	0.0207437
HORVU.MOREX.r2.3HG0251770	Soul heme-binding family protein	284.763	2.05879	0.373523	5.5118	3.55175e-08	1.52861e-05
HORVU.MOREX.r2.1HG0040640	Glutathione S-transferase	69.879	2.04418	0.478223	4.27453	1.91543e-05	0.00169936
HORVU.MOREX.r2.3HG0185120	Laccase	47.6301	2.04127	0.591792	3.44931	0.000562024	0.0174996
HORVU.MOREX.r2.4HG0332580	Serine acetyltransferase 3	79.973	2.03688	0.504964	4.03372	5.49007e-05	0.00359396
HORVU.MOREX.r2.3HG0188030	GMP synthase [glutamine-hydrolyzing]	36.6796	2.03355	0.612638	3.31933	0.000902334	0.0232715
HORVU.MOREX.r2.3HG0272440	Late embryogenesis abundant protein	112.935	2.03115	0.61929	3.2798	0.00103881	0.0254459
HORVU.MOREX.r2.4HG0335210	Homeobox protein BEL1 like	54.2018	2.03038	0.644514	3.15026	0.00163127	0.0331558
HORVU.MOREX.r2.2HG0114340	Receptor kinase 2	54.0387	2.0297	0.55379	3.66511	0.000247236	0.00998855
HORVU.MOREX.r2.4HG0324550	ethylene-responsive transcription factor	48.9466	2.02657	0.445406	4.54994	5.36613e-06	0.000678413
HORVU.MOREX.r2.3HG0236770	CASC3/barentsz eIF4AIII-binding protein	17.2061	2.02574	0.647117	3.13041	0.00174562	0.0346101
HORVU.MOREX.r2.7HG0550850	AR781, pheromone receptor-like protein (DUF1645)	29.25	2.02339	0.576671	3.50874	0.000450232	0.0151866
HORVU.MOREX.r2.3HG0261990	Laccase	38.8321	2.01504	0.670111	3.00702	0.00263825	0.0445571
HORVU.MOREX.r2.7HG0560800	Protein kinase	34.3981	2.01347	0.527585	3.81639	0.00013542	0.00679719
HORVU.MOREX.r2.2HG0154350	Beta-carotene hydroxylase	34.0081	2.0127	0.477202	4.21771	2.46793e-05	0.00207512
HORVU.MOREX.r2.6HG0511570	Upf0503 protein, chloroplastic	20.9201	2.01034	0.62471	3.21803	0.00129073	0.0287504
HORVU.MOREX.r2.1HG0042840	Ring finger protein	71.3215	2.01018	0.501151	4.01113	6.04286e-05	0.00388048
HORVU.MOREX.r2.1HG0038950	Auxin-responsive family protein	98.3919	2.00972	0.425604	4.72203	2.335e-06	0.00034987
HORVU.MOREX.r2.2HG0126610	Basic helix-loop-helix transcription factor	41.0591	2.00654	0.502687	3.99163	6.56208e-05	0.00409685
HORVU.MOREX.r2.7HG0620930	2-oxoglutarate (2OG) and Fe(II)-dependent oxygenase superfamily protein	51.0289	2.00579	0.54962	3.64941	0.000262847	0.0103845
HORVU.MOREX.r2.6HG0501520	F-box-like protein	58.396	2.00394	0.51498	3.89128	9.97152e-05	0.00545146
HORVU.MOREX.r2.7HG0586150	transmembrane protein, putative (DUF679 domain membrane protein 2)	54.5027	2.00304	0.44914	4.45972	8.20654e-06	0.000954034
HORVU.MOREX.r2.2HG0140300	T-complex protein 11	145.164	1.99993	0.425452	4.70073	2.59238e-06	0.000382764
HORVU.MOREX.r2.6HG0500950	RING finger protein	74.6143	1.99881	0.411124	4.86182	1.16313e-06	0.00020451
HORVU.MOREX.r2.7HG0602450	Glycosyltransferase	66.9462	1.99188	0.455716	4.37088	1.23745e-05	0.0012849
HORVU.MOREX.r2.3HG0246490	Protein kinase, putative	230.016	1.98503	0.63342	3.13384	0.00172537	0.0343175
HORVU.MOREX.r2.1HG0077550	Sigma factor sigB regulation protein rsbQ	192.846	1.98353	0.541657	3.66196	0.000250291	0.0100255
HORVU.MOREX.r2.6HG0502900	DNA-(apurinic or apyrimidinic site) lyase	14.1787	1.98329	0.650693	3.04797	0.00230394	0.0408239
HORVU.MOREX.r2.7HG0553930	Peroxidase	94.8213	1.98185	0.440435	4.49975	6.8032e-06	0.00081429
HORVU.MOREX.r2.3HG0258930	RING/U-box superfamily protein	16.0198	1.98145	0.598727	3.30943	0.000934846	0.0236968
HORVU.MOREX.r2.2HG0161740	NBS-LRR disease resistance protein-like protein	18.0198	1.98061	0.671049	2.95152	0.00316219	0.0491575
HORVU.MOREX.r2.5HG0431400	F-box domain containing protein	30.3359	1.9768	0.496827	3.97885	6.92482e-05	0.00429679
HORVU.MOREX.r2.7HG0610260	Patatin	125.357	1.97671	0.408805	4.83535	1.32913e-06	0.00022593
HORVU.MOREX.r2.5HG0433060	cysteine-rich/transmembrane domain A-like protein	43.0353	1.96391	0.667071	2.94409	0.0032391	0.049755
HORVU.MOREX.r2.3HG0261270	F-box family protein	25.0376	1.96312	0.6044	3.24805	0.00116199	0.0273629
HORVU.MOREX.r2.3HG0184130	Glycosyltransferase	68.1147	1.95906	0.656879	2.98237	0.00286024	0.0463226
HORVU.MOREX.r2.6HG0468400	Wound-responsive family protein	91.3553	1.95545	0.516867	3.78328	0.000154778	0.00738408
HORVU.MOREX.r2.5HG0410760	Beta-glucosidase	504.032	1.95328	0.425858	4.58669	4.50323e-06	0.000603254
HORVU.MOREX.r2.6HG0483450	camelliol C synthase 1	25.5985	1.94229	0.559524	3.47132	0.000517899	0.0167617
HORVU.MOREX.r2.2HG0162950	senescence-associated family protein (DUF581)	53.5659	1.94207	0.571776	3.39656	0.000682382	0.0197471
HORVU.MOREX.r2.1HG0035910	Alpha-galactosidase	85.919	1.94155	0.526193	3.6898	0.00022443	0.00941859
HORVU.MOREX.r2.4HG0331280	S-adenosylmethionine:tRNA ribosyltransferase-isomerase	71.9376	1.94069	0.647321	2.99803	0.00271734	0.045502
HORVU.MOREX.r2.5HG0360460	Aminotransferase	218.526	1.93312	0.451018	4.28613	1.81815e-05	0.00164185
HORVU.MOREX.r2.4HG0346040	basic helix-loop-helix (bHLH) DNA-binding superfamily protein	21.5686	1.91788	0.574079	3.34079	0.0008354	0.0220895
HORVU.MOREX.r2.3HG0242870	Late embryogenesis abundant protein	516.433	1.91507	0.503037	3.80702	0.000140652	0.0069394
HORVU.MOREX.r2.7HG0543330	TOM1-like protein 2	318.994	1.90792	0.399617	4.77437	1.80268e-06	0.000282671
HORVU.MOREX.r2.1HG0053170	F-box family protein	79.3644	1.90759	0.469858	4.05992	4.9089e-05	0.00330991
HORVU.MOREX.r2.1HG0008010	Kinase interacting (KIP1-like) family protein	51.0272	1.90611	0.497457	3.83171	0.000127253	0.00649288
HORVU.MOREX.r2.3HG0236930	Inorganic pyrophosphatase 2	71.6796	1.89801	0.643681	2.94868	0.00319135	0.0495039
HORVU.MOREX.r2.4HG0330300	Beta-glucosidase	141.122	1.88551	0.37615	5.01264	5.36888e-07	0.000109699
HORVU.MOREX.r2.5HG0434680	Cellulose synthase	155.053	1.88171	0.463082	4.06344	4.83541e-05	0.00329092
HORVU.MOREX.r2.3HG0262640	Glutathione S-transferase	94.0618	1.87284	0.557769	3.35773	0.000785841	0.0214232
HORVU.MOREX.r2.1HG0040480	Glutathione s-transferase, putative	1056.81	1.86992	0.388979	4.80725	1.53018e-06	0.000249616
HORVU.MOREX.r2.2HG0099200	Peroxidase	165.733	1.86869	0.50436	3.70507	0.000211333	0.00905686
HORVU.MOREX.r2.1HG0019860	RELA/SPOT	41.5092	1.86671	0.454453	4.1076	3.99792e-05	0.00289856
HORVU.MOREX.r2.3HG0256100	Pectate lyase	151.875	1.86461	0.550192	3.38901	0.000701456	0.0201263
HORVU.MOREX.r2.3HG0268760	Protein lateral root primordium 1	138.537	1.86439	0.459472	4.05767	4.95644e-05	0.00332297
HORVU.MOREX.r2.2HG0103800	Rela/spot homolog 3 family protein	37.1979	1.85936	0.533472	3.48539	0.000491421	0.016033
HORVU.MOREX.r2.5HG0414770	Protein DETOXIFICATION	1049.28	1.8571	0.356012	5.21638	1.82452e-07	5.1259e-05
HORVU.MOREX.r2.3HG0261710	Protein O-linked-mannose beta-1,4-N-acetylglucosaminyltransferase 2	52.265	1.85569	0.62296	2.97883	0.00289356	0.0466754
HORVU.MOREX.r2.7HG0593840	Nitrate transporter 1.2	40.6333	1.85437	0.417251	4.44427	8.81909e-06	0.000998041
HORVU.MOREX.r2.5HG0435870	Mitochondrial transcription termination factor-like	11.3962	1.85379	0.605953	3.0593	0.00221857	0.0398886
HORVU.MOREX.r2.2HG0157910	cysteine-rich/transmembrane domain A-like protein	67.4654	1.85368	0.558561	3.31867	0.000904479	0.0232715
HORVU.MOREX.r2.2HG0173610	Glycosyltransferase	18.6023	1.85113	0.60431	3.06322	0.00218972	0.0396477
HORVU.MOREX.r2.3HG0238340	Glycosyltransferase	92.7482	1.84501	0.452188	4.08018	4.5e-05	0.00314756
HORVU.MOREX.r2.6HG0511580	UPF0503 protein, chloroplastic	65.2178	1.84426	0.43018	4.28719	1.8095e-05	0.00164137
HORVU.MOREX.r2.3HG0259320	transmembrane protein, putative (DUF247)	21.5211	1.8424	0.550147	3.34892	0.00081127	0.0217356
HORVU.MOREX.r2.2HG0150900	Aquaporin	1159.03	1.83987	0.282393	6.51526	7.25624e-11	1.22316e-07
HORVU.MOREX.r2.5HG0402900	Heat shock transcription factor	71.5025	1.83668	0.620776	2.95869	0.00308947	0.0486712
HORVU.MOREX.r2.5HG0416140	Serine/threonine protein phosphatase 2A regulatory subunit B	29.6402	1.83444	0.557565	3.29009	0.00100154	0.0248274
HORVU.MOREX.r2.6HG0463510	Galactokinase	220.451	1.82989	0.498777	3.66876	0.00024373	0.00991986
HORVU.MOREX.r2.5HG0401080	DUF1666 family protein	117.909	1.82887	0.59729	3.06194	0.00219907	0.0396477
HORVU.MOREX.r2.5HG0438180	B3 domain-containing protein family	22.8375	1.82753	0.547629	3.33716	0.000846381	0.0222057
HORVU.MOREX.r2.4HG0279630	Germin-like protein 1-1	311.051	1.82189	0.557184	3.26982	0.00107617	0.0260923
HORVU.MOREX.r2.7HG0603290	Endoglucanase	1736.02	1.82127	0.602877	3.02097	0.00251968	0.0434881
HORVU.MOREX.r2.4HG0285840	Gibberellin-regulated protein 1	42.8715	1.82036	0.489955	3.71536	0.000202919	0.00886531
HORVU.MOREX.r2.6HG0461220	Zinc transporter, putative	96.5483	1.81758	0.427135	4.25528	2.08786e-05	0.00180484
HORVU.MOREX.r2.2HG0153560	Alpha/beta-Hydrolases superfamily protein, putative	52.6601	1.81647	0.548537	3.31149	0.00092801	0.0236123
HORVU.MOREX.r2.3HG0189860	Sulfate adenylyltransferase subunit 2	47.5959	1.81629	0.52137	3.4837	0.000494543	0.0161089
HORVU.MOREX.r2.4HG0338370	Protein DETOXIFICATION	166.676	1.81255	0.365387	4.96062	7.0267e-07	0.000136669
HORVU.MOREX.r2.3HG0247850	WRKY transcription factor	26.6146	1.79734	0.482735	3.72324	0.000196684	0.00864894
HORVU.MOREX.r2.4HG0340770	Alpha/beta-Hydrolases superfamily protein, putative	20.7208	1.79518	0.553929	3.24081	0.00119191	0.0276741
HORVU.MOREX.r2.7HG0617740	Calcium-binding protein	58.4281	1.78539	0.488743	3.65302	0.000259177	0.0102797
HORVU.MOREX.r2.3HG0245190	Iron-sulfur cluster repair protein YtfE	87.3577	1.76513	0.542864	3.25151	0.00114793	0.0271582
HORVU.MOREX.r2.3HG0204680	Peptide-N4-(N-acetyl-beta-glucosaminyl)asparagine amidase A	62.2322	1.76408	0.590578	2.98704	0.00281693	0.0460356
HORVU.MOREX.r2.6HG0479210	Transcription factor	149.106	1.76083	0.398268	4.42121	9.81487e-06	0.00107316
HORVU.MOREX.r2.7HG0548780	Inositol-tetrakisphosphate 1-kinase	31.9699	1.7579	0.486912	3.61031	0.000305832	0.0113929
HORVU.MOREX.r2.1HG0015130	Proteinase inhibitor	89.4499	1.75308	0.531926	3.29572	0.000981711	0.0244256
HORVU.MOREX.r2.4HG0293150	Transcription factor	15.2959	1.75203	0.59035	2.96779	0.00299952	0.0477576
HORVU.MOREX.r2.3HG0194250	Inhibitor protein	2500.62	1.75191	0.575597	3.04364	0.00233736	0.0411842
HORVU.MOREX.r2.1HG0038700	Aquaporin-1	106.967	1.74736	0.378773	4.6132	3.96512e-06	0.000543997
HORVU.MOREX.r2.5HG0411910	Glutathione S-transferase	224.503	1.74689	0.404068	4.32326	1.53739e-05	0.00145905
HORVU.MOREX.r2.1HG0036160	Late embryogenesis abundant (LEA) hydroxyproline-rich glycoprotein	84.4087	1.74423	0.406313	4.29282	1.7642e-05	0.00160749
HORVU.MOREX.r2.6HG0511010	Endoglucanase	128.146	1.7438	0.468476	3.72229	0.000197421	0.00866253
HORVU.MOREX.r2.7HG0532730	Glutathione S-transferase	266.412	1.74326	0.484372	3.59902	0.000319419	0.0116839
HORVU.MOREX.r2.5HG0410980	Solute carrier family 35 protein	43.525	1.73648	0.519478	3.34274	0.000829564	0.0220397
HORVU.MOREX.r2.3HG0196470	Myb transcription factor	68.3765	1.73317	0.582721	2.97426	0.00293693	0.0472619
HORVU.MOREX.r2.1HG0039790	Trehalase	180.822	1.73263	0.2469	7.01755	2.25796e-12	5.70925e-09
HORVU.MOREX.r2.7HG0601780	UPF0114 protein YqhA	30.2555	1.73236	0.576073	3.00718	0.00263681	0.0445571
HORVU.MOREX.r2.5HG0403510	Alpha/beta-Hydrolases superfamily protein, putative	60.781	1.72728	0.477389	3.61818	0.000296679	0.0111755
HORVU.MOREX.r2.2HG0139750	Amino acid permease	159.216	1.72504	0.251506	6.85885	6.94191e-12	1.56023e-08
HORVU.MOREX.r2.3HG0242810	Tyrosine decarboxylase	445.567	1.72021	0.333722	5.15461	2.54161e-07	6.42647e-05
HORVU.MOREX.r2.2HG0092160	B12D protein	548.973	1.70773	0.35128	4.86147	1.16518e-06	0.00020451
HORVU.MOREX.r2.7HG0620520	Heavy metal transport/detoxification superfamily protein, putative	161.073	1.70758	0.493575	3.45961	0.000540962	0.0172519
HORVU.MOREX.r2.6HG0469530	Glutathione S-transferase	5415.75	1.70747	0.418545	4.07954	4.51252e-05	0.00314756
HORVU.MOREX.r2.2HG0160030	RING/U-box superfamily protein	43.228	1.70747	0.548529	3.11282	0.00185312	0.0359395
HORVU.MOREX.r2.6HG0476220	Receptor-like protein kinase	56.3205	1.7032	0.523893	3.25104	0.00114982	0.0271713
HORVU.MOREX.r2.1HG0059240	Very-long-chain (3R)-3-hydroxyacyl-CoA dehydratase	95.4593	1.69919	0.435762	3.89936	9.6447e-05	0.00537446
HORVU.MOREX.r2.4HG0339220	Potassium transporter	80.1175	1.69898	0.392837	4.3249	1.52598e-05	0.00145905
HORVU.MOREX.r2.1HG0039630	ATP-dependent zinc metalloprotease FtsH	58.5402	1.698	0.449237	3.77973	0.000156996	0.00742039
HORVU.MOREX.r2.2HG0143770	Peroxidase	20.5218	1.68921	0.572923	2.94841	0.0031941	0.0495039
HORVU.MOREX.r2.7HG0553920	Peroxidase	105.071	1.68122	0.568889	2.95527	0.00312399	0.0489246
HORVU.MOREX.r2.2HG0158010	choice-of-anchor C domain protein, putative (Protein of unknown function, DUF642)	160.043	1.67723	0.465152	3.60577	0.000311223	0.0115512
HORVU.MOREX.r2.5HG0398130	Copper transporter	309.606	1.67227	0.4293	3.89535	9.80579e-05	0.00541547
HORVU.MOREX.r2.6HG0506960	U box domain-containing protein	140.241	1.65949	0.295205	5.6215	1.8931e-08	9.66197e-06
HORVU.MOREX.r2.7HG0563000	Protein DETOXIFICATION	97.0083	1.65807	0.395185	4.19568	2.72054e-05	0.00220124
HORVU.MOREX.r2.1HG0051940	Pectinesterase	56.9527	1.65701	0.430499	3.84905	0.000118579	0.00618148
HORVU.MOREX.r2.2HG0110020	Remorin	42.5428	1.65545	0.532478	3.10896	0.00187748	0.0362037
HORVU.MOREX.r2.2HG0119640	Receptor-like kinase	69.7471	1.65479	0.424972	3.89387	9.86569e-05	0.00541547
HORVU.MOREX.r2.5HG0444890	Monothiol glutaredoxin-S7, chloroplastic	24.143	1.65295	0.50936	3.24514	0.00117392	0.027467
HORVU.MOREX.r2.7HG0545060	Alpha-glucosidase like protein	257.688	1.65288	0.502574	3.28882	0.00100608	0.0248789
HORVU.MOREX.r2.5HG0429900	Aldehyde oxidase, putative	545.058	1.64988	0.273133	6.04059	1.53551e-09	1.15038e-06
HORVU.MOREX.r2.7HG0552850	FACT complex subunit SPT16	58.9231	1.64092	0.424473	3.86578	0.000110734	0.00592572
HORVU.MOREX.r2.2HG0101600	Trehalose 6-phosphate phosphatase	334.791	1.64025	0.477576	3.43453	0.000593574	0.0181646
HORVU.MOREX.r2.5HG0391620	Aquaporin	383.257	1.63561	0.42697	3.83075	0.000127752	0.00649288
HORVU.MOREX.r2.5HG0413940	Pseudo response regulator	82.6644	1.63373	0.327751	4.98467	6.20678e-07	0.000124308
HORVU.MOREX.r2.2HG0137040	Alpha/beta-Hydrolases superfamily protein	115.702	1.62568	0.446297	3.64259	0.000269905	0.0104993
HORVU.MOREX.r2.2HG0091370	NAC domain-containing protein	59.1517	1.62107	0.515694	3.14348	0.00166953	0.0336262
HORVU.MOREX.r2.5HG0354550	Cation/H(+) antiporter	125.785	1.60872	0.360608	4.46115	8.15228e-06	0.000953204
HORVU.MOREX.r2.1HG0064910	Sec14p-like phosphatidylinositol transfer family protein	211.74	1.60734	0.465159	3.45547	0.000549339	0.0173625
HORVU.MOREX.r2.2HG0177210	Blue copper protein	136.665	1.6021	0.458685	3.49281	0.00047797	0.0158086
HORVU.MOREX.r2.5HG0413480	Homeobox protein, putative	132.212	1.59859	0.384228	4.16051	3.17533e-05	0.00247994
HORVU.MOREX.r2.2HG0168100	Kelch repeat-containing protein	62.2828	1.59408	0.52772	3.02069	0.002522	0.0434911
HORVU.MOREX.r2.3HG0262580	Homeobox-leucine zipper family protein / lipid-binding START domain-containing protein	696.687	1.59081	0.400064	3.9764	6.99669e-05	0.00431491
HORVU.MOREX.r2.7HG0595370	ABC transporter-like family-protein	225.336	1.59052	0.347711	4.57425	4.77923e-06	0.000627755
HORVU.MOREX.r2.2HG0091310	WUSCHEL-related homeobox	87.5501	1.58731	0.441993	3.59125	0.000329091	0.0119728
HORVU.MOREX.r2.6HG0511700	Protein EXORDIUM-like 1	376.9	1.58586	0.456064	3.47728	0.000506533	0.0164729
HORVU.MOREX.r2.1HG0060840	Actin	368.913	1.5778	0.350411	4.5027	6.70944e-06	0.000809415
HORVU.MOREX.r2.2HG0082480	Arginase	151.08	1.57293	0.382511	4.11211	3.9206e-05	0.00285273
HORVU.MOREX.r2.5HG0433110	ATP-dependent zinc metalloprotease FtsH	125.978	1.57113	0.413973	3.79525	0.000147495	0.00713761
HORVU.MOREX.r2.6HG0491400	B-box zinc finger protein	191.39	1.56867	0.420445	3.73097	0.000190743	0.00849453
HORVU.MOREX.r2.1HG0050020	Pyruvate, phosphate dikinase	12793.6	1.56369	0.524762	2.9798	0.00288438	0.0465771
HORVU.MOREX.r2.2HG0100030	Cytochrome P450	212.927	1.56045	0.397543	3.92524	8.66428e-05	0.00497901
HORVU.MOREX.r2.6HG0509880	Glutaredoxin-like	43.015	1.5604	0.466836	3.34251	0.000830247	0.0220397
HORVU.MOREX.r2.6HG0476400	Glutamyl-tRNA(Gln) amidotransferase subunit A	146.74	1.55614	0.477166	3.26121	0.0011094	0.0264945
HORVU.MOREX.r2.4HG0276500	Haloacid dehalogenase-like hydrolase superfamily protein	152.704	1.55508	0.302392	5.14261	2.70952e-07	6.58149e-05
HORVU.MOREX.r2.2HG0091380	NAC domain-containing protein	84.5513	1.55143	0.426614	3.63661	0.000276252	0.0106439
HORVU.MOREX.r2.1HG0078510	UDP-glucose-4-epimerase	188.184	1.54748	0.367769	4.20774	2.5794e-05	0.00213836
HORVU.MOREX.r2.5HG0426070	Nuclear pore complex protein NUP58	44.7947	1.5405	0.356516	4.32099	1.55331e-05	0.00146142
HORVU.MOREX.r2.1HG0046640	Protein lateral root primordium 1	129.274	1.52896	0.433571	3.52642	0.000421213	0.0144236
HORVU.MOREX.r2.3HG0184770	Protein kinase	49.4353	1.52335	0.384586	3.96102	7.46309e-05	0.00446637
HORVU.MOREX.r2.4HG0344980	3'-N-debenzoyl-2'-deoxytaxol N-benzoyltransferase	58.5284	1.52077	0.425965	3.57017	0.000356756	0.0127951
HORVU.MOREX.r2.2HG0110760	alpha/beta-Hydrolases superfamily protein	33.2214	1.52041	0.447091	3.40068	0.000672196	0.0195082
HORVU.MOREX.r2.1HG0070560	Core-2/I-branching beta-1,6-N-acetylglucosaminyltransferase family protein	57.6949	1.51785	0.402535	3.77074	0.000162762	0.00753398
HORVU.MOREX.r2.7HG0551510	Heat-shock protein, putative	59.6894	1.51689	0.459068	3.30429	0.000952172	0.0239183
HORVU.MOREX.r2.7HG0619920	Disease resistance protein	26.8459	1.51571	0.493392	3.07202	0.00212613	0.0390154
HORVU.MOREX.r2.2HG0107840	Kinase family protein	37.2852	1.51565	0.47324	3.20271	0.00136142	0.0295787
HORVU.MOREX.r2.6HG0449760	MADS-box transcription factor	39.3347	1.51051	0.489062	3.08859	0.00201106	0.0374582
HORVU.MOREX.r2.5HG0423800	choice-of-anchor C domain protein, putative (Protein of unknown function, DUF642)	727.14	1.50812	0.481999	3.12888	0.00175472	0.0346965
HORVU.MOREX.r2.5HG0400860	2-oxoglutarate (2OG) and Fe(II)-dependent oxygenase superfamily protein	1873.4	1.50279	0.351355	4.27714	1.89313e-05	0.00169443
HORVU.MOREX.r2.3HG0197140	FACT complex subunit SSRP1	26.2265	1.49455	0.433134	3.45054	0.000559459	0.0174911
HORVU.MOREX.r2.5HG0353140	Glutathione S-transferase	505.288	1.49316	0.371748	4.0166	5.90438e-05	0.00382801
HORVU.MOREX.r2.1HG0072330	Glutaredoxin, putative	75.0651	1.48609	0.411228	3.61378	0.000301762	0.0113038
HORVU.MOREX.r2.1HG0051730	ATP-dependent zinc metalloprotease FtsH	240.724	1.48258	0.346218	4.28221	1.85048e-05	0.00166362
HORVU.MOREX.r2.5HG0414230	Cysteine synthase	37.593	1.48096	0.454888	3.25566	0.00113128	0.0268586
HORVU.MOREX.r2.5HG0425060	UDP-glycosyltransferase	135.862	1.47606	0.285939	5.16217	2.44104e-07	6.25029e-05
HORVU.MOREX.r2.1HG0023190	WRKY transcription factor	95.2722	1.47021	0.488863	3.00741	0.00263485	0.0445571
HORVU.MOREX.r2.1HG0078240	nuclease	86.9167	1.46901	0.41619	3.52965	0.000416109	0.0142904
HORVU.MOREX.r2.6HG0512700	growth-regulating factor 9	52.3592	1.46741	0.393674	3.72748	0.000193407	0.00854201
HORVU.MOREX.r2.4HG0343580	Alpha/beta hydrolase related protein	63.2351	1.46139	0.472065	3.09575	0.00196318	0.03696
HORVU.MOREX.r2.3HG0250030	Actin	185.264	1.45803	0.417564	3.49176	0.000479855	0.0158086
HORVU.MOREX.r2.4HG0321070	Pseudo-response regulator	537.233	1.458	0.254708	5.72419	1.03927e-08	5.83954e-06
HORVU.MOREX.r2.3HG0258620	ROP-interactive CRIB motif protein	63.7734	1.44955	0.460026	3.15101	0.00162707	0.033111
HORVU.MOREX.r2.7HG0598480	Kinase family protein	64.9644	1.44863	0.453489	3.1944	0.00140122	0.0299934
HORVU.MOREX.r2.5HG0398520	SAUR-like auxin-responsive protein family	115.548	1.4453	0.349426	4.13621	3.53086e-05	0.0026551
HORVU.MOREX.r2.2HG0155860	Calcium-dependent protein kinase	78.5826	1.44205	0.436344	3.30484	0.000950307	0.0239183
HORVU.MOREX.r2.7HG0614200	Oxygen-dependent choline dehydrogenase	33.4738	1.4379	0.483551	2.97362	0.00294306	0.0473229
HORVU.MOREX.r2.2HG0115620	Glucose-6-phosphate/phosphate translocator-like protein	361.13	1.43766	0.258153	5.569	2.56203e-08	1.20523e-05
HORVU.MOREX.r2.2HG0106420	GH3.3	262.493	1.43602	0.451724	3.17897	0.00147799	0.0310133
HORVU.MOREX.r2.3HG0244530	Serine/threonine-protein kinase	78.7366	1.43564	0.396125	3.62421	0.000289843	0.0110206
HORVU.MOREX.r2.4HG0297650	tRNA modification GTPase MnmE	28.8155	1.43206	0.473347	3.0254	0.00248305	0.0430302
HORVU.MOREX.r2.5HG0436060	NAC domain-containing protein, putative	1006.68	1.41228	0.242405	5.82609	5.67401e-09	3.70238e-06
HORVU.MOREX.r2.3HG0246970	RING/U-box superfamily protein	96.7068	1.40987	0.439043	3.21124	0.00132164	0.0290832
HORVU.MOREX.r2.3HG0197790	Gigantea-like protein	829.89	1.40965	0.322525	4.37067	1.23866e-05	0.0012849
HORVU.MOREX.r2.7HG0599330	Amino acid transporter-like protein	265.522	1.40777	0.288265	4.88359	1.04173e-06	0.000191566
HORVU.MOREX.r2.3HG0238280	Respiratory burst oxidase	100.589	1.40062	0.443665	3.15692	0.00159443	0.032677
HORVU.MOREX.r2.2HG0098070	Gibberellin receptor GID1a	93.6633	1.39988	0.439736	3.18347	0.00145523	0.0306376
HORVU.MOREX.r2.3HG0238350	Glycosyltransferase	744.535	1.39882	0.444201	3.14908	0.00163786	0.0331628
HORVU.MOREX.r2.6HG0511740	Protein EXORDIUM-like 1	302.567	1.39776	0.305031	4.58236	4.59766e-06	0.000611852
HORVU.MOREX.r2.2HG0096800	Choline transporter-like protein	39.6791	1.39775	0.472394	2.95886	0.00308777	0.0486712
HORVU.MOREX.r2.4HG0315650	Protein kinase-like protein	202.471	1.39424	0.43552	3.20133	0.00136793	0.0295941
HORVU.MOREX.r2.4HG0343440	Beta-amylase	245.928	1.39189	0.221948	6.27126	3.58133e-10	4.02462e-07
HORVU.MOREX.r2.2HG0088550	MLO-like protein	838.477	1.39102	0.325332	4.27569	1.90543e-05	0.00169793
HORVU.MOREX.r2.1HG0055720	Cysteine proteinase inhibitor	662.542	1.38873	0.284615	4.87934	1.06439e-06	0.000193968
HORVU.MOREX.r2.3HG0213370	Ribonuclease I	95.8847	1.38319	0.420042	3.29298	0.000991303	0.024634
HORVU.MOREX.r2.6HG0499610	Mechanosensitive ion channel family protein	49.1103	1.38145	0.417999	3.30492	0.00095005	0.0239183
HORVU.MOREX.r2.3HG0223010	Leucine-rich repeat protein kinase family protein	677.062	1.3773	0.361822	3.80657	0.000140907	0.0069394
HORVU.MOREX.r2.2HG0160700	Hypoxia-responsive family protein-like	107.456	1.37167	0.325247	4.21731	2.47233e-05	0.00207512
HORVU.MOREX.r2.6HG0467200	Kelch repeat containing F-box protein family-like	78.8899	1.37052	0.334794	4.09361	4.247e-05	0.00302494
HORVU.MOREX.r2.1HG0053700	Wound-induced protease inhibitor	1933.16	1.36671	0.291115	4.69475	2.66927e-06	0.000388446
HORVU.MOREX.r2.4HG0323130	Haloacid dehalogenase-like hydrolase family protein, putative, expressed	944.985	1.36662	0.347265	3.9354	8.30594e-05	0.00481546
HORVU.MOREX.r2.1HG0062670	Hemoglobin	278.491	1.36512	0.371957	3.67011	0.000242448	0.00990757
HORVU.MOREX.r2.7HG0546990	Receptor-like protein kinase	103.17	1.3649	0.30696	4.44651	8.72774e-06	0.000997428
HORVU.MOREX.r2.4HG0317760	Pre-mRNA splicing factor, putative	118.137	1.36244	0.285578	4.77084	1.83459e-06	0.000285462
HORVU.MOREX.r2.6HG0475490	Glycosyltransferase family 92 protein	23.6844	1.35837	0.416038	3.26503	0.00109454	0.026295
HORVU.MOREX.r2.1HG0040630	Glutathione S-transferase	431.824	1.35323	0.435717	3.10576	0.00189788	0.0363082
HORVU.MOREX.r2.7HG0572640	Retrotransposon protein, putative, Ty3-gypsy subclass	74.1924	1.35238	0.397452	3.40261	0.000667453	0.0194262
HORVU.MOREX.r2.7HG0597410	melanoma-associated antigen G1-like protein	48.8082	1.35137	0.451848	2.99076	0.00278281	0.0457074
HORVU.MOREX.r2.3HG0238570	Cysteine proteinase inhibitor	80.1388	1.35103	0.425316	3.17653	0.00149048	0.0311707
HORVU.MOREX.r2.1HG0075920	Solanesyl diphosphate synthase family protein	37.8358	1.35026	0.400066	3.37509	0.000737908	0.0208179
HORVU.MOREX.r2.1HG0009900	Zinc finger family protein	166.637	1.34837	0.35824	3.76388	0.000167295	0.007691
HORVU.MOREX.r2.4HG0317560	Calmodulin	279.019	1.34795	0.331775	4.06283	4.8482e-05	0.00329092
HORVU.MOREX.r2.3HG0187140	Short-chain dehydrogenase/reductase family protein	250.442	1.34287	0.323089	4.15634	3.23391e-05	0.00251598
HORVU.MOREX.r2.5HG0381820	Cytochrome c-type biogenesis ccda-like chloroplastic protein	54.8818	1.33948	0.443678	3.01905	0.00253572	0.0436533
HORVU.MOREX.r2.4HG0326680	Endo-1,4-beta-xylanase	225.567	1.33891	0.319284	4.19347	2.74719e-05	0.00220516
HORVU.MOREX.r2.7HG0548470	LL-diaminopimelate aminotransferase	299.554	1.33799	0.432775	3.09166	0.00199044	0.0373147
HORVU.MOREX.r2.6HG0473120	DUF581 family protein	105.122	1.33721	0.329361	4.06003	4.90674e-05	0.00330991
HORVU.MOREX.r2.3HG0253620	Trichome birefringence-like protein	197.862	1.32837	0.367131	3.61826	0.00029659	0.0111755
HORVU.MOREX.r2.2HG0162970	senescence-associated family protein (DUF581)	123.458	1.32343	0.392686	3.37019	0.00075117	0.0209025
HORVU.MOREX.r2.1HG0038360	Leucine-rich receptor-like protein kinase family protein	40.0239	1.32181	0.413733	3.19484	0.00139908	0.0299795
HORVU.MOREX.r2.5HG0414110	ATP-dependent Clp protease ATP-binding subunit	116.228	1.32118	0.426487	3.09783	0.00194945	0.0368192
HORVU.MOREX.r2.3HG0249340	Protein NRT1/ PTR FAMILY 5.5	136.199	1.31821	0.380662	3.46293	0.000534318	0.0170746
HORVU.MOREX.r2.2HG0088300	Pseudo-response regulator	270.547	1.3179	0.355512	3.70704	0.000209697	0.00902534
HORVU.MOREX.r2.1HG0010880	Nuclear pore complex protein Nup98	28.2511	1.31655	0.387678	3.39598	0.000683831	0.0197608
HORVU.MOREX.r2.2HG0142610	Sugar transporter, putative	132.629	1.30472	0.334118	3.90498	9.4235e-05	0.00532036
HORVU.MOREX.r2.7HG0546500	RING/U-box superfamily protein	195.637	1.30363	0.334011	3.90295	9.50273e-05	0.00533948
HORVU.MOREX.r2.5HG0400080	QWRF motif protein (DUF566)	145.489	1.3019	0.307385	4.23542	2.28123e-05	0.00195529
HORVU.MOREX.r2.1HG0062230	Pectinesterase	84.0759	1.28621	0.375109	3.4289	0.000606037	0.0184345
HORVU.MOREX.r2.1HG0076630	Transducin/WD40 repeat-like superfamily protein	1733.17	1.28587	0.305483	4.20932	2.56142e-05	0.0021322
HORVU.MOREX.r2.3HG0261000	RNA-directed RNA polymerase L	93.1741	1.28326	0.356301	3.60163	0.000316231	0.011624
HORVU.MOREX.r2.7HG0538420	Auxin repressed/dormancy associated protein	325.228	1.28284	0.264061	4.8581	1.18516e-06	0.00020451
HORVU.MOREX.r2.2HG0133650	sodium hydrogen exchanger 4	33.9382	1.27635	0.42631	2.99394	0.00275396	0.0456005
HORVU.MOREX.r2.3HG0259250	Glycosyltransferase	118.015	1.27438	0.310457	4.10485	4.04571e-05	0.00292274
HORVU.MOREX.r2.7HG0591450	Alpha/beta hydrolase, putative	131.664	1.27385	0.350069	3.63887	0.000273841	0.0105711
HORVU.MOREX.r2.3HG0245280	HTH-type transcriptional activator RhaR	95.9266	1.27363	0.367605	3.46468	0.000530863	0.0170179
HORVU.MOREX.r2.7HG0566240	Oxysterol-binding protein-like	271.376	1.27223	0.226379	5.61991	1.91061e-08	9.66197e-06
HORVU.MOREX.r2.5HG0444070	Glycosyltransferase	333.102	1.27035	0.38863	3.26879	0.0010801	0.0260923
HORVU.MOREX.r2.7HG0568990	Stress up-regulated Nod 19 protein	761.433	1.26961	0.402144	3.15711	0.00159339	0.032677
HORVU.MOREX.r2.3HG0234390	ABC transporter B family protein	703.895	1.26737	0.336838	3.76254	0.000168195	0.00771484
HORVU.MOREX.r2.1HG0038650	Cytochrome P450 family protein	418.296	1.26446	0.259556	4.87161	1.10695e-06	0.00019876
HORVU.MOREX.r2.1HG0055750	Aldehyde dehydrogenase	584.367	1.26363	0.287273	4.3987	1.089e-05	0.00116552
HORVU.MOREX.r2.3HG0266990	Calmodulin-like family protein	395.068	1.26101	0.315288	3.99957	6.34579e-05	0.00401991
HORVU.MOREX.r2.1HG0069010	1,2-dihydroxy-3-keto-5-methylthiopentene dioxygenase	301.489	1.25991	0.330631	3.81063	0.000138613	0.0069394
HORVU.MOREX.r2.5HG0422560	Transporter-related family protein	346.267	1.25651	0.365109	3.44146	0.000578583	0.0178137
HORVU.MOREX.r2.6HG0493720	Fatty acid hydroxylase superfamily protein	163.344	1.25536	0.290066	4.32785	1.50572e-05	0.00145905
HORVU.MOREX.r2.3HG0245720	RING/U-box superfamily protein	94.5709	1.25167	0.2753	4.54657	5.4528e-06	0.000685089
HORVU.MOREX.r2.2HG0127720	50S ribosomal protein L22	248.296	1.24772	0.327605	3.8086	0.000139754	0.0069394
HORVU.MOREX.r2.1HG0014200	Low temperature and salt responsive protein	575.145	1.24635	0.292207	4.26531	1.99628e-05	0.00174055
HORVU.MOREX.r2.2HG0093920	E3 ubiquitin-protein ligase	1397.44	1.24531	0.318052	3.91543	9.02421e-05	0.00513524
HORVU.MOREX.r2.5HG0404270	Purine permease-like protein	79.6483	1.24269	0.339165	3.66397	0.000248338	0.00998855
HORVU.MOREX.r2.4HG0289540	Phytoalexin-deficient 4-1 protein	171.398	1.23848	0.350557	3.53289	0.000411038	0.0141885
HORVU.MOREX.r2.4HG0289500	F-box family protein	26.6806	1.23708	0.363512	3.40315	0.000666148	0.0194162
HORVU.MOREX.r2.5HG0414380	Kinase family protein	60.1137	1.23708	0.37434	3.3047	0.000950797	0.0239183
HORVU.MOREX.r2.2HG0176040	Amine oxidase family protein	822.184	1.22123	0.22091	5.52818	3.23576e-08	1.45451e-05
HORVU.MOREX.r2.2HG0172010	transcription factor-like protein	398.553	1.22082	0.289411	4.21828	2.46168e-05	0.00207512
HORVU.MOREX.r2.3HG0237450	Protein SPA1-RELATED 3	191.164	1.21782	0.287891	4.23016	2.3353e-05	0.00199318
HORVU.MOREX.r2.5HG0406540	Tonoplast dicarboxylate transporter	44.7817	1.21363	0.408699	2.96949	0.00298293	0.0475482
HORVU.MOREX.r2.5HG0409950	ubiquitin hydrolase	104.494	1.21362	0.344816	3.51962	0.000432166	0.0147417
HORVU.MOREX.r2.5HG0417860	Flavin-containing monooxygenase	75.56	1.21302	0.343057	3.53593	0.000406348	0.0140506
HORVU.MOREX.r2.5HG0411280	Respiratory burst oxidase homolog	114.509	1.20601	0.400241	3.01322	0.00258492	0.0443493
HORVU.MOREX.r2.2HG0134230	transmembrane protein, putative (DUF 3339)	54.7417	1.20435	0.393329	3.06193	0.00219917	0.0396477
HORVU.MOREX.r2.4HG0339670	C2 calcium/lipid-binding and GRAM domain protein	233.444	1.20361	0.376872	3.19367	0.00140477	0.0300377
HORVU.MOREX.r2.5HG0416510	Ankyrin repeat family protein, putative, expressed	96.1505	1.20108	0.367526	3.26803	0.00108299	0.0260923
HORVU.MOREX.r2.3HG0239480	Protein kinase	248.883	1.19891	0.30352	3.95003	7.81426e-05	0.00462184
HORVU.MOREX.r2.1HG0060170	50S ribosomal protein L31	178.171	1.19511	0.368461	3.24353	0.00118057	0.0274805
HORVU.MOREX.r2.2HG0159880	Xyloglucan endotransglucosylase/hydrolase	550.961	1.19355	0.369612	3.22919	0.00124141	0.0283212
HORVU.MOREX.r2.3HG0188990	Lactation elevated protein 1	175.273	1.19218	0.256279	4.6519	3.2889e-06	0.000458812
HORVU.MOREX.r2.4HG0346410	HXXXD-type acyl-transferase family protein	246.473	1.19095	0.347469	3.42749	0.000609192	0.0185026
HORVU.MOREX.r2.2HG0081500	Kinase family protein	63.4657	1.18575	0.381487	3.10822	0.00188215	0.0362246
HORVU.MOREX.r2.4HG0323170	Rotundifolia-like protein	107.416	1.18492	0.235336	5.03502	4.77792e-07	9.96368e-05
HORVU.MOREX.r2.1HG0038800	Zinc finger CCCH domain protein	231.654	1.18094	0.288651	4.09123	4.29098e-05	0.00303489
HORVU.MOREX.r2.1HG0036030	Plant basic secretory family protein	303.135	1.18053	0.394602	2.99169	0.00277438	0.0457005
HORVU.MOREX.r2.6HG0499980	Zinc finger protein, putative	83.4538	1.17536	0.393336	2.98819	0.00280632	0.0459645
HORVU.MOREX.r2.1HG0066740	Calcineurin B-like protein	68.4293	1.17512	0.377621	3.1119	0.00185887	0.035982
HORVU.MOREX.r2.UnG0635750	30S ribosomal protein S11	256.498	1.17326	0.27457	4.27307	1.92801e-05	0.00170305
HORVU.MOREX.r2.6HG0511920	RNA-binding protein	197.023	1.16492	0.346115	3.36569	0.000763532	0.0211017
HORVU.MOREX.r2.2HG0135640	Nudix hydrolase	110.284	1.16303	0.348886	3.33354	0.000857469	0.0224094
HORVU.MOREX.r2.3HG0231010	Acyl carrier protein	43.8157	1.16161	0.356352	3.25973	0.00111518	0.0266013
HORVU.MOREX.r2.4HG0278550	Polyribonucleotide nucleotidyltransferase	40.8713	1.15688	0.347435	3.32977	0.000869167	0.0225983
HORVU.MOREX.r2.6HG0504490	Protein kinase	283.906	1.15137	0.213413	5.39501	6.85193e-08	2.34917e-05
HORVU.MOREX.r2.7HG0603620	Zinc-transporting ATPase	360.494	1.15024	0.342614	3.35725	0.000787223	0.021432
HORVU.MOREX.r2.5HG0419590	Phosphatase 2C family protein	676.538	1.14932	0.197843	5.80928	6.27424e-09	3.9661e-06
HORVU.MOREX.r2.5HG0430000	abscisic acid responsive elements-binding factor 2	103.706	1.14872	0.322334	3.56377	0.000365561	0.0129276
HORVU.MOREX.r2.UnG0633190	30S ribosomal protein S8	1906.19	1.14788	0.322065	3.56414	0.000365054	0.0129276
HORVU.MOREX.r2.4HG0339100	Xyloglucan galactosyltransferase KATAMARI1-like protein	85.9149	1.14177	0.35867	3.18336	0.00145576	0.0306376
HORVU.MOREX.r2.UnG0633200	Translation initiation factor IF-1	139.855	1.13972	0.385691	2.955	0.00312674	0.0489246
HORVU.MOREX.r2.2HG0174420	Fiber protein Fb34	109.047	1.13381	0.288143	3.9349	8.32325e-05	0.00481546
HORVU.MOREX.r2.7HG0544390	Receptor-like kinase	113.208	1.12955	0.316142	3.57291	0.000353039	0.0127207
HORVU.MOREX.r2.2HG0159870	Xyloglucan endotransglucosylase/hydrolase	245.035	1.12936	0.327684	3.44648	0.000567936	0.0175755
HORVU.MOREX.r2.2HG0144770	Cytochrome b-c1 complex subunit 7	566.731	1.1279	0.266108	4.23849	2.25028e-05	0.00193696
HORVU.MOREX.r2.3HG0183990	Glycosyltransferase	590.658	1.12363	0.240467	4.67269	2.9728e-06	0.000423477
HORVU.MOREX.r2.2HG0099960	tRNA pseudouridine synthase B	4790.01	1.11973	0.336144	3.33112	0.000864983	0.0225217
HORVU.MOREX.r2.6HG0514060	Nitrite reductase	1024.7	1.11682	0.26996	4.13699	3.51886e-05	0.0026551
HORVU.MOREX.r2.6HG0510460	Rac-like GTP-binding protein	687.603	1.114	0.211662	5.26312	1.4163e-07	4.27596e-05
HORVU.MOREX.r2.3HG0236730	RING finger and CHY zinc finger protein	351.362	1.11116	0.365484	3.04024	0.00236391	0.0412276
HORVU.MOREX.r2.2HG0111460	U-box domain-containing protein 4	151.099	1.10911	0.347854	3.18843	0.0014305	0.030459
HORVU.MOREX.r2.5HG0394700	ethylene-responsive transcription factor	2590.1	1.10811	0.316209	3.50436	0.000457698	0.0153538
HORVU.MOREX.r2.4HG0339650	RNA-binding protein	82.0315	1.1065	0.3409	3.24583	0.0011711	0.027467
HORVU.MOREX.r2.3HG0238860	Glutamate carboxypeptidase 2	296.254	1.09881	0.291473	3.76986	0.000163336	0.00754329
HORVU.MOREX.r2.3HG0206280	Receptor-like kinase	164.968	1.09619	0.341928	3.2059	0.0013464	0.0293165
HORVU.MOREX.r2.2HG0161610	Amine oxidase family protein	437.454	1.09497	0.198848	5.50654	3.65945e-08	1.54215e-05
HORVU.MOREX.r2.4HG0308480	Dentin sialophosphoprotein-related, putative isoform 1	677.095	1.08903	0.232125	4.69158	2.71103e-06	0.000391704
HORVU.MOREX.r2.7HG0545480	BSD domain containing protein	117.11	1.08858	0.236012	4.61241	3.9802e-06	0.000543997
HORVU.MOREX.r2.5HG0400110	Hydroxycinnamoyl-CoA shikimate/quinate hydroxycinnamoyltransferase	231.398	1.08739	0.335613	3.24001	0.00119525	0.0276948
HORVU.MOREX.r2.3HG0236540	Type I inositol-1,4,5-trisphosphate 5-phosphatase 1	98.5847	1.08637	0.328421	3.30784	0.000940176	0.0238021
HORVU.MOREX.r2.1HG0025320	S-type anion channel	151.122	1.08424	0.290161	3.73668	0.000186469	0.00834489
HORVU.MOREX.r2.1HG0040620	Glutathione S-transferase	504.375	1.07882	0.222025	4.85897	1.17996e-06	0.00020451
HORVU.MOREX.r2.7HG0604410	F-box protein	49.1524	1.07809	0.348996	3.08912	0.0020075	0.037454
HORVU.MOREX.r2.2HG0090860	Non-specific serine/threonine protein kinase	136.321	1.07683	0.209176	5.14795	2.63349e-07	6.49636e-05
HORVU.MOREX.r2.4HG0281150	Histone H1, putative	137.688	1.07488	0.359198	2.99245	0.00276748	0.0456984
HORVU.MOREX.r2.2HG0116180	Pyrroline-5-carboxylate reductase	224.991	1.071	0.246571	4.34359	1.40171e-05	0.0013899
HORVU.MOREX.r2.4HG0333700	3-hydroxybenzoate 6-hydroxylase 1	124.2	1.07051	0.304408	3.51671	0.000436928	0.0148791
HORVU.MOREX.r2.6HG0511710	Protein EXORDIUM-like 1	236.101	1.06927	0.315661	3.38739	0.000705609	0.0202168
HORVU.MOREX.r2.4HG0341190	Respiratory burst oxidase homolog	259.72	1.06901	0.275703	3.87739	0.000105583	0.00571698
HORVU.MOREX.r2.3HG0229070	CTP synthase	318.981	1.06868	0.347186	3.07812	0.00208314	0.0383768
HORVU.MOREX.r2.3HG0187650	Calcium binding family protein	219.007	1.06621	0.326644	3.26413	0.00109799	0.0263465
HORVU.MOREX.r2.2HG0102670	Protein WEAK CHLOROPLAST MOVEMENT UNDER BLUE LIGHT 1	131.438	1.0641	0.325095	3.27321	0.00106335	0.0259149
HORVU.MOREX.r2.7HG0566860	UDP-glucuronate 4-epimerase 4	97.9895	1.06382	0.327001	3.25327	0.00114087	0.0270545
HORVU.MOREX.r2.6HG0460080	Leucine-rich repeat protein kinase family protein	438.877	1.06341	0.264018	4.02778	5.63056e-05	0.00366222
HORVU.MOREX.r2.7HG0588880	Phosphoenolpyruvate carboxylase	879.403	1.06254	0.279595	3.80027	0.000144537	0.00704502
HORVU.MOREX.r2.1HG0003870	Protein kinase	135.458	1.06147	0.303783	3.49417	0.000475532	0.0157948
HORVU.MOREX.r2.2HG0148290	Nodulin-like / Major Facilitator Superfamily protein	71.3677	1.0611	0.329319	3.2221	0.00127253	0.0285057
HORVU.MOREX.r2.UnG0624710	Glutathione S-transferase	1875.4	1.05852	0.280617	3.77211	0.000161876	0.00751241
HORVU.MOREX.r2.5HG0392160	Sugar transporter, putative	214.153	1.05772	0.305934	3.45737	0.000545482	0.0172676
HORVU.MOREX.r2.6HG0514000	DUF1685 family protein	227.077	1.05363	0.297453	3.54216	0.00039686	0.0137696
HORVU.MOREX.r2.6HG0508630	MACPF domain-containing protein	67.7426	1.05221	0.349269	3.01259	0.00259026	0.0443656
HORVU.MOREX.r2.2HG0150890	Aquaporin	855.173	1.04726	0.288205	3.63373	0.00027935	0.0107224
HORVU.MOREX.r2.6HG0512710	Temperature-induced lipocalin	387.752	1.04613	0.210092	4.97937	6.37931e-07	0.000126511
HORVU.MOREX.r2.2HG0090080	BRCT domain-containing protein	85.156	1.03892	0.311313	3.33721	0.000846228	0.0222057
HORVU.MOREX.r2.4HG0278810	Homeobox protein BEL1 like	288.741	1.0378	0.300541	3.4531	0.000554175	0.0173934
HORVU.MOREX.r2.5HG0395050	CsAtPR5	269.543	1.03196	0.337346	3.05905	0.00222042	0.0398886
HORVU.MOREX.r2.3HG0243490	RNA polymerase-associated protein RTF1-like protein	301.678	1.02829	0.244099	4.21261	2.52431e-05	0.00210999
HORVU.MOREX.r2.5HG0422750	Non-specific serine/threonine protein kinase	143.946	1.02599	0.337237	3.04233	0.00234755	0.0411842
HORVU.MOREX.r2.3HG0192010	Stress responsive protein	293.041	1.01922	0.242564	4.20186	2.64734e-05	0.00216804
HORVU.MOREX.r2.4HG0319040	Wound-induced protein 1, putative, expressed	424.563	1.01253	0.241967	4.18461	2.85661e-05	0.00228393
HORVU.MOREX.r2.3HG0210580	Late embryogenesis abundant protein	774.224	1.01247	0.325082	3.1145	0.00184254	0.035803
HORVU.MOREX.r2.UnG0632750	ATP synthase subunit alpha	134.774	1.0105	0.337249	2.9963	0.00273278	0.0455097
HORVU.MOREX.r2.1HG0025840	lipase, putative (DUF620)	148.593	1.00787	0.338977	2.97327	0.00294642	0.0473392
HORVU.MOREX.r2.4HG0279490	Hedgehog-interacting-like protein	104.785	1.00489	0.286008	3.51351	0.000442234	0.0150345
HORVU.MOREX.r2.4HG0318370	CoA ligase	453.209	1.00348	0.239934	4.18233	2.8854e-05	0.00229787
HORVU.MOREX.r2.2HG0165740	Glycosyltransferase	665.121	1.00342	0.297692	3.37066	0.000749883	0.0209025
HORVU.MOREX.r2.5HG0353320	Cationic amino acid transporter, putative	1282.7	1.0017	0.219118	4.57149	4.8427e-06	0.000628927
HORVU.MOREX.r2.3HG0226900	Siroheme synthase	510.228	1.00164	0.238798	4.19451	2.73462e-05	0.00220382
